# Supplementary material for: A high-resolution transcriptome map identifies small RNA regulation of metabolism in the gut microbe Bacteroides thetaiotaomicron
Source: Nat Commun. 2020 Jul 16;11:3557. doi: 10.1038/s41467-020-17348-5 (PMC7366714; doi:10.1038/s41467-020-17348-5)
Supplement: Supplementary file 3 — Supplementary Data 1 [file 41467_2020_17348_MOESM3_ESM.xlsx]

## Sheet: TSS statistics
Genome							Plasmid
TSS prediction statistics:	All	Primary	Secondary	Internal	Antisense	Orphan	All	Primary	Secondary	Internal	Antisense	Orphan
Complete number of detected TSS:	3936	1792(46%)	381(10%)	942(24%)	1086(28%)	248(6%)	50	17(34%)	5(10%)	19(38%)	14(28%)	3(6%)
Number of TSS detected in all strains/conditions:	1934	1392(72%)	91(5%)	270(14%)	357(18%)	136(7%)	17	8(47%)	0(0%)	5(29%)	2(12%)	2(12%)
Number of TSS detected in at least 2 but not all strains/conditions:	674	240(36%)	107(16%)	185(27%)	175(26%)	46(7%)	9	5(56%)	2(22%)	3(33%)	3(33%)	0(0%)
Number of TSS detected in EL_condition1:	2265	1526(67%)	195(9%)	338(15%)	404(18%)	152(7%)	24	11(46%)	1(4%)	9(38%)	3(13%)	2(8%)
Number of TSS detected in ML_condition2:	2607	1621(62%)	207(8%)	457(18%)	535(21%)	181(7%)	27	13(48%)	2(7%)	9(33%)	5(19%)	2(7%)
Number of TSS detected in SP_condition3:	3606	1669(46%)	268(7%)	872(24%)	1036(29%)	233(6%)	42	14(33%)	4(10%)	14(33%)	13(31%)	3(7%)
Number of TSS only detected in EL_condition1:	73	17(23%)	38(52%)	15(21%)	9(12%)	2(3%)	2	0(0%)	1(50%)	1(50%)	0(0%)	0(0%)
Number of TSS only detected in ML_condition2:	32	4(13%)	13(41%)	13(41%)	7(22%)	1(3%)	1	0(0%)	0(0%)	1(100%)	0(0%)	0(0%)
Number of TSS only detected in SP_condition3:	1223	139(11%)	132(11%)	459(38%)	538(44%)	63(5%)	21	4(19%)	2(10%)	9(43%)	9(43%)	1(5%)
Number of TSS only missing in EL_condition1:	416	123(30%)	41(10%)	132(32%)	137(33%)	32(8%)	4	2(50%)	2(50%)	0(0%)	2(50%)	0(0%)
Number of TSS only missing in ML_condition2:	33	15(45%)	4(12%)	11(33%)	4(12%)	2(6%)	0	0(0%)	0(0%)	0(0%)	0(0%)	0(0%)
Number of TSS only missing in SP_condition3:	225	102(45%)	62(28%)	42(19%)	34(15%)	12(5%)	5	3(60%)	0(0%)	3(60%)	1(20%)	0(0%)
Gene validation
Genome							Plasmid
The number of cds which start from TSS: 1746 (0.3654248639598158)							The number of cds which start from TSS: 17 (0.4473684210526316)
The number of tRNA which start from TSS: 66 (0.9295774647887324)
The number of rRNA which start from TSS: 4 (0.26666666666666666)

## Sheet: primary (pTSS)
NC_004663.1 Bacteroides thetaiotaomicron VPI-5482 chromosome
SuperPos	Genome	detected	enriched	Pos	Strand	Locus_tag	Product	UTRlength	GeneLength	Sequence -50 nt upstream + TSS (51nt)		Ruled out by manual curation
4778	EL_condition1	1	1	4778	+	BT_0008	hypothetical protein	180	546	AACCCCTTGACCGTTTGTGTATTTGCATAAATAGCATTACCTTTGCAGATA
4778	ML_condition2	1	1	4778	+	BT_0008	hypothetical protein	180	546	AACCCCTTGACCGTTTGTGTATTTGCATAAATAGCATTACCTTTGCAGATA
4778	SP_condition3	1	1	4778	+	BT_0008	hypothetical protein	180	546	AACCCCTTGACCGTTTGTGTATTTGCATAAATAGCATTACCTTTGCAGATA
18773	EL_condition1	0	0	18773	+	BT_0022	hypothetical protein	271	291	TTATTTGCTTTGTAAATAGTAAAATCATAAATCAAATTTGTTATGGAATTA
18773	ML_condition2	0	0	18773	+	BT_0022	hypothetical protein	271	291	TTATTTGCTTTGTAAATAGTAAAATCATAAATCAAATTTGTTATGGAATTA
18773	SP_condition3	1	1	18773	+	BT_0022	hypothetical protein	271	291	TTATTTGCTTTGTAAATAGTAAAATCATAAATCAAATTTGTTATGGAATTA
33886	EL_condition1	1	1	33886	+	BT_0037	transcriptional regulatory protein	201	1056	AGAAGAAAGCAAAGTGCTTATTATCAGATTGTTTTATTCACATGTATCACA
33886	ML_condition2	1	1	33886	+	BT_0037	transcriptional regulatory protein	201	1056	AGAAGAAAGCAAAGTGCTTATTATCAGATTGTTTTATTCACATGTATCACA
33886	SP_condition3	1	1	33886	+	BT_0037	transcriptional regulatory protein	201	1056	AGAAGAAAGCAAAGTGCTTATTATCAGATTGTTTTATTCACATGTATCACA
68354	EL_condition1	1	1	68354	-	BT_0070	hypothetical protein	21	624	TCAAGTGTTCTTTGACATATTGTATAAAAAGGATTTTATATCTTTGCTCTG
68354	ML_condition2	1	1	68354	-	BT_0070	hypothetical protein	21	624	TCAAGTGTTCTTTGACATATTGTATAAAAAGGATTTTATATCTTTGCTCTG
68354	SP_condition3	1	1	68354	-	BT_0070	hypothetical protein	21	624	TCAAGTGTTCTTTGACATATTGTATAAAAAGGATTTTATATCTTTGCTCTG
71500	EL_condition1	1	1	71500	-	BT_0074	hypothetical protein	0	492	AAGGCTGTTTGCGGCCGCTTATTTCCGTTTATTTTCACTATTTTTGCAGTA
71500	ML_condition2	1	1	71500	-	BT_0074	hypothetical protein	0	492	AAGGCTGTTTGCGGCCGCTTATTTCCGTTTATTTTCACTATTTTTGCAGTA
71500	SP_condition3	1	1	71500	-	BT_0074	hypothetical protein	0	492	AAGGCTGTTTGCGGCCGCTTATTTCCGTTTATTTTCACTATTTTTGCAGTA
79007	EL_condition1	1	1	79007	-	BT_0083	hypothetical protein	32	867	AGAAACATTCAGCAATATATTGTTGAGTGTTTCTTTTTATCTACTTTTGTA
79007	ML_condition2	1	1	79007	-	BT_0083	hypothetical protein	32	867	AGAAACATTCAGCAATATATTGTTGAGTGTTTCTTTTTATCTACTTTTGTA
79007	SP_condition3	1	1	79007	-	BT_0083	hypothetical protein	32	867	AGAAACATTCAGCAATATATTGTTGAGTGTTTCTTTTTATCTACTTTTGTA
99598	EL_condition1	1	1	99598	-	BT_0106	hypothetical protein	79	447	TTTTTAGACGTACTGGCGAACAGTTTATAACTAAAAACTGTTTGATACCAA
99598	ML_condition2	1	1	99598	-	BT_0106	hypothetical protein	79	447	TTTTTAGACGTACTGGCGAACAGTTTATAACTAAAAACTGTTTGATACCAA
99598	SP_condition3	1	1	99598	-	BT_0106	hypothetical protein	79	447	TTTTTAGACGTACTGGCGAACAGTTTATAACTAAAAACTGTTTGATACCAA
110944	EL_condition1	1	1	110944	-	BT_0121	ArsR family transcriptional regulator	82	270	ATCATCTGTTTTATTTTGCCAATTTAAAAATAGTTCGTAGTTTTGCGAACA
110944	ML_condition2	1	1	110944	-	BT_0121	ArsR family transcriptional regulator	82	270	ATCATCTGTTTTATTTTGCCAATTTAAAAATAGTTCGTAGTTTTGCGAACA
110944	SP_condition3	0	0	110944	-	BT_0121	ArsR family transcriptional regulator	82	270	ATCATCTGTTTTATTTTGCCAATTTAAAAATAGTTCGTAGTTTTGCGAACA
111131	EL_condition1	1	1	111131	+	BT_t01	tRNA-Ser	255	88	TTATATTCAGGCATTTGCGTAATTCGGAAAAGAGTTGTATCTTTGAACCCG
111131	ML_condition2	1	1	111131	+	BT_t01	tRNA-Ser	255	88	TTATATTCAGGCATTTGCGTAATTCGGAAAAGAGTTGTATCTTTGAACCCG
111131	SP_condition3	1	1	111131	+	BT_t01	tRNA-Ser	255	88	TTATATTCAGGCATTTGCGTAATTCGGAAAAGAGTTGTATCTTTGAACCCG
111599	EL_condition1	1	1	111599	+	BT_0122	3-oxoacyl-ACP synthase	49	1008	TCTAGTACTCTTCTCTTGTATATCATTCTCTTTTCTGTATATTTGCGCCCG
111599	ML_condition2	1	1	111599	+	BT_0122	3-oxoacyl-ACP synthase	49	1008	TCTAGTACTCTTCTCTTGTATATCATTCTCTTTTCTGTATATTTGCGCCCG
111599	SP_condition3	1	1	111599	+	BT_0122	3-oxoacyl-ACP synthase	49	1008	TCTAGTACTCTTCTCTTGTATATCATTCTCTTTTCTGTATATTTGCGCCCG
116907	EL_condition1	1	1	116907	-	BT_0125	NADH:ubiquinone oxidoreductase subunit	21	1908	ATTTTCTCTAAACAAAGCGCTAATTCCGAACAAAGAATTATATTTGCAGAA
116907	ML_condition2	1	1	116907	-	BT_0125	NADH:ubiquinone oxidoreductase subunit	21	1908	ATTTTCTCTAAACAAAGCGCTAATTCCGAACAAAGAATTATATTTGCAGAA
116907	SP_condition3	1	1	116907	-	BT_0125	NADH:ubiquinone oxidoreductase subunit	21	1908	ATTTTCTCTAAACAAAGCGCTAATTCCGAACAAAGAATTATATTTGCAGAA
117433	EL_condition1	1	1	117433	+	BT_0126	hypothetical protein	34	2757	AAACGGGTTTTCTGATACCAGTTAGGTAAATTATTCCTTATTTTCGTATTA
117433	ML_condition2	1	1	117433	+	BT_0126	hypothetical protein	34	2757	AAACGGGTTTTCTGATACCAGTTAGGTAAATTATTCCTTATTTTCGTATTA
117433	SP_condition3	1	1	117433	+	BT_0126	hypothetical protein	34	2757	AAACGGGTTTTCTGATACCAGTTAGGTAAATTATTCCTTATTTTCGTATTA
123797	EL_condition1	1	1	123797	+	BT_0128	hypothetical protein	48	399	AAAGAACAGAAAAATGATCATTATGATATTATAAATTACTATTTTTGTGCA
123797	ML_condition2	1	1	123797	+	BT_0128	hypothetical protein	48	399	AAAGAACAGAAAAATGATCATTATGATATTATAAATTACTATTTTTGTGCA
123797	SP_condition3	1	1	123797	+	BT_0128	hypothetical protein	48	399	AAAGAACAGAAAAATGATCATTATGATATTATAAATTACTATTTTTGTGCA
131841	EL_condition1	1	1	131841	-	BT_0135	hypothetical protein	18	783	TAGGAACTCTTTCATCGACAATTTCACAAAAACGTCGTATCTTTATTCTCA
131841	ML_condition2	1	1	131841	-	BT_0135	hypothetical protein	18	783	TAGGAACTCTTTCATCGACAATTTCACAAAAACGTCGTATCTTTATTCTCA
131841	SP_condition3	1	1	131841	-	BT_0135	hypothetical protein	18	783	TAGGAACTCTTTCATCGACAATTTCACAAAAACGTCGTATCTTTATTCTCA
131921	EL_condition1	1	1	131921	+	BT_0136	hypothetical protein	55	1611	TTGTCGATGAAAGAGTTCCTATAATAATAGTTTTTTTATATTTTTCGGTTG
131921	ML_condition2	1	1	131921	+	BT_0136	hypothetical protein	55	1611	TTGTCGATGAAAGAGTTCCTATAATAATAGTTTTTTTATATTTTTCGGTTG
131921	SP_condition3	1	1	131921	+	BT_0136	hypothetical protein	55	1611	TTGTCGATGAAAGAGTTCCTATAATAATAGTTTTTTTATATTTTTCGGTTG
135773	EL_condition1	1	1	135773	+	BT_0138	transcriptional regulator	65	2748	TTTAGATAAGGAACCGCTCTCTTTTGGAGATTTTTGTGTATGTTTGTCACA
135773	ML_condition2	1	1	135773	+	BT_0138	transcriptional regulator	65	2748	TTTAGATAAGGAACCGCTCTCTTTTGGAGATTTTTGTGTATGTTTGTCACA
135773	SP_condition3	1	1	135773	+	BT_0138	transcriptional regulator	65	2748	TTTAGATAAGGAACCGCTCTCTTTTGGAGATTTTTGTGTATGTTTGTCACA
152845	EL_condition1	1	1	152845	-	BT_0148	hemolysin	21	1290	ATATACAGCACATATTTGCATGATGTCGTGATTTCATTTAATTTCACGGCA
152845	ML_condition2	1	1	152845	-	BT_0148	hemolysin	21	1290	ATATACAGCACATATTTGCATGATGTCGTGATTTCATTTAATTTCACGGCA
152845	SP_condition3	1	1	152845	-	BT_0148	hemolysin	21	1290	ATATACAGCACATATTTGCATGATGTCGTGATTTCATTTAATTTCACGGCA
156258	EL_condition1	1	1	156258	-	BT_0150	ferric aerobactin receptor	17	2379	ATAGAACATAAAATTGAAATGTGAAACTATTTTCCATTAACTTTGCAGTCG
156258	ML_condition2	1	1	156258	-	BT_0150	ferric aerobactin receptor	17	2379	ATAGAACATAAAATTGAAATGTGAAACTATTTTCCATTAACTTTGCAGTCG
156258	SP_condition3	1	1	156258	-	BT_0150	ferric aerobactin receptor	17	2379	ATAGAACATAAAATTGAAATGTGAAACTATTTTCCATTAACTTTGCAGTCG
156318	EL_condition1	1	1	156318	+	BT_0151	hypothetical protein	21	435	GTTAATGGAAAATAGTTTCACATTTCAATTTTATGTTCTATTTTTGTGGGA
156318	ML_condition2	1	1	156318	+	BT_0151	hypothetical protein	21	435	GTTAATGGAAAATAGTTTCACATTTCAATTTTATGTTCTATTTTTGTGGGA
156318	SP_condition3	1	1	156318	+	BT_0151	hypothetical protein	21	435	GTTAATGGAAAATAGTTTCACATTTCAATTTTATGTTCTATTTTTGTGGGA
160337	EL_condition1	1	1	160337	-	BT_0154	periplasmic protease	18	1455	TTTTATACCATAAATGTGGTAGATAAGCAAAGTATTTCCTACATTTGCACA
160337	ML_condition2	1	1	160337	-	BT_0154	periplasmic protease	18	1455	TTTTATACCATAAATGTGGTAGATAAGCAAAGTATTTCCTACATTTGCACA
160337	SP_condition3	1	1	160337	-	BT_0154	periplasmic protease	18	1455	TTTTATACCATAAATGTGGTAGATAAGCAAAGTATTTCCTACATTTGCACA
160440	EL_condition1	1	1	160440	+	BT_0155	tRNA-specific 2-thiouridylase MnmA	209	1068	GCCTTCAATATGTGATAGGTTGTTAGCAAATCCCGCCTTATCTTTGCAACA
160440	ML_condition2	1	1	160440	+	BT_0155	tRNA-specific 2-thiouridylase MnmA	209	1068	GCCTTCAATATGTGATAGGTTGTTAGCAAATCCCGCCTTATCTTTGCAACA
160440	SP_condition3	1	1	160440	+	BT_0155	tRNA-specific 2-thiouridylase MnmA	209	1068	GCCTTCAATATGTGATAGGTTGTTAGCAAATCCCGCCTTATCTTTGCAACA
162430	EL_condition1	1	1	162430	-	BT_0156	transcriptional regulator	22	663	ATATAAGAATAACTCCGCTACAAATCGCGCAAAATGCGTACATTTGTAGCG
162430	ML_condition2	1	1	162430	-	BT_0156	transcriptional regulator	22	663	ATATAAGAATAACTCCGCTACAAATCGCGCAAAATGCGTACATTTGTAGCG
162430	SP_condition3	0	0	162430	-	BT_0156	transcriptional regulator	22	663	ATATAAGAATAACTCCGCTACAAATCGCGCAAAATGCGTACATTTGTAGCG
163124	EL_condition1	1	1	163124	-	BT_0157	hypothetical protein	40	591	ATAAAATTGTAAAACGCCCGTGAACAATCTGGCATACACTTTGTTTTTGCA
163124	ML_condition2	1	1	163124	-	BT_0157	hypothetical protein	40	591	ATAAAATTGTAAAACGCCCGTGAACAATCTGGCATACACTTTGTTTTTGCA
163124	SP_condition3	1	1	163124	-	BT_0157	hypothetical protein	40	591	ATAAAATTGTAAAACGCCCGTGAACAATCTGGCATACACTTTGTTTTTGCA
164579	EL_condition1	0	0	164579	-	BT_0158	Na(+)/H(+) antiporter	0	1428	AATAAAGAAACCTAAACCACCAGATTAAATAATAAAGCGTTATATTTAGAA
164579	ML_condition2	0	0	164579	-	BT_0158	Na(+)/H(+) antiporter	0	1428	AATAAAGAAACCTAAACCACCAGATTAAATAATAAAGCGTTATATTTAGAA
164579	SP_condition3	1	1	164579	-	BT_0158	Na(+)/H(+) antiporter	0	1428	AATAAAGAAACCTAAACCACCAGATTAAATAATAAAGCGTTATATTTAGAA
166118	EL_condition1	1	1	166118	-	BT_0160	hypothetical protein	16	435	AACTTTGTCGAAGAAGTGAGTCAACAAAACGGAGCAGTAAACCGTTTAATA
166118	ML_condition2	1	1	166118	-	BT_0160	hypothetical protein	16	435	AACTTTGTCGAAGAAGTGAGTCAACAAAACGGAGCAGTAAACCGTTTAATA
166118	SP_condition3	1	1	166118	-	BT_0160	hypothetical protein	16	435	AACTTTGTCGAAGAAGTGAGTCAACAAAACGGAGCAGTAAACCGTTTAATA
167325	EL_condition1	1	1	167325	-	BT_0161	permease	0	1176	TACCATCTCCACCACTTTCTTTGTTGAGTGATATTCATTATCTTTGCGGCA
167325	ML_condition2	1	1	167325	-	BT_0161	permease	0	1176	TACCATCTCCACCACTTTCTTTGTTGAGTGATATTCATTATCTTTGCGGCA
167325	SP_condition3	1	1	167325	-	BT_0161	permease	0	1176	TACCATCTCCACCACTTTCTTTGTTGAGTGATATTCATTATCTTTGCGGCA
175382	EL_condition1	1	1	175382	-	BT_0164	hypothetical protein	24	5376	AAAGTAAGCAGATTTAAGAGAAATCTTCCATAAAAACTGTATATTTGTTTG
175382	ML_condition2	1	1	175382	-	BT_0164	hypothetical protein	24	5376	AAAGTAAGCAGATTTAAGAGAAATCTTCCATAAAAACTGTATATTTGTTTG
175382	SP_condition3	1	1	175382	-	BT_0164	hypothetical protein	24	5376	AAAGTAAGCAGATTTAAGAGAAATCTTCCATAAAAACTGTATATTTGTTTG
175438	EL_condition1	1	1	175438	+	BT_0165	peptidyl-prolyl cis-trans isomerase	17	402	AATATACAGTTTTTATGGAAGATTTCTCTTAAATCTGCTTACTTTTGTACA
175438	ML_condition2	1	1	175438	+	BT_0165	peptidyl-prolyl cis-trans isomerase	17	402	AATATACAGTTTTTATGGAAGATTTCTCTTAAATCTGCTTACTTTTGTACA
175438	SP_condition3	1	1	175438	+	BT_0165	peptidyl-prolyl cis-trans isomerase	17	402	AATATACAGTTTTTATGGAAGATTTCTCTTAAATCTGCTTACTTTTGTACA
177205	EL_condition1	1	1	177205	-	BT_0168	hypothetical protein	16	300	TCCCCATAAACAAGATTGTTAATTAGAAACTAATTCATTATCTTTGCATTG
177205	ML_condition2	1	1	177205	-	BT_0168	hypothetical protein	16	300	TCCCCATAAACAAGATTGTTAATTAGAAACTAATTCATTATCTTTGCATTG
177205	SP_condition3	1	1	177205	-	BT_0168	hypothetical protein	16	300	TCCCCATAAACAAGATTGTTAATTAGAAACTAATTCATTATCTTTGCATTG
178542	EL_condition1	1	1	178542	-	BT_0169	hypothetical protein	80	1056	AAAGCACATAAATAGATTGGAATAAATAAAAAATGTATTACTTTTGCATGA
178542	ML_condition2	1	1	178542	-	BT_0169	hypothetical protein	80	1056	AAAGCACATAAATAGATTGGAATAAATAAAAAATGTATTACTTTTGCATGA
178542	SP_condition3	1	1	178542	-	BT_0169	hypothetical protein	80	1056	AAAGCACATAAATAGATTGGAATAAATAAAAAATGTATTACTTTTGCATGA
178956	EL_condition1	1	1	178956	-	BT_0170	hypothetical protein	21	354	TTCTACATCACAATACAAAACTTTTATACAGGATAACTTGTTATTACAATA
178956	ML_condition2	1	1	178956	-	BT_0170	hypothetical protein	21	354	TTCTACATCACAATACAAAACTTTTATACAGGATAACTTGTTATTACAATA
178956	SP_condition3	1	1	178956	-	BT_0170	hypothetical protein	21	354	TTCTACATCACAATACAAAACTTTTATACAGGATAACTTGTTATTACAATA
180973	EL_condition1	0	0	180973	-	BT_0172	hypothetical protein	73	396	CCTTGTATATAAAACAGCAACAATTAAAAGGATATTTATGTTTAAAGAGCA
180973	ML_condition2	1	1	180973	-	BT_0172	hypothetical protein	73	396	CCTTGTATATAAAACAGCAACAATTAAAAGGATATTTATGTTTAAAGAGCA
180973	SP_condition3	1	1	180973	-	BT_0172	hypothetical protein	73	396	CCTTGTATATAAAACAGCAACAATTAAAAGGATATTTATGTTTAAAGAGCA
183717	EL_condition1	1	1	183717	-	BT_0174	hypothetical protein	60	702	AAGTAAGATATGGCGATTTGCAGAAACAAATAAATCGACTACCTTTGTGGG
183717	ML_condition2	1	1	183717	-	BT_0174	hypothetical protein	60	702	AAGTAAGATATGGCGATTTGCAGAAACAAATAAATCGACTACCTTTGTGGG
183717	SP_condition3	1	1	183717	-	BT_0174	hypothetical protein	60	702	AAGTAAGATATGGCGATTTGCAGAAACAAATAAATCGACTACCTTTGTGGG
183883	EL_condition1	0	0	183883	+	BT_0175	hypothetical protein	13	405	GAAAGATTACTATGTGTCGAACTATCTATTCGTTGCTTTGTTGTTATCTGA
183883	ML_condition2	1	1	183883	+	BT_0175	hypothetical protein	13	405	GAAAGATTACTATGTGTCGAACTATCTATTCGTTGCTTTGTTGTTATCTGA
183883	SP_condition3	1	1	183883	+	BT_0175	hypothetical protein	13	405	GAAAGATTACTATGTGTCGAACTATCTATTCGTTGCTTTGTTGTTATCTGA
185041	EL_condition1	1	1	185041	+	BT_0176	hypothetical protein	32	489	TGTAGCGGTATTACTAGATAGATATAGAATAAAATTAGTAGCTTTGCTGAA
185041	ML_condition2	1	1	185041	+	BT_0176	hypothetical protein	32	489	TGTAGCGGTATTACTAGATAGATATAGAATAAAATTAGTAGCTTTGCTGAA
185041	SP_condition3	1	1	185041	+	BT_0176	hypothetical protein	32	489	TGTAGCGGTATTACTAGATAGATATAGAATAAAATTAGTAGCTTTGCTGAA
185626	EL_condition1	1	1	185626	+	BT_0177	hypothetical protein	12	792	TTTAAGTATCTGCATTTATTAATTGTGAATTAGAATTTATATCTTTGCAAA
185626	ML_condition2	1	1	185626	+	BT_0177	hypothetical protein	12	792	TTTAAGTATCTGCATTTATTAATTGTGAATTAGAATTTATATCTTTGCAAA
185626	SP_condition3	1	1	185626	+	BT_0177	hypothetical protein	12	792	TTTAAGTATCTGCATTTATTAATTGTGAATTAGAATTTATATCTTTGCAAA
186949	EL_condition1	1	1	186949	+	BT_0179	SsrA-binding protein	62	453	AAAAGTACGATTGAAATACACCCTTTTCTCATCAGTTTTGTTAATACTATG
186949	ML_condition2	1	1	186949	+	BT_0179	SsrA-binding protein	62	453	AAAAGTACGATTGAAATACACCCTTTTCTCATCAGTTTTGTTAATACTATG
186949	SP_condition3	1	1	186949	+	BT_0179	SsrA-binding protein	62	453	AAAAGTACGATTGAAATACACCCTTTTCTCATCAGTTTTGTTAATACTATG
190958	EL_condition1	1	1	190958	+	BT_0182	osmo-regulated proline transporter	148	1551	ATTAGTAAACAAAAGTTTTGTCTTTTCAATAAATTCCTTACATTTGTGGCT
190958	ML_condition2	1	1	190958	+	BT_0182	osmo-regulated proline transporter	148	1551	ATTAGTAAACAAAAGTTTTGTCTTTTCAATAAATTCCTTACATTTGTGGCT
190958	SP_condition3	1	1	190958	+	BT_0182	osmo-regulated proline transporter	148	1551	ATTAGTAAACAAAAGTTTTGTCTTTTCAATAAATTCCTTACATTTGTGGCT
194826	EL_condition1	0	0	194826	+	BT_0185	hypothetical protein	50	300	TCTTTATAGTGTTATTTGAACCAAATAGAGTAATTTTGCATTAGTAATGTA
194826	ML_condition2	0	0	194826	+	BT_0185	hypothetical protein	50	300	TCTTTATAGTGTTATTTGAACCAAATAGAGTAATTTTGCATTAGTAATGTA
194826	SP_condition3	1	1	194826	+	BT_0185	hypothetical protein	50	300	TCTTTATAGTGTTATTTGAACCAAATAGAGTAATTTTGCATTAGTAATGTA
194836	EL_condition1	1	1	194836	-	BT_0184	uridine kinase	62	618	TGTTTCACCATTACGTTGTTATTTTAATGAATTGTTTCTATATTTGTCTTG
194836	ML_condition2	1	1	194836	-	BT_0184	uridine kinase	62	618	TGTTTCACCATTACGTTGTTATTTTAATGAATTGTTTCTATATTTGTCTTG
194836	SP_condition3	1	1	194836	-	BT_0184	uridine kinase	62	618	TGTTTCACCATTACGTTGTTATTTTAATGAATTGTTTCTATATTTGTCTTG
198099	EL_condition1	1	1	198099	-	BT_0187	hypothetical protein	54	705	ATTGAGTTTCCGGCCGAGAACTTTGTGTACTCTTTAATTGTTGTCCTATTA
198099	ML_condition2	1	1	198099	-	BT_0187	hypothetical protein	54	705	ATTGAGTTTCCGGCCGAGAACTTTGTGTACTCTTTAATTGTTGTCCTATTA
198099	SP_condition3	1	1	198099	-	BT_0187	hypothetical protein	54	705	ATTGAGTTTCCGGCCGAGAACTTTGTGTACTCTTTAATTGTTGTCCTATTA
198200	EL_condition1	1	1	198200	+	BT_0188	RNA polymerase ECF-type sigma factor	38	603	AAGAAAGAAGGTTATTTTTTTATTTCAGAAAAAATACATACGTTTGTAACA
198200	ML_condition2	1	1	198200	+	BT_0188	RNA polymerase ECF-type sigma factor	38	603	AAGAAAGAAGGTTATTTTTTTATTTCAGAAAAAATACATACGTTTGTAACA
198200	SP_condition3	1	1	198200	+	BT_0188	RNA polymerase ECF-type sigma factor	38	603	AAGAAAGAAGGTTATTTTTTTATTTCAGAAAAAATACATACGTTTGTAACA
198890	EL_condition1	0	0	198890	+	BT_0189	anti-sigma factor	38	984	ATAAATGTTAATCATACCCTAGCTGTTTCCTGCCTTTGTGTATTACTAATA
198890	ML_condition2	0	0	198890	+	BT_0189	anti-sigma factor	38	984	ATAAATGTTAATCATACCCTAGCTGTTTCCTGCCTTTGTGTATTACTAATA
198890	SP_condition3	1	1	198890	+	BT_0189	anti-sigma factor	38	984	ATAAATGTTAATCATACCCTAGCTGTTTCCTGCCTTTGTGTATTACTAATA
209708	EL_condition1	0	0	209708	+	BT_0196	hexose phosphate transport protein	147	1347	CCAAGCTTTTCATTAATTCTTTGTGGCCTGAACTTTGTGGAGGTCACGATG
209708	ML_condition2	0	0	209708	+	BT_0196	hexose phosphate transport protein	147	1347	CCAAGCTTTTCATTAATTCTTTGTGGCCTGAACTTTGTGGAGGTCACGATG
209708	SP_condition3	1	1	209708	+	BT_0196	hexose phosphate transport protein	147	1347	CCAAGCTTTTCATTAATTCTTTGTGGCCTGAACTTTGTGGAGGTCACGATG
211393	EL_condition1	0	0	211393	+	BT_0197	hypothetical protein	67	600	TTCAGTATCATAATTTTTCTTTGCGGGAGATTTATTATCTTTGTACTTTTA
211393	ML_condition2	1	1	211393	+	BT_0197	hypothetical protein	67	600	TTCAGTATCATAATTTTTCTTTGCGGGAGATTTATTATCTTTGTACTTTTA
211393	SP_condition3	1	1	211393	+	BT_0197	hypothetical protein	67	600	TTCAGTATCATAATTTTTCTTTGCGGGAGATTTATTATCTTTGTACTTTTA
214321	EL_condition1	1	1	214321	+	BT_0199	hypothetical protein	28	492	TAAATCGTGGAAAATTGTTCTTCTTTTTTATATTTTGCTTATATTTGGGAA
214321	ML_condition2	1	1	214321	+	BT_0199	hypothetical protein	28	492	TAAATCGTGGAAAATTGTTCTTCTTTTTTATATTTTGCTTATATTTGGGAA
214321	SP_condition3	1	1	214321	+	BT_0199	hypothetical protein	28	492	TAAATCGTGGAAAATTGTTCTTCTTTTTTATATTTTGCTTATATTTGGGAA
214906	EL_condition1	1	1	214906	+	BT_0200	ATP phosphoribosyltransferase	188	852	TTTTGTGATAAATGTTTGGAAGTATCAAACAAATGCTTTACTTTTGTCGCA
214906	ML_condition2	1	1	214906	+	BT_0200	ATP phosphoribosyltransferase	188	852	TTTTGTGATAAATGTTTGGAAGTATCAAACAAATGCTTTACTTTTGTCGCA
214906	SP_condition3	1	1	214906	+	BT_0200	ATP phosphoribosyltransferase	188	852	TTTTGTGATAAATGTTTGGAAGTATCAAACAAATGCTTTACTTTTGTCGCA
222068	EL_condition1	1	1	222068	-	BT_0205	NAD synthetase	22	1926	TTCAGAGTCAAAAGGGCAAAAATCCAAAACTATTTCCTATTTTTGTACCCA
222068	ML_condition2	1	1	222068	-	BT_0205	NAD synthetase	22	1926	TTCAGAGTCAAAAGGGCAAAAATCCAAAACTATTTCCTATTTTTGTACCCA
222068	SP_condition3	1	1	222068	-	BT_0205	NAD synthetase	22	1926	TTCAGAGTCAAAAGGGCAAAAATCCAAAACTATTTCCTATTTTTGTACCCA
236961	EL_condition1	0	0	236961	+	BT_0213	hypothetical protein	37	816	AAAGTAAGCAATGGAAGCGAACAATCCATTACTGTTACCGTTCGCAAGAAG
236961	ML_condition2	0	0	236961	+	BT_0213	hypothetical protein	37	816	AAAGTAAGCAATGGAAGCGAACAATCCATTACTGTTACCGTTCGCAAGAAG
236961	SP_condition3	1	1	236961	+	BT_0213	hypothetical protein	37	816	AAAGTAAGCAATGGAAGCGAACAATCCATTACTGTTACCGTTCGCAAGAAG
238454	EL_condition1	1	0	238454	+	BT_0215	iron uptake regulatory protein	46	429	AAATATTGATTTTATTTGGAAATGATATTGGGACTTTCTATATTTGCATCA
238454	ML_condition2	1	1	238454	+	BT_0215	iron uptake regulatory protein	46	429	AAATATTGATTTTATTTGGAAATGATATTGGGACTTTCTATATTTGCATCA
238454	SP_condition3	1	0	238454	+	BT_0215	iron uptake regulatory protein	46	429	AAATATTGATTTTATTTGGAAATGATATTGGGACTTTCTATATTTGCATCA
239586	EL_condition1	1	1	239586	+	BT_0217	hypothetical protein	57	603	AAGGTTTGTGTTCTATAGTGAATGCAGACCTTTTTTGTTTATATTTGCCTA
239586	ML_condition2	1	1	239586	+	BT_0217	hypothetical protein	57	603	AAGGTTTGTGTTCTATAGTGAATGCAGACCTTTTTTGTTTATATTTGCCTA
239586	SP_condition3	1	1	239586	+	BT_0217	hypothetical protein	57	603	AAGGTTTGTGTTCTATAGTGAATGCAGACCTTTTTTGTTTATATTTGCCTA
241174	EL_condition1	1	1	241174	-	BT_0219	thioredoxin	39	300	AAAACAGCTTTTTCCCGTTATATTAATAAAATAGAAATTATATTTGCAGTC
241174	ML_condition2	1	1	241174	-	BT_0219	thioredoxin	39	300	AAAACAGCTTTTTCCCGTTATATTAATAAAATAGAAATTATATTTGCAGTC
241174	SP_condition3	1	1	241174	-	BT_0219	thioredoxin	39	300	AAAACAGCTTTTTCCCGTTATATTAATAAAATAGAAATTATATTTGCAGTC
241619	EL_condition1	1	1	241619	+	BT_0221	hypothetical protein	38	1260	TTTTTCATTGATTGTGCTGGATTTTGGGATAAAACCATTATTTTTGCGGTG
241619	ML_condition2	1	1	241619	+	BT_0221	hypothetical protein	38	1260	TTTTTCATTGATTGTGCTGGATTTTGGGATAAAACCATTATTTTTGCGGTG
241619	SP_condition3	1	1	241619	+	BT_0221	hypothetical protein	38	1260	TTTTTCATTGATTGTGCTGGATTTTGGGATAAAACCATTATTTTTGCGGTG
247162	EL_condition1	1	1	247162	-	BT_0227	hypothetical protein	53	630	TCGCATAAGGAGGCGTTGTGTATAAAAACAAACGATTGTACTTTTGCATAA
247162	ML_condition2	1	1	247162	-	BT_0227	hypothetical protein	53	630	TCGCATAAGGAGGCGTTGTGTATAAAAACAAACGATTGTACTTTTGCATAA
247162	SP_condition3	1	1	247162	-	BT_0227	hypothetical protein	53	630	TCGCATAAGGAGGCGTTGTGTATAAAAACAAACGATTGTACTTTTGCATAA
256144	EL_condition1	1	1	256144	-	BT_0234	transposase	220	951	CTTTCTGAGTACTTTTTGGCAGTTCCCGATTTTCCACATATTTTTGCAGCG
256144	ML_condition2	1	1	256144	-	BT_0234	transposase	220	951	CTTTCTGAGTACTTTTTGGCAGTTCCCGATTTTCCACATATTTTTGCAGCG
256144	SP_condition3	1	1	256144	-	BT_0234	transposase	220	951	CTTTCTGAGTACTTTTTGGCAGTTCCCGATTTTCCACATATTTTTGCAGCG
263370	EL_condition1	1	1	263370	-	BT_0238	anaerobic sulfatase-maturase	0	1245	ACAGAGGTGGGAGATCATTTTTTTCATTTAGTTTATCTAAATTTGCAGTCA
263370	ML_condition2	1	1	263370	-	BT_0238	anaerobic sulfatase-maturase	0	1245	ACAGAGGTGGGAGATCATTTTTTTCATTTAGTTTATCTAAATTTGCAGTCA
263370	SP_condition3	1	1	263370	-	BT_0238	anaerobic sulfatase-maturase	0	1245	ACAGAGGTGGGAGATCATTTTTTTCATTTAGTTTATCTAAATTTGCAGTCA
263512	EL_condition1	1	0	263512	+	BT_0239	hypothetical protein	16	735	TATTGATAAAATGTTTCTTTTAAGTCCGAATCAGTTGTACCTTTGTACCCA
263512	ML_condition2	1	1	263512	+	BT_0239	hypothetical protein	16	735	TATTGATAAAATGTTTCTTTTAAGTCCGAATCAGTTGTACCTTTGTACCCA
263512	SP_condition3	1	1	263512	+	BT_0239	hypothetical protein	16	735	TATTGATAAAATGTTTCTTTTAAGTCCGAATCAGTTGTACCTTTGTACCCA
266207	EL_condition1	1	1	266207	+	BT_0241	hypothetical protein	19	384	TCCGGGTTGATTTTTTTGTTTTTTCGAATACATACCGTACTTTTGGCGAAA
266207	ML_condition2	1	1	266207	+	BT_0241	hypothetical protein	19	384	TCCGGGTTGATTTTTTTGTTTTTTCGAATACATACCGTACTTTTGGCGAAA
266207	SP_condition3	1	1	266207	+	BT_0241	hypothetical protein	19	384	TCCGGGTTGATTTTTTTGTTTTTTCGAATACATACCGTACTTTTGGCGAAA
268053	EL_condition1	1	1	268053	+	BT_0244	exonuclease	19	1251	AAGCAGTAGGATACAACATAATCTTTGCGATTATGTTATTTTTGTCTTCTG
268053	ML_condition2	1	1	268053	+	BT_0244	exonuclease	19	1251	AAGCAGTAGGATACAACATAATCTTTGCGATTATGTTATTTTTGTCTTCTG
268053	SP_condition3	1	1	268053	+	BT_0244	exonuclease	19	1251	AAGCAGTAGGATACAACATAATCTTTGCGATTATGTTATTTTTGTCTTCTG
275528	EL_condition1	1	1	275528	-	BT_0249	5-methyltetrahydrofolate--homocysteine methyltransferase	75	903	CCACTGGAAGGTAGAAAAAACATTTGTGAACGGTCATCTGTTATATAACAA
275528	ML_condition2	1	1	275528	-	BT_0249	5-methyltetrahydrofolate--homocysteine methyltransferase	75	903	CCACTGGAAGGTAGAAAAAACATTTGTGAACGGTCATCTGTTATATAACAA
275528	SP_condition3	1	1	275528	-	BT_0249	5-methyltetrahydrofolate--homocysteine methyltransferase	75	903	CCACTGGAAGGTAGAAAAAACATTTGTGAACGGTCATCTGTTATATAACAA
277572	EL_condition1	1	1	277572	-	BT_0251	dolichol-phosphate mannosyltransferase	16	744	AAATTATCCTTAGTCCCTTTATAACTAAAGGAAAAGCACTACATTTGTCTT
277572	ML_condition2	1	1	277572	-	BT_0251	dolichol-phosphate mannosyltransferase	16	744	AAATTATCCTTAGTCCCTTTATAACTAAAGGAAAAGCACTACATTTGTCTT
277572	SP_condition3	1	1	277572	-	BT_0251	dolichol-phosphate mannosyltransferase	16	744	AAATTATCCTTAGTCCCTTTATAACTAAAGGAAAAGCACTACATTTGTCTT
277787	EL_condition1	1	1	277787	+	BT_0252	transcription-repair coupling factor	14	3384	ACTTCGGTGTGACTATATCAATCCCGGTTCTTTTTTCGTACTTTTGCGGTG
277787	ML_condition2	1	1	277787	+	BT_0252	transcription-repair coupling factor	14	3384	ACTTCGGTGTGACTATATCAATCCCGGTTCTTTTTTCGTACTTTTGCGGTG
277787	SP_condition3	1	1	277787	+	BT_0252	transcription-repair coupling factor	14	3384	ACTTCGGTGTGACTATATCAATCCCGGTTCTTTTTTCGTACTTTTGCGGTG
281244	EL_condition1	1	1	281244	+	BT_0253	hypothetical protein	54	846	AATAAGAGCAATGTTTGTTTTTTATATTCAAAAATGCTTATCTTTGATCTA
281244	ML_condition2	1	1	281244	+	BT_0253	hypothetical protein	54	846	AATAAGAGCAATGTTTGTTTTTTATATTCAAAAATGCTTATCTTTGATCTA
281244	SP_condition3	1	1	281244	+	BT_0253	hypothetical protein	54	846	AATAAGAGCAATGTTTGTTTTTTATATTCAAAAATGCTTATCTTTGATCTA
284447	EL_condition1	1	1	284447	-	BT_0254	hypothetical protein	0	1863	ATGAATAAAAAAATCATTGGGATGTTTTTTATTATCCGTATCTTTGCGGCA
284447	ML_condition2	1	1	284447	-	BT_0254	hypothetical protein	0	1863	ATGAATAAAAAAATCATTGGGATGTTTTTTATTATCCGTATCTTTGCGGCA
284447	SP_condition3	1	1	284447	-	BT_0254	hypothetical protein	0	1863	ATGAATAAAAAAATCATTGGGATGTTTTTTATTATCCGTATCTTTGCGGCA
285100	EL_condition1	1	1	285100	-	BT_0256	hypothetical protein	27	318	ATCCGGGCTTTTTTAATTCGTTTTTCATTTTAAATTCTATCTTTGCTCCTA
285100	ML_condition2	1	1	285100	-	BT_0256	hypothetical protein	27	318	ATCCGGGCTTTTTTAATTCGTTTTTCATTTTAAATTCTATCTTTGCTCCTA
285100	SP_condition3	1	1	285100	-	BT_0256	hypothetical protein	27	318	ATCCGGGCTTTTTTAATTCGTTTTTCATTTTAAATTCTATCTTTGCTCCTA
288249	EL_condition1	0	0	288249	-	BT_0257	xanthan lyase	139	2913	AGAAGAGTGGGCAGTTCGATACTTCCCACTCTTTTTTTGTTTATTTTTGCA
288249	ML_condition2	0	0	288249	-	BT_0257	xanthan lyase	139	2913	AGAAGAGTGGGCAGTTCGATACTTCCCACTCTTTTTTTGTTTATTTTTGCA
288249	SP_condition3	1	1	288249	-	BT_0257	xanthan lyase	139	2913	AGAAGAGTGGGCAGTTCGATACTTCCCACTCTTTTTTTGTTTATTTTTGCA
290405	EL_condition1	1	1	290405	-	BT_0258	glucosamine-6-phosphate deaminase	75	1992	AAAACGATTTGAAGGTGCAACAATACCTAGAAGTTAGTAGTTAATTATATA
290405	ML_condition2	1	1	290405	-	BT_0258	glucosamine-6-phosphate deaminase	75	1992	AAAACGATTTGAAGGTGCAACAATACCTAGAAGTTAGTAGTTAATTATATA
290405	SP_condition3	1	1	290405	-	BT_0258	glucosamine-6-phosphate deaminase	75	1992	AAAACGATTTGAAGGTGCAACAATACCTAGAAGTTAGTAGTTAATTATATA
292247	EL_condition1	1	1	292247	-	BT_0261	hypothetical protein	37	270	ATTCAATCCATTTATTCGCTAGAATCAAAGAAAGTCCCTATCTTTACCCCA
292247	ML_condition2	1	1	292247	-	BT_0261	hypothetical protein	37	270	ATTCAATCCATTTATTCGCTAGAATCAAAGAAAGTCCCTATCTTTACCCCA
292247	SP_condition3	1	1	292247	-	BT_0261	hypothetical protein	37	270	ATTCAATCCATTTATTCGCTAGAATCAAAGAAAGTCCCTATCTTTACCCCA
324541	EL_condition1	1	1	324541	+	BT_0280	transposase for insertion sequence element ISRM3	0	1218	ATGGGGAGGGCGTAATCTGAACTCTGTCCCCAAACAATTATCTTTGTATTA
324541	ML_condition2	1	1	324541	+	BT_0280	transposase for insertion sequence element ISRM3	0	1218	ATGGGGAGGGCGTAATCTGAACTCTGTCCCCAAACAATTATCTTTGTATTA
324541	SP_condition3	1	1	324541	+	BT_0280	transposase for insertion sequence element ISRM3	0	1218	ATGGGGAGGGCGTAATCTGAACTCTGTCCCCAAACAATTATCTTTGTATTA
326796	EL_condition1	1	1	326796	-	BT_0281	DNA-binding protein	147	642	TATCCTATCATTTCTTGTTTATCATACTATTAAACCTTATCTTTGTCACCG
326796	ML_condition2	1	1	326796	-	BT_0281	DNA-binding protein	147	642	TATCCTATCATTTCTTGTTTATCATACTATTAAACCTTATCTTTGTCACCG
326796	SP_condition3	0	0	326796	-	BT_0281	DNA-binding protein	147	642	TATCCTATCATTTCTTGTTTATCATACTATTAAACCTTATCTTTGTCACCG
326923	EL_condition1	0	0	326923	+	BT_0282	hypothetical protein	28	1296	ATGAATAGGATGAAAAGTTGCAAATGGCTTTTTTTTGATATTATATTCGCA
326923	ML_condition2	0	0	326923	+	BT_0282	hypothetical protein	28	1296	ATGAATAGGATGAAAAGTTGCAAATGGCTTTTTTTTGATATTATATTCGCA
326923	SP_condition3	1	1	326923	+	BT_0282	hypothetical protein	28	1296	ATGAATAGGATGAAAAGTTGCAAATGGCTTTTTTTTGATATTATATTCGCA
328421	EL_condition1	0	0	328421	+	BT_0284	peptidoglycan binding protein	72	1452	GGGGACACTCTTTCCTTTTCTTTTTCGTTTTTTCTTCTTATCTTGCGAATG
328421	ML_condition2	0	0	328421	+	BT_0284	peptidoglycan binding protein	72	1452	GGGGACACTCTTTCCTTTTCTTTTTCGTTTTTTCTTCTTATCTTGCGAATG
328421	SP_condition3	1	1	328421	+	BT_0284	peptidoglycan binding protein	72	1452	GGGGACACTCTTTCCTTTTCTTTTTCGTTTTTTCTTCTTATCTTGCGAATG
330117	EL_condition1	1	1	330117	+	BT_0285	tolQ-type transport protein	57	1419	TGAATGATTTGAGTACTCATTTCTTTTCTATTTTTATCAACTTTGCCACTG
330117	ML_condition2	1	1	330117	+	BT_0285	tolQ-type transport protein	57	1419	TGAATGATTTGAGTACTCATTTCTTTTCTATTTTTATCAACTTTGCCACTG
330117	SP_condition3	1	1	330117	+	BT_0285	tolQ-type transport protein	57	1419	TGAATGATTTGAGTACTCATTTCTTTTCTATTTTTATCAACTTTGCCACTG
332375	EL_condition1	0	0	332375	+	BT_0288	hypothetical protein	52	1524	GTATCCGCATTGATATGGATAAAAACACTCCATTCGGACGTTTTGTGGAAG
332375	ML_condition2	0	0	332375	+	BT_0288	hypothetical protein	52	1524	GTATCCGCATTGATATGGATAAAAACACTCCATTCGGACGTTTTGTGGAAG
332375	SP_condition3	1	1	332375	+	BT_0288	hypothetical protein	52	1524	GTATCCGCATTGATATGGATAAAAACACTCCATTCGGACGTTTTGTGGAAG
336941	EL_condition1	0	0	336941	-	BT_0289	hypothetical protein	43	2691	TATTTATCATTTTATGAACTCTTTTTACAGAAAAAATCAAGATATTTGCAA
336941	ML_condition2	1	1	336941	-	BT_0289	hypothetical protein	43	2691	TATTTATCATTTTATGAACTCTTTTTACAGAAAAAATCAAGATATTTGCAA
336941	SP_condition3	1	1	336941	-	BT_0289	hypothetical protein	43	2691	TATTTATCATTTTATGAACTCTTTTTACAGAAAAAATCAAGATATTTGCAA
337071	EL_condition1	1	1	337071	+	BT_0290	beta-galactosidase	145	2340	TTGACTTATTTGAGGACCTTTGTTTACGCATAATACCTCATCTTTGCACCG
337071	ML_condition2	1	1	337071	+	BT_0290	beta-galactosidase	145	2340	TTGACTTATTTGAGGACCTTTGTTTACGCATAATACCTCATCTTTGCACCG
337071	SP_condition3	1	1	337071	+	BT_0290	beta-galactosidase	145	2340	TTGACTTATTTGAGGACCTTTGTTTACGCATAATACCTCATCTTTGCACCG
339720	EL_condition1	1	1	339720	+	BT_0291	integrase	38	966	AAAATAATTCTTGTGATGGTTAAAACCCTAAGAGGAAGTATATTTGTTCTC
339720	ML_condition2	1	1	339720	+	BT_0291	integrase	38	966	AAAATAATTCTTGTGATGGTTAAAACCCTAAGAGGAAGTATATTTGTTCTC
339720	SP_condition3	1	1	339720	+	BT_0291	integrase	38	966	AAAATAATTCTTGTGATGGTTAAAACCCTAAGAGGAAGTATATTTGTTCTC
344812	EL_condition1	1	1	344812	+	BT_0295	ABC transporter ATP-binding protein	27	894	GTTTATAATTATGATTTGTATCCTGTAAATAAAGCCTATCTTTATCACCCA
344812	ML_condition2	1	1	344812	+	BT_0295	ABC transporter ATP-binding protein	27	894	GTTTATAATTATGATTTGTATCCTGTAAATAAAGCCTATCTTTATCACCCA
344812	SP_condition3	1	1	344812	+	BT_0295	ABC transporter ATP-binding protein	27	894	GTTTATAATTATGATTTGTATCCTGTAAATAAAGCCTATCTTTATCACCCA
362602	EL_condition1	1	1	362602	+	BT_0304	acriflavine resistance protein A	270	1236	ATATCAGGCACATTGCAAAAACTAATGTTGAAAAGATTTGTTTTTTCATTA
362602	ML_condition2	1	1	362602	+	BT_0304	acriflavine resistance protein A	270	1236	ATATCAGGCACATTGCAAAAACTAATGTTGAAAAGATTTGTTTTTTCATTA
362602	SP_condition3	1	1	362602	+	BT_0304	acriflavine resistance protein A	270	1236	ATATCAGGCACATTGCAAAAACTAATGTTGAAAAGATTTGTTTTTTCATTA
362625	EL_condition1	0	0	362625	-	BT_0303	patatin-like phospholipase	25	2217	TTCTTGTTTCATCAACTAAACAATTTATCCCCTACATTTGTAGTTATATTG
362625	ML_condition2	1	1	362625	-	BT_0303	patatin-like phospholipase	25	2217	TTCTTGTTTCATCAACTAAACAATTTATCCCCTACATTTGTAGTTATATTG
362625	SP_condition3	1	1	362625	-	BT_0303	patatin-like phospholipase	25	2217	TTCTTGTTTCATCAACTAAACAATTTATCCCCTACATTTGTAGTTATATTG
368663	EL_condition1	1	1	368663	+	BT_0307	diphosphate--fructose-6-phosphate 1-phosphotransferase	54	1647	AAATGAGGGCTTCTCTTTCATAATTCGAGGAAAAATGCGAAATTTGCAACG
368663	ML_condition2	1	1	368663	+	BT_0307	diphosphate--fructose-6-phosphate 1-phosphotransferase	54	1647	AAATGAGGGCTTCTCTTTCATAATTCGAGGAAAAATGCGAAATTTGCAACG
368663	SP_condition3	1	1	368663	+	BT_0307	diphosphate--fructose-6-phosphate 1-phosphotransferase	54	1647	AAATGAGGGCTTCTCTTTCATAATTCGAGGAAAAATGCGAAATTTGCAACG
371466	EL_condition1	1	1	371466	+	BT_0309	dihydrolipoamide dehydrogenase	23	1344	ATGATTGATCTGTCATACAACTAATCTCTTCTCTCATTTGTTATAATCGTA
371466	ML_condition2	1	1	371466	+	BT_0309	dihydrolipoamide dehydrogenase	23	1344	ATGATTGATCTGTCATACAACTAATCTCTTCTCTCATTTGTTATAATCGTA
371466	SP_condition3	1	1	371466	+	BT_0309	dihydrolipoamide dehydrogenase	23	1344	ATGATTGATCTGTCATACAACTAATCTCTTCTCTCATTTGTTATAATCGTA
373594	EL_condition1	1	1	373594	+	BT_0311	lipoamide acyltransferase component of branched-chain alpha-keto acid dehydrogenase complex	28	1371	AAAAATACTTTAACTTAAAACTTTCTTTTTCAGCGGGTTGTTCTAATAGTT
373594	ML_condition2	1	1	373594	+	BT_0311	lipoamide acyltransferase component of branched-chain alpha-keto acid dehydrogenase complex	28	1371	AAAAATACTTTAACTTAAAACTTTCTTTTTCAGCGGGTTGTTCTAATAGTT
373594	SP_condition3	1	1	373594	+	BT_0311	lipoamide acyltransferase component of branched-chain alpha-keto acid dehydrogenase complex	28	1371	AAAAATACTTTAACTTAAAACTTTCTTTTTCAGCGGGTTGTTCTAATAGTT
378723	EL_condition1	1	1	378723	-	BT_0314	50S ribosomal protein L11 methyltransferase	24	843	TTTCCCCAAAGGATAATAGGGAAATCCCTATTTCTAACTATCTTTGCAAAA
378723	ML_condition2	1	1	378723	-	BT_0314	50S ribosomal protein L11 methyltransferase	24	843	TTTCCCCAAAGGATAATAGGGAAATCCCTATTTCTAACTATCTTTGCAAAA
378723	SP_condition3	1	1	378723	-	BT_0314	50S ribosomal protein L11 methyltransferase	24	843	TTTCCCCAAAGGATAATAGGGAAATCCCTATTTCTAACTATCTTTGCAAAA
378814	EL_condition1	1	1	378814	+	BT_0315	hypothetical protein	91	1290	TTTGGGGAAAATCTCCCTAGAGTGGCGAATCTCTTCCTTATCTTTGTAATG
378814	ML_condition2	1	1	378814	+	BT_0315	hypothetical protein	91	1290	TTTGGGGAAAATCTCCCTAGAGTGGCGAATCTCTTCCTTATCTTTGTAATG
378814	SP_condition3	1	1	378814	+	BT_0315	hypothetical protein	91	1290	TTTGGGGAAAATCTCCCTAGAGTGGCGAATCTCTTCCTTATCTTTGTAATG
382066	EL_condition1	1	1	382066	+	BT_0317	hypothetical protein	79	3189	AAAACTACTTATTTTCTTGTTATTTAAAATAAATTCATATTTTTGTAATCG
382066	ML_condition2	1	1	382066	+	BT_0317	hypothetical protein	79	3189	AAAACTACTTATTTTCTTGTTATTTAAAATAAATTCATATTTTTGTAATCG
382066	SP_condition3	1	1	382066	+	BT_0317	hypothetical protein	79	3189	AAAACTACTTATTTTCTTGTTATTTAAAATAAATTCATATTTTTGTAATCG
388450	EL_condition1	1	1	388450	-	BT_0321	cytidine/deoxycytidylate deaminase	45	471	AAATAATTTAATCACTTTATTCTATCGTTAGTTTTCTTTATATTTGCGAAA
388450	ML_condition2	1	1	388450	-	BT_0321	cytidine/deoxycytidylate deaminase	45	471	AAATAATTTAATCACTTTATTCTATCGTTAGTTTTCTTTATATTTGCGAAA
388450	SP_condition3	1	1	388450	-	BT_0321	cytidine/deoxycytidylate deaminase	45	471	AAATAATTTAATCACTTTATTCTATCGTTAGTTTTCTTTATATTTGCGAAA
389539	EL_condition1	1	1	389539	-	BT_0322	oxidoreductase	38	975	ACAATCAATAAAGTTGTTCTTAATAAAAAATAGCTTTATCTTTGGGAGTTG
389539	ML_condition2	1	1	389539	-	BT_0322	oxidoreductase	38	975	ACAATCAATAAAGTTGTTCTTAATAAAAAATAGCTTTATCTTTGGGAGTTG
389539	SP_condition3	0	0	389539	-	BT_0322	oxidoreductase	38	975	ACAATCAATAAAGTTGTTCTTAATAAAAAATAGCTTTATCTTTGGGAGTTG
392011	EL_condition1	1	1	392011	-	BT_0326	RNA polymerase ECF-type sigma factor	4	522	AAAATTCCCTTTTCGATGTCACGTTTTTAATCCGCCACCGTCTTATCAGTG
392011	ML_condition2	1	1	392011	-	BT_0326	RNA polymerase ECF-type sigma factor	4	522	AAAATTCCCTTTTCGATGTCACGTTTTTAATCCGCCACCGTCTTATCAGTG
392011	SP_condition3	1	1	392011	-	BT_0326	RNA polymerase ECF-type sigma factor	4	522	AAAATTCCCTTTTCGATGTCACGTTTTTAATCCGCCACCGTCTTATCAGTG
395353	EL_condition1	1	1	395353	-	BT_0328	hypothetical protein	4	2043	TTTCAATTCTCAATTCTCAATTCTCAATTTAAGTAAGTATCTTTGCCTCCA
395353	ML_condition2	1	1	395353	-	BT_0328	hypothetical protein	4	2043	TTTCAATTCTCAATTCTCAATTCTCAATTTAAGTAAGTATCTTTGCCTCCA
395353	SP_condition3	1	1	395353	-	BT_0328	hypothetical protein	4	2043	TTTCAATTCTCAATTCTCAATTCTCAATTTAAGTAAGTATCTTTGCCTCCA
396869	EL_condition1	0	0	396869	-	BT_0330	ketoisovalerate oxidoreductase subunit vorA	130	708	ATTGTCTACTTTGTAGTAGGAAAGGAAGATTTTAAAATGTTTATCTACGTA
396869	ML_condition2	0	0	396869	-	BT_0330	ketoisovalerate oxidoreductase subunit vorA	130	708	ATTGTCTACTTTGTAGTAGGAAAGGAAGATTTTAAAATGTTTATCTACGTA
396869	SP_condition3	1	1	396869	-	BT_0330	ketoisovalerate oxidoreductase subunit vorA	130	708	ATTGTCTACTTTGTAGTAGGAAAGGAAGATTTTAAAATGTTTATCTACGTA
398660	EL_condition1	1	1	398660	-	BT_0334	hypothetical protein	25	282	TTCCTTTCTCATTTTCCCCCATTTACATAAATAAAAACTATCTTTGCGATT
398660	ML_condition2	1	1	398660	-	BT_0334	hypothetical protein	25	282	TTCCTTTCTCATTTTCCCCCATTTACATAAATAAAAACTATCTTTGCGATT
398660	SP_condition3	1	1	398660	-	BT_0334	hypothetical protein	25	282	TTCCTTTCTCATTTTCCCCCATTTACATAAATAAAAACTATCTTTGCGATT
417611	EL_condition1	1	1	417611	-	BT_0347	transketolase	66	2010	GATAGCTCTTTTGGATGGTTAATTACACATAAAGAGCTATCTTTGCCAACA
417611	ML_condition2	1	1	417611	-	BT_0347	transketolase	66	2010	GATAGCTCTTTTGGATGGTTAATTACACATAAAGAGCTATCTTTGCCAACA
417611	SP_condition3	1	1	417611	-	BT_0347	transketolase	66	2010	GATAGCTCTTTTGGATGGTTAATTACACATAAAGAGCTATCTTTGCCAACA
431638	EL_condition1	1	1	431638	-	BT_0358	transposase	250	894	AAAAGGGATTGCCCGCATTACATTTTGGCGTTGGGTTCGTATCTTTGAGGA
431638	ML_condition2	1	1	431638	-	BT_0358	transposase	250	894	AAAAGGGATTGCCCGCATTACATTTTGGCGTTGGGTTCGTATCTTTGAGGA
431638	SP_condition3	1	1	431638	-	BT_0358	transposase	250	894	AAAAGGGATTGCCCGCATTACATTTTGGCGTTGGGTTCGTATCTTTGAGGA
450665	EL_condition1	1	1	450665	-	BT_0366	two-component system sensor histidine kinase/response regulator	16	4263	GAAGCTCTTCCCATTTTTGTGATTGAAGAGATTCTTCTAACTTTGCCCTTA
450665	ML_condition2	1	1	450665	-	BT_0366	two-component system sensor histidine kinase/response regulator	16	4263	GAAGCTCTTCCCATTTTTGTGATTGAAGAGATTCTTCTAACTTTGCCCTTA
450665	SP_condition3	1	1	450665	-	BT_0366	two-component system sensor histidine kinase/response regulator	16	4263	GAAGCTCTTCCCATTTTTGTGATTGAAGAGATTCTTCTAACTTTGCCCTTA
452259	EL_condition1	1	1	452259	+	BT_0368	alpha-L-arabinofuranosidase	113	1983	ATGGTAGATTTGAACTCGGAGAAGATTGAGAATCTGGTTATCTTTGCAGGA
452259	ML_condition2	1	1	452259	+	BT_0368	alpha-L-arabinofuranosidase	113	1983	ATGGTAGATTTGAACTCGGAGAAGATTGAGAATCTGGTTATCTTTGCAGGA
452259	SP_condition3	1	1	452259	+	BT_0368	alpha-L-arabinofuranosidase	113	1983	ATGGTAGATTTGAACTCGGAGAAGATTGAGAATCTGGTTATCTTTGCAGGA
459121	EL_condition1	0	0	459121	-	BT_0372	aldose 1-epimerase	22	1098	ATTTAGCCGGAATAATTTGTGAGTAACAAAGAATTTACCTTTATTTGCAAG
459121	ML_condition2	0	0	459121	-	BT_0372	aldose 1-epimerase	22	1098	ATTTAGCCGGAATAATTTGTGAGTAACAAAGAATTTACCTTTATTTGCAAG
459121	SP_condition3	1	1	459121	-	BT_0372	aldose 1-epimerase	22	1098	ATTTAGCCGGAATAATTTGTGAGTAACAAAGAATTTACCTTTATTTGCAAG
459273	EL_condition1	1	1	459273	+	BT_0373	mannose-6-phosphate isomerase	55	972	TTCATCCTTCTTTTCTTTTAAAGTGAACAATTTTTCGTATGTTTGTTCCCG
459273	ML_condition2	1	1	459273	+	BT_0373	mannose-6-phosphate isomerase	55	972	TTCATCCTTCTTTTCTTTTAAAGTGAACAATTTTTCGTATGTTTGTTCCCG
459273	SP_condition3	1	1	459273	+	BT_0373	mannose-6-phosphate isomerase	55	972	TTCATCCTTCTTTTCTTTTAAAGTGAACAATTTTTCGTATGTTTGTTCCCG
460397	EL_condition1	1	1	460397	+	BT_0374	hypothetical protein	51	1551	AAACTTTCTCGCCTGCTTTGCGTTGTAGAAAGAAAGGTGTATCTTTGTGCA
460397	ML_condition2	1	1	460397	+	BT_0374	hypothetical protein	51	1551	AAACTTTCTCGCCTGCTTTGCGTTGTAGAAAGAAAGGTGTATCTTTGTGCA
460397	SP_condition3	1	1	460397	+	BT_0374	hypothetical protein	51	1551	AAACTTTCTCGCCTGCTTTGCGTTGTAGAAAGAAAGGTGTATCTTTGTGCA
493957	EL_condition1	0	0	493957	+	BT_0405	hypothetical protein	131	360	AAACTTTAATTTCTTCGAGTACTTGCATTTGATTTTGATGTTTTATGATTG
493957	ML_condition2	0	0	493957	+	BT_0405	hypothetical protein	131	360	AAACTTTAATTTCTTCGAGTACTTGCATTTGATTTTGATGTTTTATGATTG
493957	SP_condition3	1	1	493957	+	BT_0405	hypothetical protein	131	360	AAACTTTAATTTCTTCGAGTACTTGCATTTGATTTTGATGTTTTATGATTG
495364	EL_condition1	1	1	495364	-	BT_0408	hypothetical protein	30	210	TTTTTTTCTGTTTTTGCGAACAACCTTTGGAGAAAAATGTTATATTTGTTG
495364	ML_condition2	1	1	495364	-	BT_0408	hypothetical protein	30	210	TTTTTTTCTGTTTTTGCGAACAACCTTTGGAGAAAAATGTTATATTTGTTG
495364	SP_condition3	1	1	495364	-	BT_0408	hypothetical protein	30	210	TTTTTTTCTGTTTTTGCGAACAACCTTTGGAGAAAAATGTTATATTTGTTG
495513	EL_condition1	1	1	495513	+	BT_0409	short-chain dehydrogenase	23	771	TAACTAGACTTTTGGACTAACAAATGAGACTTAAGGCGTACTTTTGTCATT
495513	ML_condition2	1	1	495513	+	BT_0409	short-chain dehydrogenase	23	771	TAACTAGACTTTTGGACTAACAAATGAGACTTAAGGCGTACTTTTGTCATT
495513	SP_condition3	0	0	495513	+	BT_0409	short-chain dehydrogenase	23	771	TAACTAGACTTTTGGACTAACAAATGAGACTTAAGGCGTACTTTTGTCATT
496364	EL_condition1	0	0	496364	+	BT_0410	hypothetical protein	60	495	TTCGCTCATTTTCTTTGCCGGATGATAAAATTTCTATTATTTTGTTGCCCG
496364	ML_condition2	0	0	496364	+	BT_0410	hypothetical protein	60	495	TTCGCTCATTTTCTTTGCCGGATGATAAAATTTCTATTATTTTGTTGCCCG
496364	SP_condition3	1	1	496364	+	BT_0410	hypothetical protein	60	495	TTCGCTCATTTTCTTTGCCGGATGATAAAATTTCTATTATTTTGTTGCCCG
497112	EL_condition1	1	1	497112	+	BT_0411	CysQ%2C sulfite synthesis pathway protein	18	807	ATAGCAGGTGGGAAACTTTTTTCGTAAATAAAGTTTTTACTTTTGTCATTA
497112	ML_condition2	1	1	497112	+	BT_0411	CysQ%2C sulfite synthesis pathway protein	18	807	ATAGCAGGTGGGAAACTTTTTTCGTAAATAAAGTTTTTACTTTTGTCATTA
497112	SP_condition3	1	1	497112	+	BT_0411	CysQ%2C sulfite synthesis pathway protein	18	807	ATAGCAGGTGGGAAACTTTTTTCGTAAATAAAGTTTTTACTTTTGTCATTA
497806	EL_condition1	1	1	497806	+	BT_0412	Na+/sulfate symporter	142	1554	AAAGGCGGATGTCTATCCGCGTTTTGCTCCGACGATGGAATGGGATACGGC
497806	ML_condition2	1	0	497806	+	BT_0412	Na+/sulfate symporter	142	1554	AAAGGCGGATGTCTATCCGCGTTTTGCTCCGACGATGGAATGGGATACGGC
497806	SP_condition3	1	1	497806	+	BT_0412	Na+/sulfate symporter	142	1554	AAAGGCGGATGTCTATCCGCGTTTTGCTCCGACGATGGAATGGGATACGGC
504857	EL_condition1	1	1	504857	+	BT_0418	porin	143	1119	TTTTTACGAGTTTTTTTGTGTGTATTACAATAAATATCTATATTTGCACTA
504857	ML_condition2	1	1	504857	+	BT_0418	porin	143	1119	TTTTTACGAGTTTTTTTGTGTGTATTACAATAAATATCTATATTTGCACTA
504857	SP_condition3	1	1	504857	+	BT_0418	porin	143	1119	TTTTTACGAGTTTTTTTGTGTGTATTACAATAAATATCTATATTTGCACTA
506193	EL_condition1	1	1	506193	+	BT_0419	Holliday junction resolvase-like protein	2	417	AAGAGACGTTTCCTTTCGCGGGAAGCGTCTTTTTTGTATTTTTGTACCCCA
506193	ML_condition2	1	1	506193	+	BT_0419	Holliday junction resolvase-like protein	2	417	AAGAGACGTTTCCTTTCGCGGGAAGCGTCTTTTTTGTATTTTTGTACCCCA
506193	SP_condition3	0	0	506193	+	BT_0419	Holliday junction resolvase-like protein	2	417	AAGAGACGTTTCCTTTCGCGGGAAGCGTCTTTTTTGTATTTTTGTACCCCA
506616	EL_condition1	0	0	506616	+	BT_0420	peptide deformylase	40	555	TGCCACTATTATTCTGCAAACATATTTGGAGAGTAAACGTTTTTAATAATA
506616	ML_condition2	0	0	506616	+	BT_0420	peptide deformylase	40	555	TGCCACTATTATTCTGCAAACATATTTGGAGAGTAAACGTTTTTAATAATA
506616	SP_condition3	1	1	506616	+	BT_0420	peptide deformylase	40	555	TGCCACTATTATTCTGCAAACATATTTGGAGAGTAAACGTTTTTAATAATA
507266	EL_condition1	1	1	507266	+	BT_0421	hypothetical protein	21	2052	AAAAACGTTTATATCCCTGTTAAGTAAGCGAAAAGCATTATTTTTGTTTCG
507266	ML_condition2	1	1	507266	+	BT_0421	hypothetical protein	21	2052	AAAAACGTTTATATCCCTGTTAAGTAAGCGAAAAGCATTATTTTTGTTTCG
507266	SP_condition3	1	1	507266	+	BT_0421	hypothetical protein	21	2052	AAAAACGTTTATATCCCTGTTAAGTAAGCGAAAAGCATTATTTTTGTTTCG
509391	EL_condition1	1	1	509391	+	BT_0422	threonyl-tRNA synthetase	30	1941	TTTTTTTGATAAAAAATAGAAAACTCAAAAGATTTCGTTACTTTTGCGTTC
509391	ML_condition2	1	1	509391	+	BT_0422	threonyl-tRNA synthetase	30	1941	TTTTTTTGATAAAAAATAGAAAACTCAAAAGATTTCGTTACTTTTGCGTTC
509391	SP_condition3	1	1	509391	+	BT_0422	threonyl-tRNA synthetase	30	1941	TTTTTTTGATAAAAAATAGAAAACTCAAAAGATTTCGTTACTTTTGCGTTC
511371	EL_condition1	1	1	511371	+	BT_0423	translation initiation factor IF-3	62	558	TTTTGAACGAAGAAGTTCAGAATATGATAAATAAATGGTAACTTTGCAGCC
511371	ML_condition2	1	1	511371	+	BT_0423	translation initiation factor IF-3	62	558	TTTTGAACGAAGAAGTTCAGAATATGATAAATAAATGGTAACTTTGCAGCC
511371	SP_condition3	1	1	511371	+	BT_0423	translation initiation factor IF-3	62	558	TTTTGAACGAAGAAGTTCAGAATATGATAAATAAATGGTAACTTTGCAGCC
512917	EL_condition1	1	1	512917	+	BT_0426	hypothetical protein	200	771	AATTCTTTCTTTTTCTTGCTATTCTCAGAGAATCTTATTACATTTGTGATA
512917	ML_condition2	1	1	512917	+	BT_0426	hypothetical protein	200	771	AATTCTTTCTTTTTCTTGCTATTCTCAGAGAATCTTATTACATTTGTGATA
512917	SP_condition3	1	1	512917	+	BT_0426	hypothetical protein	200	771	AATTCTTTCTTTTTCTTGCTATTCTCAGAGAATCTTATTACATTTGTGATA
518090	EL_condition1	1	1	518090	-	BT_0430	indolepyruvate oxidoreductase subunit iorA	41	1593	TTTTCAAGTAATTTTGTGATAAAACGAGCCAAAAAGGCTATCTTTGCCCGA
518090	ML_condition2	1	1	518090	-	BT_0430	indolepyruvate oxidoreductase subunit iorA	41	1593	TTTTCAAGTAATTTTGTGATAAAACGAGCCAAAAAGGCTATCTTTGCCCGA
518090	SP_condition3	1	1	518090	-	BT_0430	indolepyruvate oxidoreductase subunit iorA	41	1593	TTTTCAAGTAATTTTGTGATAAAACGAGCCAAAAAGGCTATCTTTGCCCGA
519190	EL_condition1	1	1	519190	-	BT_0431	hypothetical protein	23	1038	TCACCGTTGAAAGGAATCGCTCCTATCCAAAATCTTCCTATCTTTGACGCA
519190	ML_condition2	1	1	519190	-	BT_0431	hypothetical protein	23	1038	TCACCGTTGAAAGGAATCGCTCCTATCCAAAATCTTCCTATCTTTGACGCA
519190	SP_condition3	1	1	519190	-	BT_0431	hypothetical protein	23	1038	TCACCGTTGAAAGGAATCGCTCCTATCCAAAATCTTCCTATCTTTGACGCA
520307	EL_condition1	1	1	520307	-	BT_t02	tRNA-Thr	18	73	ATATTCAGAATCCTTTTGTTTTCTCAAATAAAGCTGTAATTTTGCACGCCG
520307	ML_condition2	1	1	520307	-	BT_t02	tRNA-Thr	18	73	ATATTCAGAATCCTTTTGTTTTCTCAAATAAAGCTGTAATTTTGCACGCCG
520307	SP_condition3	1	1	520307	-	BT_t02	tRNA-Thr	18	73	ATATTCAGAATCCTTTTGTTTTCTCAAATAAAGCTGTAATTTTGCACGCCG
521650	EL_condition1	1	1	521650	-	BT_0433	xylose repressor	23	1209	TTTTCGTCAAGAACCTTATTAGTTAATAAAAAAATTAATTATCTTTGTAGA
521650	ML_condition2	1	1	521650	-	BT_0433	xylose repressor	23	1209	TTTTCGTCAAGAACCTTATTAGTTAATAAAAAAATTAATTATCTTTGTAGA
521650	SP_condition3	0	0	521650	-	BT_0433	xylose repressor	23	1209	TTTTCGTCAAGAACCTTATTAGTTAATAAAAAAATTAATTATCTTTGTAGA
521929	EL_condition1	1	1	521929	+	BT_0434	hypothetical protein	38	1884	AATATTTTATTATCTATTGTTTATTTAATAAATATAGCTATATTTGTACCG
521929	ML_condition2	1	1	521929	+	BT_0434	hypothetical protein	38	1884	AATATTTTATTATCTATTGTTTATTTAATAAATATAGCTATATTTGTACCG
521929	SP_condition3	1	1	521929	+	BT_0434	hypothetical protein	38	1884	AATATTTTATTATCTATTGTTTATTTAATAAATATAGCTATATTTGTACCG
538625	EL_condition1	1	1	538625	+	BT_0444	hypothetical protein	143	1257	TTAAGAAAGTAAATTTAATGCCGGGTGAAGAAAAAATAGTTTCTTTGTCTA
538625	ML_condition2	1	1	538625	+	BT_0444	hypothetical protein	143	1257	TTAAGAAAGTAAATTTAATGCCGGGTGAAGAAAAAATAGTTTCTTTGTCTA
538625	SP_condition3	0	0	538625	+	BT_0444	hypothetical protein	143	1257	TTAAGAAAGTAAATTTAATGCCGGGTGAAGAAAAAATAGTTTCTTTGTCTA
557430	EL_condition1	1	1	557430	+	BT_0455	sialidase	25	1635	TGTCGCTTTGACTGTTAAATATATGCAGAGAAAATCTTATCTTTGCCTTCG
557430	ML_condition2	1	1	557430	+	BT_0455	sialidase	25	1635	TGTCGCTTTGACTGTTAAATATATGCAGAGAAAATCTTATCTTTGCCTTCG
557430	SP_condition3	1	1	557430	+	BT_0455	sialidase	25	1635	TGTCGCTTTGACTGTTAAATATATGCAGAGAAAATCTTATCTTTGCCTTCG
563244	EL_condition1	1	1	563244	+	BT_0458	beta-mannosidase	22	2595	TTTGTAGCTTCAATAGGAAATATTTAACAAAAAAGCAATATCTTTACTCCG
563244	ML_condition2	1	1	563244	+	BT_0458	beta-mannosidase	22	2595	TTTGTAGCTTCAATAGGAAATATTTAACAAAAAAGCAATATCTTTACTCCG
563244	SP_condition3	1	1	563244	+	BT_0458	beta-mannosidase	22	2595	TTTGTAGCTTCAATAGGAAATATTTAACAAAAAAGCAATATCTTTACTCCG
572989	EL_condition1	1	1	572989	+	BT_0462	transcriptional regulator	178	555	TAAAAGCTGTAAAAGTATGTTCTTTTATTAAATTGTATTACTTTTGCATCG
572989	ML_condition2	1	1	572989	+	BT_0462	transcriptional regulator	178	555	TAAAAGCTGTAAAAGTATGTTCTTTTATTAAATTGTATTACTTTTGCATCG
572989	SP_condition3	1	1	572989	+	BT_0462	transcriptional regulator	178	555	TAAAAGCTGTAAAAGTATGTTCTTTTATTAAATTGTATTACTTTTGCATCG
595649	EL_condition1	1	1	595649	+	BT_0483	hypothetical protein	26	2745	AGAAAAGCGGGTATCCGGACAACCAGATGCCCGTTTTTTTTGTTATATTTG
595649	ML_condition2	1	1	595649	+	BT_0483	hypothetical protein	26	2745	AGAAAAGCGGGTATCCGGACAACCAGATGCCCGTTTTTTTTGTTATATTTG
595649	SP_condition3	1	1	595649	+	BT_0483	hypothetical protein	26	2745	AGAAAAGCGGGTATCCGGACAACCAGATGCCCGTTTTTTTTGTTATATTTG
600320	EL_condition1	1	1	600320	+	BT_0485	transposase	167	996	ACATTTGCAGTATTAAATATCACAACAAAATATAAGTGTATATTTGAAAAG
600320	ML_condition2	1	1	600320	+	BT_0485	transposase	167	996	ACATTTGCAGTATTAAATATCACAACAAAATATAAGTGTATATTTGAAAAG
600320	SP_condition3	1	1	600320	+	BT_0485	transposase	167	996	ACATTTGCAGTATTAAATATCACAACAAAATATAAGTGTATATTTGAAAAG
604324	EL_condition1	1	1	604324	-	BT_0487	transcriptional regulator	60	1065	CAAAGATACAACAATTTTCGTAATTACAAAAATTGTTATATATTTGTATCG
604324	ML_condition2	1	1	604324	-	BT_0487	transcriptional regulator	60	1065	CAAAGATACAACAATTTTCGTAATTACAAAAATTGTTATATATTTGTATCG
604324	SP_condition3	1	1	604324	-	BT_0487	transcriptional regulator	60	1065	CAAAGATACAACAATTTTCGTAATTACAAAAATTGTTATATATTTGTATCG
604380	EL_condition1	1	1	604380	+	BT_0488	2-dehydro-3-deoxygluconokinase	137	1026	AAATATATAACAATTTTTGTAATTACGAAAATTGTTGTATCTTTGTGCCCG
604380	ML_condition2	1	1	604380	+	BT_0488	2-dehydro-3-deoxygluconokinase	137	1026	AAATATATAACAATTTTTGTAATTACGAAAATTGTTGTATCTTTGTGCCCG
604380	SP_condition3	1	1	604380	+	BT_0488	2-dehydro-3-deoxygluconokinase	137	1026	AAATATATAACAATTTTTGTAATTACGAAAATTGTTGTATCTTTGTGCCCG
606833	EL_condition1	1	1	606833	-	BT_0490	hypothetical protein	87	267	GAATATGCTTCTCATGCTCCATCGTTTACTTTTTTAGTTACCTTTGCGCCG
606833	ML_condition2	1	1	606833	-	BT_0490	hypothetical protein	87	267	GAATATGCTTCTCATGCTCCATCGTTTACTTTTTTAGTTACCTTTGCGCCG
606833	SP_condition3	1	1	606833	-	BT_0490	hypothetical protein	87	267	GAATATGCTTCTCATGCTCCATCGTTTACTTTTTTAGTTACCTTTGCGCCG
617451	EL_condition1	1	1	617451	+	BT_0499	cation efflux system protein	26	900	TTGATGTTTGAGAAAAGAGTGAACTAATTTCTTAGATAACTGTTTCCTAAA
617451	ML_condition2	0	0	617451	+	BT_0499	cation efflux system protein	26	900	TTGATGTTTGAGAAAAGAGTGAACTAATTTCTTAGATAACTGTTTCCTAAA
617451	SP_condition3	1	1	617451	+	BT_0499	cation efflux system protein	26	900	TTGATGTTTGAGAAAAGAGTGAACTAATTTCTTAGATAACTGTTTCCTAAA
618400	EL_condition1	1	1	618400	+	BT_0500	transporter	25	1599	TGTAGCACAGAATGTTGTGAGGATTGAAATAAATCCGTACCTTTGCGCCCT
618400	ML_condition2	1	1	618400	+	BT_0500	transporter	25	1599	TGTAGCACAGAATGTTGTGAGGATTGAAATAAATCCGTACCTTTGCGCCCT
618400	SP_condition3	1	1	618400	+	BT_0500	transporter	25	1599	TGTAGCACAGAATGTTGTGAGGATTGAAATAAATCCGTACCTTTGCGCCCT
620081	EL_condition1	1	1	620081	+	BT_0501	hypothetical protein	42	333	CAGTATATATAGGTATTGATTGTTAAAATAATAGTTTGTATCTTTGCCGCC
620081	ML_condition2	1	1	620081	+	BT_0501	hypothetical protein	42	333	CAGTATATATAGGTATTGATTGTTAAAATAATAGTTTGTATCTTTGCCGCC
620081	SP_condition3	1	1	620081	+	BT_0501	hypothetical protein	42	333	CAGTATATATAGGTATTGATTGTTAAAATAATAGTTTGTATCTTTGCCGCC
622955	EL_condition1	1	1	622955	+	BT_0503	hypothetical protein	39	342	CCTTATAAATGGGGATTGTTTCGGAACCGGACAATCCCTATCTTTGCCGCA
622955	ML_condition2	1	1	622955	+	BT_0503	hypothetical protein	39	342	CCTTATAAATGGGGATTGTTTCGGAACCGGACAATCCCTATCTTTGCCGCA
622955	SP_condition3	1	1	622955	+	BT_0503	hypothetical protein	39	342	CCTTATAAATGGGGATTGTTTCGGAACCGGACAATCCCTATCTTTGCCGCA
623161	EL_condition1	0	0	623161	+	BT_0504	TonB-dependent outer membrane receptor	271	2340	CATTCACATCCCTTTAAGAAAGGTGGCGAACATAGCCATACGACAGTAGAG
623161	ML_condition2	0	0	623161	+	BT_0504	TonB-dependent outer membrane receptor	271	2340	CATTCACATCCCTTTAAGAAAGGTGGCGAACATAGCCATACGACAGTAGAG
623161	SP_condition3	1	1	623161	+	BT_0504	TonB-dependent outer membrane receptor	271	2340	CATTCACATCCCTTTAAGAAAGGTGGCGAACATAGCCATACGACAGTAGAG
625930	EL_condition1	1	1	625930	+	BT_0505	hypothetical protein	122	570	TTCAACGATAATCATGTCTGCCTGACCGATTTTTAGTATTTTTGGCGATTG
625930	ML_condition2	1	1	625930	+	BT_0505	hypothetical protein	122	570	TTCAACGATAATCATGTCTGCCTGACCGATTTTTAGTATTTTTGGCGATTG
625930	SP_condition3	1	1	625930	+	BT_0505	hypothetical protein	122	570	TTCAACGATAATCATGTCTGCCTGACCGATTTTTAGTATTTTTGGCGATTG
629217	EL_condition1	1	1	629217	+	BT_0507	TetR/AcrR family transcriptional regulator	17	609	CCCTATAAATGGGTATTTCCCAAATCAAAAGTTCTTCTCAACTTTGCAGAG
629217	ML_condition2	1	1	629217	+	BT_0507	TetR/AcrR family transcriptional regulator	17	609	CCCTATAAATGGGTATTTCCCAAATCAAAAGTTCTTCTCAACTTTGCAGAG
629217	SP_condition3	1	1	629217	+	BT_0507	TetR/AcrR family transcriptional regulator	17	609	CCCTATAAATGGGTATTTCCCAAATCAAAAGTTCTTCTCAACTTTGCAGAG
635356	EL_condition1	1	1	635356	-	BT_0511	hypothetical protein	25	453	AAAACGAACAATGGAGAACAACCAATTCAAAGATTAATTATCTTTGTCCCA
635356	ML_condition2	1	1	635356	-	BT_0511	hypothetical protein	25	453	AAAACGAACAATGGAGAACAACCAATTCAAAGATTAATTATCTTTGTCCCA
635356	SP_condition3	1	1	635356	-	BT_0511	hypothetical protein	25	453	AAAACGAACAATGGAGAACAACCAATTCAAAGATTAATTATCTTTGTCCCA
637588	EL_condition1	0	0	637588	-	BT_0514	hypothetical protein	111	1005	AAACTAACAAATTCCTTTGTGGGTGATCAGACAAAACTGTATTTTTAGAGG
637588	ML_condition2	0	0	637588	-	BT_0514	hypothetical protein	111	1005	AAACTAACAAATTCCTTTGTGGGTGATCAGACAAAACTGTATTTTTAGAGG
637588	SP_condition3	1	1	637588	-	BT_0514	hypothetical protein	111	1005	AAACTAACAAATTCCTTTGTGGGTGATCAGACAAAACTGTATTTTTAGAGG
639321	EL_condition1	0	0	639321	-	BT_0515	terminal quinol oxidase subunit	116	1026	GATAGCCGTTTAAAGAATAACTTTTGCATTGTTAGCTTTGTTTTGTATGTA
639321	ML_condition2	0	0	639321	-	BT_0515	terminal quinol oxidase subunit	116	1026	GATAGCCGTTTAAAGAATAACTTTTGCATTGTTAGCTTTGTTTTGTATGTA
639321	SP_condition3	1	1	639321	-	BT_0515	terminal quinol oxidase subunit	116	1026	GATAGCCGTTTAAAGAATAACTTTTGCATTGTTAGCTTTGTTTTGTATGTA
640284	EL_condition1	1	1	640284	-	BT_0517	flavodoxin FldA	23	507	CACTATAAATGGGGATTTCCTATTTCTCCGAGACCCTCTATCTTTGCACCA
640284	ML_condition2	1	1	640284	-	BT_0517	flavodoxin FldA	23	507	CACTATAAATGGGGATTTCCTATTTCTCCGAGACCCTCTATCTTTGCACCA
640284	SP_condition3	1	1	640284	-	BT_0517	flavodoxin FldA	23	507	CACTATAAATGGGGATTTCCTATTTCTCCGAGACCCTCTATCTTTGCACCA
641655	EL_condition1	1	1	641655	-	BT_0518	5-aminoimidazole-4-carboxamide ribonucleotide transformylase	35	1176	TTATAACAGGAGGCTAGGCTGGCTATTCTTTTTTTAGTAATTTTGTCGCTA
641655	ML_condition2	1	1	641655	-	BT_0518	5-aminoimidazole-4-carboxamide ribonucleotide transformylase	35	1176	TTATAACAGGAGGCTAGGCTGGCTATTCTTTTTTTAGTAATTTTGTCGCTA
641655	SP_condition3	1	1	641655	-	BT_0518	5-aminoimidazole-4-carboxamide ribonucleotide transformylase	35	1176	TTATAACAGGAGGCTAGGCTGGCTATTCTTTTTTTAGTAATTTTGTCGCTA
641803	EL_condition1	1	1	641803	+	BT_0519	hypothetical protein	21	705	ACCTATTTGTGGTGATTGCATATCCTCGAAATATTCCGTTTCTTTGCAGTC
641803	ML_condition2	1	1	641803	+	BT_0519	hypothetical protein	21	705	ACCTATTTGTGGTGATTGCATATCCTCGAAATATTCCGTTTCTTTGCAGTC
641803	SP_condition3	1	1	641803	+	BT_0519	hypothetical protein	21	705	ACCTATTTGTGGTGATTGCATATCCTCGAAATATTCCGTTTCTTTGCAGTC
646864	EL_condition1	1	1	646864	-	BT_0524	two-component system response regulator	78	366	ACTTCTGCTAATTGGAAATTTATTCTAAAATTATATATATATTTGCACGAA
646864	ML_condition2	1	1	646864	-	BT_0524	two-component system response regulator	78	366	ACTTCTGCTAATTGGAAATTTATTCTAAAATTATATATATATTTGCACGAA
646864	SP_condition3	1	1	646864	-	BT_0524	two-component system response regulator	78	366	ACTTCTGCTAATTGGAAATTTATTCTAAAATTATATATATATTTGCACGAA
650766	EL_condition1	1	1	650766	-	BT_0526	L-asparaginase I	23	1041	ATTCATCATTTACTATTCATAATTCGCAATTAATCTATATCTTTGTCAGCG
650766	ML_condition2	1	1	650766	-	BT_0526	L-asparaginase I	23	1041	ATTCATCATTTACTATTCATAATTCGCAATTAATCTATATCTTTGTCAGCG
650766	SP_condition3	1	1	650766	-	BT_0526	L-asparaginase I	23	1041	ATTCATCATTTACTATTCATAATTCGCAATTAATCTATATCTTTGTCAGCG
657804	EL_condition1	1	1	657804	-	BT_0533	tryptophan synthase subunit beta	218	1185	AAAGTAAGATTTTGTTTGTTGTTTCAAACAAAGTGTCTATATTTGTCCCCG
657804	ML_condition2	1	1	657804	-	BT_0533	tryptophan synthase subunit beta	218	1185	AAAGTAAGATTTTGTTTGTTGTTTCAAACAAAGTGTCTATATTTGTCCCCG
657804	SP_condition3	1	1	657804	-	BT_0533	tryptophan synthase subunit beta	218	1185	AAAGTAAGATTTTGTTTGTTGTTTCAAACAAAGTGTCTATATTTGTCCCCG
657917	EL_condition1	1	1	657917	+	BT_0535	iron-containing alcohol dehydrogenase	246	1146	TCTTCATTTTTCTGATATAGAACAATTTTCTGCCTGATCTGTTCTTATAAA
657917	ML_condition2	1	1	657917	+	BT_0535	iron-containing alcohol dehydrogenase	246	1146	TCTTCATTTTTCTGATATAGAACAATTTTCTGCCTGATCTGTTCTTATAAA
657917	SP_condition3	1	1	657917	+	BT_0535	iron-containing alcohol dehydrogenase	246	1146	TCTTCATTTTTCTGATATAGAACAATTTTCTGCCTGATCTGTTCTTATAAA
661394	EL_condition1	1	1	661394	+	BT_0539	Na+/sulfate transporter	54	1860	CAATTCTAATTTGTTTTTATAACGGCAAAGTATTTTTTAATTTTGCTCCTC
661394	ML_condition2	1	1	661394	+	BT_0539	Na+/sulfate transporter	54	1860	CAATTCTAATTTGTTTTTATAACGGCAAAGTATTTTTTAATTTTGCTCCTC
661394	SP_condition3	1	1	661394	+	BT_0539	Na+/sulfate transporter	54	1860	CAATTCTAATTTGTTTTTATAACGGCAAAGTATTTTTTAATTTTGCTCCTC
667221	EL_condition1	1	1	667221	+	BT_0542	hypothetical protein	66	579	TATAACGATTTTGTTACGAACTTATTACAATCTACGTTTGTTATTTTTATA
667221	ML_condition2	1	1	667221	+	BT_0542	hypothetical protein	66	579	TATAACGATTTTGTTACGAACTTATTACAATCTACGTTTGTTATTTTTATA
667221	SP_condition3	1	1	667221	+	BT_0542	hypothetical protein	66	579	TATAACGATTTTGTTACGAACTTATTACAATCTACGTTTGTTATTTTTATA
667222	EL_condition1	0	0	667222	-	BT_0541	polyphosphate kinase	108	2118	TTAACGAAGTCCATTTCAATACTTTTGCGAATATAAGTGTTTCTATTCACA
667222	ML_condition2	1	1	667222	-	BT_0541	polyphosphate kinase	108	2118	TTAACGAAGTCCATTTCAATACTTTTGCGAATATAAGTGTTTCTATTCACA
667222	SP_condition3	1	1	667222	-	BT_0541	polyphosphate kinase	108	2118	TTAACGAAGTCCATTTCAATACTTTTGCGAATATAAGTGTTTCTATTCACA
675217	EL_condition1	1	1	675217	-	BT_0548	diaminopimelate epimerase	44	804	TTAGACATCTTTTCATCAAAAGTTAAATCAAAAAGTCATATCTTTGCATTG
675217	ML_condition2	1	1	675217	-	BT_0548	diaminopimelate epimerase	44	804	TTAGACATCTTTTCATCAAAAGTTAAATCAAAAAGTCATATCTTTGCATTG
675217	SP_condition3	1	1	675217	-	BT_0548	diaminopimelate epimerase	44	804	TTAGACATCTTTTCATCAAAAGTTAAATCAAAAAGTCATATCTTTGCATTG
675560	EL_condition1	1	1	675560	+	BT_0549	thioredoxin	23	297	CTTGTTTGCAGTTTTGCAGAACCTTTTTGTTATAGCATTGTTTAGTCACTA
675560	ML_condition2	1	1	675560	+	BT_0549	thioredoxin	23	297	CTTGTTTGCAGTTTTGCAGAACCTTTTTGTTATAGCATTGTTTAGTCACTA
675560	SP_condition3	1	1	675560	+	BT_0549	thioredoxin	23	297	CTTGTTTGCAGTTTTGCAGAACCTTTTTGTTATAGCATTGTTTAGTCACTA
676790	EL_condition1	1	1	676790	-	BT_0550	glycerophosphodiester phosphodiesterase	48	738	TAGCATAATAACAGGCTGATCTGTGTTTTATTTTTTATAATTTTGGACTCA
676790	ML_condition2	1	1	676790	-	BT_0550	glycerophosphodiester phosphodiesterase	48	738	TAGCATAATAACAGGCTGATCTGTGTTTTATTTTTTATAATTTTGGACTCA
676790	SP_condition3	1	1	676790	-	BT_0550	glycerophosphodiester phosphodiesterase	48	738	TAGCATAATAACAGGCTGATCTGTGTTTTATTTTTTATAATTTTGGACTCA
685261	EL_condition1	1	1	685261	+	BT_0554	glucosamine--fructose-6-phosphate aminotransferase	19	1845	ATATTGAAAAAGTTATCTTTGTGTCATTTGGAATGTGTATATTTGCACCCG
685261	ML_condition2	1	1	685261	+	BT_0554	glucosamine--fructose-6-phosphate aminotransferase	19	1845	ATATTGAAAAAGTTATCTTTGTGTCATTTGGAATGTGTATATTTGCACCCG
685261	SP_condition3	0	0	685261	+	BT_0554	glucosamine--fructose-6-phosphate aminotransferase	19	1845	ATATTGAAAAAGTTATCTTTGTGTCATTTGGAATGTGTATATTTGCACCCG
687028	EL_condition1	1	1	687028	+	BT_0555	amidophosphoribosyltransferase	135	1884	AGTATCGAACTTCCGGAAACAATCGAGTGCCTTGATCCGTTAATTACTACG
687028	ML_condition2	1	1	687028	+	BT_0555	amidophosphoribosyltransferase	135	1884	AGTATCGAACTTCCGGAAACAATCGAGTGCCTTGATCCGTTAATTACTACG
687028	SP_condition3	1	1	687028	+	BT_0555	amidophosphoribosyltransferase	135	1884	AGTATCGAACTTCCGGAAACAATCGAGTGCCTTGATCCGTTAATTACTACG
693698	EL_condition1	1	1	693698	+	BT_0558	mannose-1-phosphate guanylyltransferase	35	1053	TTTTAATGTCTATAAGTTGCATGATTGGACAAATTGGTGTAAATTGCGCAA
693698	ML_condition2	1	1	693698	+	BT_0558	mannose-1-phosphate guanylyltransferase	35	1053	TTTTAATGTCTATAAGTTGCATGATTGGACAAATTGGTGTAAATTGCGCAA
693698	SP_condition3	1	1	693698	+	BT_0558	mannose-1-phosphate guanylyltransferase	35	1053	TTTTAATGTCTATAAGTTGCATGATTGGACAAATTGGTGTAAATTGCGCAA
702375	EL_condition1	1	1	702375	-	BT_0565	heat shock protein	188	360	CATTTTCAATCTCAGTTTTCCTTTGGCATAAGGTTTGCACTAATAGCAGTG
702375	ML_condition2	1	1	702375	-	BT_0565	heat shock protein	188	360	CATTTTCAATCTCAGTTTTCCTTTGGCATAAGGTTTGCACTAATAGCAGTG
702375	SP_condition3	1	1	702375	-	BT_0565	heat shock protein	188	360	CATTTTCAATCTCAGTTTTCCTTTGGCATAAGGTTTGCACTAATAGCAGTG
704481	EL_condition1	1	1	704481	-	BT_0568	hypothetical protein	136	669	ATTTTTCTTGGTTAATTTGCAAAGTTCACAGAAGTCCGTATCTTTGCAATG
704481	ML_condition2	1	1	704481	-	BT_0568	hypothetical protein	136	669	ATTTTTCTTGGTTAATTTGCAAAGTTCACAGAAGTCCGTATCTTTGCAATG
704481	SP_condition3	1	1	704481	-	BT_0568	hypothetical protein	136	669	ATTTTTCTTGGTTAATTTGCAAAGTTCACAGAAGTCCGTATCTTTGCAATG
704630	EL_condition1	1	1	704630	+	BT_0569	hypothetical protein	24	711	ATATTCGGTATTTGATCGTTCATATAAAGAGTTTTTTTATCTTTGCAACCA
704630	ML_condition2	1	1	704630	+	BT_0569	hypothetical protein	24	711	ATATTCGGTATTTGATCGTTCATATAAAGAGTTTTTTTATCTTTGCAACCA
704630	SP_condition3	1	1	704630	+	BT_0569	hypothetical protein	24	711	ATATTCGGTATTTGATCGTTCATATAAAGAGTTTTTTTATCTTTGCAACCA
707692	EL_condition1	1	1	707692	-	BT_0570	excinuclease ABC subunit B	18	2034	TATTTGGAAAAATGATTTGTTATCTCAATTATTTTGCCGAATATTGCTCCA
707692	ML_condition2	1	1	707692	-	BT_0570	excinuclease ABC subunit B	18	2034	TATTTGGAAAAATGATTTGTTATCTCAATTATTTTGCCGAATATTGCTCCA
707692	SP_condition3	1	1	707692	-	BT_0570	excinuclease ABC subunit B	18	2034	TATTTGGAAAAATGATTTGTTATCTCAATTATTTTGCCGAATATTGCTCCA
707761	EL_condition1	1	1	707761	+	BT_0571	phenylacetate-coenzyme A ligase	49	1299	ATAATTGAGATAACAAATCATTTTTCCAAATAAATCCTTTACTTTGCAACA
707761	ML_condition2	1	1	707761	+	BT_0571	phenylacetate-coenzyme A ligase	49	1299	ATAATTGAGATAACAAATCATTTTTCCAAATAAATCCTTTACTTTGCAACA
707761	SP_condition3	1	1	707761	+	BT_0571	phenylacetate-coenzyme A ligase	49	1299	ATAATTGAGATAACAAATCATTTTTCCAAATAAATCCTTTACTTTGCAACA
709878	EL_condition1	1	1	709878	+	BT_0573	hypothetical protein	16	804	AAAAAACATAGATTAATTGGTTAATTCCCCGCGAATAAGTAACTTTGCGCA
709878	ML_condition2	1	1	709878	+	BT_0573	hypothetical protein	16	804	AAAAAACATAGATTAATTGGTTAATTCCCCGCGAATAAGTAACTTTGCGCA
709878	SP_condition3	1	1	709878	+	BT_0573	hypothetical protein	16	804	AAAAAACATAGATTAATTGGTTAATTCCCCGCGAATAAGTAACTTTGCGCA
714251	EL_condition1	1	1	714251	-	BT_0577	LysM repeat-containing protein	30	1767	CTTAACTCAAATCTTATGAAGATATAGGGCATTATTCGTACCTTTGTTCCT
714251	ML_condition2	1	1	714251	-	BT_0577	LysM repeat-containing protein	30	1767	CTTAACTCAAATCTTATGAAGATATAGGGCATTATTCGTACCTTTGTTCCT
714251	SP_condition3	0	0	714251	-	BT_0577	LysM repeat-containing protein	30	1767	CTTAACTCAAATCTTATGAAGATATAGGGCATTATTCGTACCTTTGTTCCT
714360	EL_condition1	1	1	714360	+	BT_0578	excinuclease ABC subunit A	4	2841	ATTGTGCTTTTTTAGGAGCATATTTCAGTCGGAAACATTAATTTTGTACCG
714360	ML_condition2	1	1	714360	+	BT_0578	excinuclease ABC subunit A	4	2841	ATTGTGCTTTTTTAGGAGCATATTTCAGTCGGAAACATTAATTTTGTACCG
714360	SP_condition3	1	1	714360	+	BT_0578	excinuclease ABC subunit A	4	2841	ATTGTGCTTTTTTAGGAGCATATTTCAGTCGGAAACATTAATTTTGTACCG
717752	EL_condition1	1	1	717752	+	BT_0580	H+/peptide symporter	50	1515	AATTTGCCGTTTATTTGAGGAATAAATCCAAAAAAGTATATATTTGCAGAA
717752	ML_condition2	1	1	717752	+	BT_0580	H+/peptide symporter	50	1515	AATTTGCCGTTTATTTGAGGAATAAATCCAAAAAAGTATATATTTGCAGAA
717752	SP_condition3	1	1	717752	+	BT_0580	H+/peptide symporter	50	1515	AATTTGCCGTTTATTTGAGGAATAAATCCAAAAAAGTATATATTTGCAGAA
719933	EL_condition1	0	0	719933	-	BT_0581	GNAT family acetyltransferase	29	498	TTAAGAAGTTTTCTCCTTATTATAAAAAGAAATAATAGCTATATTTGCAGC
719933	ML_condition2	0	0	719933	-	BT_0581	GNAT family acetyltransferase	29	498	TTAAGAAGTTTTCTCCTTATTATAAAAAGAAATAATAGCTATATTTGCAGC
719933	SP_condition3	1	1	719933	-	BT_0581	GNAT family acetyltransferase	29	498	TTAAGAAGTTTTCTCCTTATTATAAAAAGAAATAATAGCTATATTTGCAGC
721614	EL_condition1	1	1	721614	+	BT_0584	hypothetical protein	54	999	AATGTGCCCCGATAGTGTGTCTGGGGTACATTTTTTGTTTGTCCCTCTTTG
721614	ML_condition2	1	1	721614	+	BT_0584	hypothetical protein	54	999	AATGTGCCCCGATAGTGTGTCTGGGGTACATTTTTTGTTTGTCCCTCTTTG
721614	SP_condition3	1	1	721614	+	BT_0584	hypothetical protein	54	999	AATGTGCCCCGATAGTGTGTCTGGGGTACATTTTTTGTTTGTCCCTCTTTG
723263	EL_condition1	1	1	723263	+	BT_0586	hypothetical protein	49	693	TTTTATCGGTAAAGCTTTGATAAGTGATATAAATATTATACATTTGCCCTA
723263	ML_condition2	1	1	723263	+	BT_0586	hypothetical protein	49	693	TTTTATCGGTAAAGCTTTGATAAGTGATATAAATATTATACATTTGCCCTA
723263	SP_condition3	1	1	723263	+	BT_0586	hypothetical protein	49	693	TTTTATCGGTAAAGCTTTGATAAGTGATATAAATATTATACATTTGCCCTA
731300	EL_condition1	1	1	731300	-	BT_0590	CTP synthetase	54	1614	ATTGTAGAGGGGAAAGTCTGCATTCTTCCCCTTTTTTTTATAATTTTGCGC
731300	ML_condition2	1	1	731300	-	BT_0590	CTP synthetase	54	1614	ATTGTAGAGGGGAAAGTCTGCATTCTTCCCCTTTTTTTTATAATTTTGCGC
731300	SP_condition3	1	1	731300	-	BT_0590	CTP synthetase	54	1614	ATTGTAGAGGGGAAAGTCTGCATTCTTCCCCTTTTTTTTATAATTTTGCGC
731417	EL_condition1	1	1	731417	+	BT_0591	hypothetical protein	14	1452	ATTTTGAAAGATTCCTATGTTTTCTAAACAAAATAATGTAGATTTGCACCA
731417	ML_condition2	1	1	731417	+	BT_0591	hypothetical protein	14	1452	ATTTTGAAAGATTCCTATGTTTTCTAAACAAAATAATGTAGATTTGCACCA
731417	SP_condition3	1	1	731417	+	BT_0591	hypothetical protein	14	1452	ATTTTGAAAGATTCCTATGTTTTCTAAACAAAATAATGTAGATTTGCACCA
734337	EL_condition1	1	1	734337	-	BT_0593	hypothetical protein	182	366	AATAGCAAGAATAATTGGAGCGAAAAAATACAACTTATACTTTTGCCCCCG
734337	ML_condition2	1	1	734337	-	BT_0593	hypothetical protein	182	366	AATAGCAAGAATAATTGGAGCGAAAAAATACAACTTATACTTTTGCCCCCG
734337	SP_condition3	0	0	734337	-	BT_0593	hypothetical protein	182	366	AATAGCAAGAATAATTGGAGCGAAAAAATACAACTTATACTTTTGCCCCCG
734854	EL_condition1	1	1	734854	+	BT_0595	integrase	15	957	AATAAATGGCATTAAGATGGAAATTCCAAATTTTCGCCCTATAATTGTATA
734854	ML_condition2	1	1	734854	+	BT_0595	integrase	15	957	AATAAATGGCATTAAGATGGAAATTCCAAATTTTCGCCCTATAATTGTATA
734854	SP_condition3	1	1	734854	+	BT_0595	integrase	15	957	AATAAATGGCATTAAGATGGAAATTCCAAATTTTCGCCCTATAATTGTATA
760823	EL_condition1	1	1	760823	+	BT_0615	hypothetical protein	58	519	CAAGGGGCTTTTCTTTTTGTTATCTGAAATAAAAGCCTCACCTTTGCATTG
760823	ML_condition2	1	1	760823	+	BT_0615	hypothetical protein	58	519	CAAGGGGCTTTTCTTTTTGTTATCTGAAATAAAAGCCTCACCTTTGCATTG
760823	SP_condition3	1	1	760823	+	BT_0615	hypothetical protein	58	519	CAAGGGGCTTTTCTTTTTGTTATCTGAAATAAAAGCCTCACCTTTGCATTG
761733	EL_condition1	1	1	761733	+	BT_0616	hypothetical protein	24	426	AAAAATGAGGGAATGCTTCGTAGTTCACAAATAATGATTAAATTTGCCGCG
761733	ML_condition2	1	1	761733	+	BT_0616	hypothetical protein	24	426	AAAAATGAGGGAATGCTTCGTAGTTCACAAATAATGATTAAATTTGCCGCG
761733	SP_condition3	1	1	761733	+	BT_0616	hypothetical protein	24	426	AAAAATGAGGGAATGCTTCGTAGTTCACAAATAATGATTAAATTTGCCGCG
766552	EL_condition1	0	0	766552	+	BT_0622	Na+-transporting NADH:ubiquinone oxidoreductase electron transport complex protein RnfA	214	573	AAGCTTTCGCAGCGAAGAACAATCCGCTGGCCTCTATGTTTGATGGTATCG
766552	ML_condition2	0	0	766552	+	BT_0622	Na+-transporting NADH:ubiquinone oxidoreductase electron transport complex protein RnfA	214	573	AAGCTTTCGCAGCGAAGAACAATCCGCTGGCCTCTATGTTTGATGGTATCG
766552	SP_condition3	1	1	766552	+	BT_0622	Na+-transporting NADH:ubiquinone oxidoreductase electron transport complex protein RnfA	214	573	AAGCTTTCGCAGCGAAGAACAATCCGCTGGCCTCTATGTTTGATGGTATCG
767552	EL_condition1	1	1	767552	+	BT_0623	UDP-glucose 4-epimerase	45	1035	AAATTGCGATAGTTTATTGCATTTCCATTTTATTTCCATACATTTGTACCT
767552	ML_condition2	1	1	767552	+	BT_0623	UDP-glucose 4-epimerase	45	1035	AAATTGCGATAGTTTATTGCATTTCCATTTTATTTCCATACATTTGTACCT
767552	SP_condition3	1	1	767552	+	BT_0623	UDP-glucose 4-epimerase	45	1035	AAATTGCGATAGTTTATTGCATTTCCATTTTATTTCCATACATTTGTACCT
769746	EL_condition1	1	1	769746	-	BT_0624	4-diphosphocytidyl-2-C-methyl-D-erythritol kinase	58	825	ATAATGAAGAAAAGATAAGGAAAAATGAAGATTTTAGTAACTTTGTCACCA
769746	ML_condition2	1	1	769746	-	BT_0624	4-diphosphocytidyl-2-C-methyl-D-erythritol kinase	58	825	ATAATGAAGAAAAGATAAGGAAAAATGAAGATTTTAGTAACTTTGTCACCA
769746	SP_condition3	1	1	769746	-	BT_0624	4-diphosphocytidyl-2-C-methyl-D-erythritol kinase	58	825	ATAATGAAGAAAAGATAAGGAAAAATGAAGATTTTAGTAACTTTGTCACCA
769816	EL_condition1	1	1	769816	+	BT_0625	DNA helicase	71	1554	TCTTCATTTTTCCTTATCTTTTCTTCATTATTATATTCTATCTTTGTCATC
769816	ML_condition2	1	1	769816	+	BT_0625	DNA helicase	71	1554	TCTTCATTTTTCCTTATCTTTTCTTCATTATTATATTCTATCTTTGTCATC
769816	SP_condition3	1	1	769816	+	BT_0625	DNA helicase	71	1554	TCTTCATTTTTCCTTATCTTTTCTTCATTATTATATTCTATCTTTGTCATC
771732	EL_condition1	1	1	771732	+	BT_0626	phenylalanyl-tRNA synthetase subunit beta	31	2463	TTCTCTCAAATCGTTCTATGTCAACCGAAAAATCTTATTAACTTTGCGAAA
771732	ML_condition2	1	1	771732	+	BT_0626	phenylalanyl-tRNA synthetase subunit beta	31	2463	TTCTCTCAAATCGTTCTATGTCAACCGAAAAATCTTATTAACTTTGCGAAA
771732	SP_condition3	1	1	771732	+	BT_0626	phenylalanyl-tRNA synthetase subunit beta	31	2463	TTCTCTCAAATCGTTCTATGTCAACCGAAAAATCTTATTAACTTTGCGAAA
775389	EL_condition1	1	1	775389	+	BT_0629	Mn2+ and Fe2+ transport protein	30	1257	CTATTTGTCGGTATTTTGAACCAAAATCGACCTTCGGTCGTTATTTATAAG
775389	ML_condition2	1	1	775389	+	BT_0629	Mn2+ and Fe2+ transport protein	30	1257	CTATTTGTCGGTATTTTGAACCAAAATCGACCTTCGGTCGTTATTTATAAG
775389	SP_condition3	1	1	775389	+	BT_0629	Mn2+ and Fe2+ transport protein	30	1257	CTATTTGTCGGTATTTTGAACCAAAATCGACCTTCGGTCGTTATTTATAAG
778396	EL_condition1	1	1	778396	+	BT_0632	GTP-binding protein LepA	30	1782	AATGTTATCAACGCATTTTTTTATATTCCGCCATTTACGTATCTTTGCACA
778396	ML_condition2	1	1	778396	+	BT_0632	GTP-binding protein LepA	30	1782	AATGTTATCAACGCATTTTTTTATATTCCGCCATTTACGTATCTTTGCACA
778396	SP_condition3	1	1	778396	+	BT_0632	GTP-binding protein LepA	30	1782	AATGTTATCAACGCATTTTTTTATATTCCGCCATTTACGTATCTTTGCACA
780278	EL_condition1	1	1	780278	+	BT_0633	Na+/H+ exchange protein	104	1146	TTTCAGAGAGTTATTCTGAACAAATCGGCTTGCGGTTAGTTTTTTAATACA
780278	ML_condition2	1	1	780278	+	BT_0633	Na+/H+ exchange protein	104	1146	TTTCAGAGAGTTATTCTGAACAAATCGGCTTGCGGTTAGTTTTTTAATACA
780278	SP_condition3	1	1	780278	+	BT_0633	Na+/H+ exchange protein	104	1146	TTTCAGAGAGTTATTCTGAACAAATCGGCTTGCGGTTAGTTTTTTAATACA
783075	EL_condition1	1	1	783075	+	BT_0635	transcriptional regulator	27	378	TAACTAATAGTGTTAGTTGTTTGTTTGAAAAATAGTATTATATTTGTGCCA
783075	ML_condition2	1	1	783075	+	BT_0635	transcriptional regulator	27	378	TAACTAATAGTGTTAGTTGTTTGTTTGAAAAATAGTATTATATTTGTGCCA
783075	SP_condition3	1	1	783075	+	BT_0635	transcriptional regulator	27	378	TAACTAATAGTGTTAGTTGTTTGTTTGAAAAATAGTATTATATTTGTGCCA
790122	EL_condition1	1	1	790122	-	BT_0640	Fe-S oxidoreductase	20	1644	TTTTATTTTACTATATGCCTTAAGATGCAAGTTTTTTGTACCTTTGTCCCA
790122	ML_condition2	1	1	790122	-	BT_0640	Fe-S oxidoreductase	20	1644	TTTTATTTTACTATATGCCTTAAGATGCAAGTTTTTTGTACCTTTGTCCCA
790122	SP_condition3	1	1	790122	-	BT_0640	Fe-S oxidoreductase	20	1644	TTTTATTTTACTATATGCCTTAAGATGCAAGTTTTTTGTACCTTTGTCCCA
790189	EL_condition1	1	1	790189	+	BT_0641	hypothetical protein	25	402	AAACTTGCATCTTAAGGCATATAGTAAAATAAAAACGCTAATTTTGCAATA
790189	ML_condition2	1	1	790189	+	BT_0641	hypothetical protein	25	402	AAACTTGCATCTTAAGGCATATAGTAAAATAAAAACGCTAATTTTGCAATA
790189	SP_condition3	1	1	790189	+	BT_0641	hypothetical protein	25	402	AAACTTGCATCTTAAGGCATATAGTAAAATAAAAACGCTAATTTTGCAATA
793132	EL_condition1	1	1	793132	-	BT_0643	RNA methyltransferase	77	1365	TATTTTCATAGACACGAAAGTTTTCCAAAAAAAATACCTACTTTTGCATCA
793132	ML_condition2	1	1	793132	-	BT_0643	RNA methyltransferase	77	1365	TATTTTCATAGACACGAAAGTTTTCCAAAAAAAATACCTACTTTTGCATCA
793132	SP_condition3	1	1	793132	-	BT_0643	RNA methyltransferase	77	1365	TATTTTCATAGACACGAAAGTTTTCCAAAAAAAATACCTACTTTTGCATCA
793271	EL_condition1	1	1	793271	+	BT_0644	pyruvate phosphate dikinase	38	2721	GTTTTTTCTCAAAAAGTTTTCTGGTTTGCGAAATATACTTAGATTTGCGAA
793271	ML_condition2	1	1	793271	+	BT_0644	pyruvate phosphate dikinase	38	2721	GTTTTTTCTCAAAAAGTTTTCTGGTTTGCGAAATATACTTAGATTTGCGAA
793271	SP_condition3	1	1	793271	+	BT_0644	pyruvate phosphate dikinase	38	2721	GTTTTTTCTCAAAAAGTTTTCTGGTTTGCGAAATATACTTAGATTTGCGAA
796244	EL_condition1	1	1	796244	+	BT_0645	hypothetical protein	44	516	AACTAACTAAATATTTGTTTAAGATGAAGAAGTAGCTTAATTTTGCCCCCG
796244	ML_condition2	1	1	796244	+	BT_0645	hypothetical protein	44	516	AACTAACTAAATATTTGTTTAAGATGAAGAAGTAGCTTAATTTTGCCCCCG
796244	SP_condition3	1	1	796244	+	BT_0645	hypothetical protein	44	516	AACTAACTAAATATTTGTTTAAGATGAAGAAGTAGCTTAATTTTGCCCCCG
796943	EL_condition1	1	1	796943	+	BT_0646	hypothetical protein	50	573	TTGTTAACGAAAAAGTTGTTTGATATATATATCAATCATATATTTGCATTG
796943	ML_condition2	1	1	796943	+	BT_0646	hypothetical protein	50	573	TTGTTAACGAAAAAGTTGTTTGATATATATATCAATCATATATTTGCATTG
796943	SP_condition3	1	1	796943	+	BT_0646	hypothetical protein	50	573	TTGTTAACGAAAAAGTTGTTTGATATATATATCAATCATATATTTGCATTG
798288	EL_condition1	1	1	798288	-	BT_0647	thiamine phosphate pyrophosphorylase	22	609	TTTCACTATAAACGTTGGTTTCTGAAATAGTTAATTAGTAACTTTGCTAAA
798288	ML_condition2	1	1	798288	-	BT_0647	thiamine phosphate pyrophosphorylase	22	609	TTTCACTATAAACGTTGGTTTCTGAAATAGTTAATTAGTAACTTTGCTAAA
798288	SP_condition3	1	1	798288	-	BT_0647	thiamine phosphate pyrophosphorylase	22	609	TTTCACTATAAACGTTGGTTTCTGAAATAGTTAATTAGTAACTTTGCTAAA
803776	EL_condition1	1	1	803776	-	BT_0653	thiamine biosynthesis protein ThiS	157	201	AAACGGATAATTTGATGAATCTTTGTTTCTTTTTCGCTTACTTTGCTCCCG
803776	ML_condition2	1	1	803776	-	BT_0653	thiamine biosynthesis protein ThiS	157	201	AAACGGATAATTTGATGAATCTTTGTTTCTTTTTCGCTTACTTTGCTCCCG
803776	SP_condition3	1	1	803776	-	BT_0653	thiamine biosynthesis protein ThiS	157	201	AAACGGATAATTTGATGAATCTTTGTTTCTTTTTCGCTTACTTTGCTCCCG
805838	EL_condition1	0	0	805838	-	BT_0654	two-component sensor histidine kinase	24	1983	AAACTAAACTATCTATTGTATTTCAAAGGCATAATTTGTATTTTTGCAATA
805838	ML_condition2	1	1	805838	-	BT_0654	two-component sensor histidine kinase	24	1983	AAACTAAACTATCTATTGTATTTCAAAGGCATAATTTGTATTTTTGCAATA
805838	SP_condition3	1	1	805838	-	BT_0654	two-component sensor histidine kinase	24	1983	AAACTAAACTATCTATTGTATTTCAAAGGCATAATTTGTATTTTTGCAATA
806616	EL_condition1	1	1	806616	-	BT_0655	superoxide dismutase	65	582	TAAAAATAAAATACCGTGAACCTTTTGCGAACTATGGCTGTTATTATAGTA
806616	ML_condition2	1	1	806616	-	BT_0655	superoxide dismutase	65	582	TAAAAATAAAATACCGTGAACCTTTTGCGAACTATGGCTGTTATTATAGTA
806616	SP_condition3	1	1	806616	-	BT_0655	superoxide dismutase	65	582	TAAAAATAAAATACCGTGAACCTTTTGCGAACTATGGCTGTTATTATAGTA
808488	EL_condition1	1	1	808488	-	BT_0656	hypothetical protein	82	1743	ACAATGAGGATTTTTAACAAACCCTTGGCGTTCAAATTTGTTTCAATACGA
808488	ML_condition2	1	1	808488	-	BT_0656	hypothetical protein	82	1743	ACAATGAGGATTTTTAACAAACCCTTGGCGTTCAAATTTGTTTCAATACGA
808488	SP_condition3	1	1	808488	-	BT_0656	hypothetical protein	82	1743	ACAATGAGGATTTTTAACAAACCCTTGGCGTTCAAATTTGTTTCAATACGA
808492	EL_condition1	1	1	808492	+	BT_0657	ATP-dependent DNA helicase	62	2367	AAATTCATAAAAATATCTTCATTGTCAAATGAATGTTATACTTTTGTCGTA
808492	ML_condition2	1	1	808492	+	BT_0657	ATP-dependent DNA helicase	62	2367	AAATTCATAAAAATATCTTCATTGTCAAATGAATGTTATACTTTTGTCGTA
808492	SP_condition3	1	1	808492	+	BT_0657	ATP-dependent DNA helicase	62	2367	AAATTCATAAAAATATCTTCATTGTCAAATGAATGTTATACTTTTGTCGTA
810912	EL_condition1	1	1	810912	+	BT_0658	hypothetical protein	32	696	AAAATGCAGGGGACAAGCAACTATTGTTGCGTTTTGCACGTTTTAAAGTGA
810912	ML_condition2	1	1	810912	+	BT_0658	hypothetical protein	32	696	AAAATGCAGGGGACAAGCAACTATTGTTGCGTTTTGCACGTTTTAAAGTGA
810912	SP_condition3	1	1	810912	+	BT_0658	hypothetical protein	32	696	AAAATGCAGGGGACAAGCAACTATTGTTGCGTTTTGCACGTTTTAAAGTGA
812791	EL_condition1	0	0	812791	-	BT_0659	hypothetical protein	25	1038	TTCTCTTCAATATCCTTGTTTTTCAAAACACATACGTTATCTTTGTAGTTA
812791	ML_condition2	1	1	812791	-	BT_0659	hypothetical protein	25	1038	TTCTCTTCAATATCCTTGTTTTTCAAAACACATACGTTATCTTTGTAGTTA
812791	SP_condition3	1	1	812791	-	BT_0659	hypothetical protein	25	1038	TTCTCTTCAATATCCTTGTTTTTCAAAACACATACGTTATCTTTGTAGTTA
816254	EL_condition1	1	1	816254	+	BT_0662	hypothetical protein	197	1797	AAAGTCGCTCATAATGTTGTATATTGAAAAATAACCACTATCTTTATACAG
816254	ML_condition2	1	1	816254	+	BT_0662	hypothetical protein	197	1797	AAAGTCGCTCATAATGTTGTATATTGAAAAATAACCACTATCTTTATACAG
816254	SP_condition3	1	1	816254	+	BT_0662	hypothetical protein	197	1797	AAAGTCGCTCATAATGTTGTATATTGAAAAATAACCACTATCTTTATACAG
834185	EL_condition1	1	1	834185	-	BT_0673	NADP(H) oxidoreductase	47	555	TATTTTTAATTAAGATATTGAGTTTCGAAAACTTTTTCTTATTTTTAGACC
834185	ML_condition2	1	1	834185	-	BT_0673	NADP(H) oxidoreductase	47	555	TATTTTTAATTAAGATATTGAGTTTCGAAAACTTTTTCTTATTTTTAGACC
834185	SP_condition3	0	0	834185	-	BT_0673	NADP(H) oxidoreductase	47	555	TATTTTTAATTAAGATATTGAGTTTCGAAAACTTTTTCTTATTTTTAGACC
834277	EL_condition1	1	1	834277	+	BT_0674	carboxynorspermidine decarboxylase	38	1140	TTAAAAATAAAAGAATCTCTCTTTGCTTTTGAATTTGTATTTTTGCAGGCA
834277	ML_condition2	1	1	834277	+	BT_0674	carboxynorspermidine decarboxylase	38	1140	TTAAAAATAAAAGAATCTCTCTTTGCTTTTGAATTTGTATTTTTGCAGGCA
834277	SP_condition3	1	1	834277	+	BT_0674	carboxynorspermidine decarboxylase	38	1140	TTAAAAATAAAAGAATCTCTCTTTGCTTTTGAATTTGTATTTTTGCAGGCA
835559	EL_condition1	1	1	835559	+	BT_t03	tRNA-Gly	14	73	AAAGATGCAGAATGTTTGCAGAATTACGGAAAATCCCTACCTTTGCAACCG
835559	ML_condition2	1	1	835559	+	BT_t03	tRNA-Gly	14	73	AAAGATGCAGAATGTTTGCAGAATTACGGAAAATCCCTACCTTTGCAACCG
835559	SP_condition3	1	1	835559	+	BT_t03	tRNA-Gly	14	73	AAAGATGCAGAATGTTTGCAGAATTACGGAAAATCCCTACCTTTGCAACCG
835680	EL_condition1	1	1	835680	+	BT_t04	tRNA-Leu	0	85	AGTCTCGTTTTCCGCTCATGTTTCTTTGAAATGTTGGAAATATAATCTTTG
835680	ML_condition2	1	1	835680	+	BT_t04	tRNA-Leu	0	85	AGTCTCGTTTTCCGCTCATGTTTCTTTGAAATGTTGGAAATATAATCTTTG
835680	SP_condition3	1	1	835680	+	BT_t04	tRNA-Leu	0	85	AGTCTCGTTTTCCGCTCATGTTTCTTTGAAATGTTGGAAATATAATCTTTG
835786	EL_condition1	0	0	835786	+	BT_t05	tRNA-Leu	0	84	TGCAGGTTCGAGTCCTGTTCTGGGCACAAAGATTTTAACTTTAAAATTCTG
835786	ML_condition2	0	0	835786	+	BT_t05	tRNA-Leu	0	84	TGCAGGTTCGAGTCCTGTTCTGGGCACAAAGATTTTAACTTTAAAATTCTG
835786	SP_condition3	1	1	835786	+	BT_t05	tRNA-Leu	0	84	TGCAGGTTCGAGTCCTGTTCTGGGCACAAAGATTTTAACTTTAAAATTCTG
835788	EL_condition1	1	1	835788	+	BT_t06	tRNA-Gly	100	73	CAGGTTCGAGTCCTGTTCTGGGCACAAAGATTTTAACTTTAAAATTCTGGA
835788	ML_condition2	1	1	835788	+	BT_t06	tRNA-Gly	100	73	CAGGTTCGAGTCCTGTTCTGGGCACAAAGATTTTAACTTTAAAATTCTGGA
835788	SP_condition3	0	0	835788	+	BT_t06	tRNA-Gly	100	73	CAGGTTCGAGTCCTGTTCTGGGCACAAAGATTTTAACTTTAAAATTCTGGA
835993	EL_condition1	1	1	835993	+	BT_t07	tRNA-Leu	0	85	CGAGTCTCGTTTTCCGCTCATGTTTCTTTGAAATGTTGGAACTAAATTTTG
835993	ML_condition2	1	1	835993	+	BT_t07	tRNA-Leu	0	85	CGAGTCTCGTTTTCCGCTCATGTTTCTTTGAAATGTTGGAACTAAATTTTG
835993	SP_condition3	1	1	835993	+	BT_t07	tRNA-Leu	0	85	CGAGTCTCGTTTTCCGCTCATGTTTCTTTGAAATGTTGGAACTAAATTTTG
836114	EL_condition1	1	1	836114	+	BT_0675	N-acetylglucosamine-6-phosphate deacetylase	200	1167	TGTTCTGGGCACAAGAAATTCAGATTTCTGAATGGAGAAAATTTAGTTTGC
836114	ML_condition2	0	0	836114	+	BT_0675	N-acetylglucosamine-6-phosphate deacetylase	200	1167	TGTTCTGGGCACAAGAAATTCAGATTTCTGAATGGAGAAAATTTAGTTTGC
836114	SP_condition3	1	1	836114	+	BT_0675	N-acetylglucosamine-6-phosphate deacetylase	200	1167	TGTTCTGGGCACAAGAAATTCAGATTTCTGAATGGAGAAAATTTAGTTTGC
839188	EL_condition1	1	1	839188	-	BT_0677	thioredoxin	36	360	CAGGAAGAATGGCTATCCCTCTTTCTCTACCATACCCCTATCTTTGCAAAG
839188	ML_condition2	1	1	839188	-	BT_0677	thioredoxin	36	360	CAGGAAGAATGGCTATCCCTCTTTCTCTACCATACCCCTATCTTTGCAAAG
839188	SP_condition3	1	1	839188	-	BT_0677	thioredoxin	36	360	CAGGAAGAATGGCTATCCCTCTTTCTCTACCATACCCCTATCTTTGCAAAG
839356	EL_condition1	0	0	839356	+	BT_0678	cation efflux system protein CzcC	30	1263	ATAATCGCTTTTATCCAGCCTCTACCGTTGCAGAGTTGTACTTTTGTCGGA
839356	ML_condition2	0	0	839356	+	BT_0678	cation efflux system protein CzcC	30	1263	ATAATCGCTTTTATCCAGCCTCTACCGTTGCAGAGTTGTACTTTTGTCGGA
839356	SP_condition3	1	1	839356	+	BT_0678	cation efflux system protein CzcC	30	1263	ATAATCGCTTTTATCCAGCCTCTACCGTTGCAGAGTTGTACTTTTGTCGGA
851081	EL_condition1	1	1	851081	-	BT_0684	long-chain-fatty-acid--CoA ligase	28	1665	AAACTTAATTGTAAACTTCGGTTTCCGTTAATGAAATGTTATTTTTGCGCA
851081	ML_condition2	1	1	851081	-	BT_0684	long-chain-fatty-acid--CoA ligase	28	1665	AAACTTAATTGTAAACTTCGGTTTCCGTTAATGAAATGTTATTTTTGCGCA
851081	SP_condition3	1	1	851081	-	BT_0684	long-chain-fatty-acid--CoA ligase	28	1665	AAACTTAATTGTAAACTTCGGTTTCCGTTAATGAAATGTTATTTTTGCGCA
852938	EL_condition1	1	1	852938	-	BT_0685	potassium/proton antiporter	61	1473	TTTTTTCACAAAAATACATCCAAAAAGACTCTTTATTTGTTTTAAATAATG
852938	ML_condition2	1	1	852938	-	BT_0685	potassium/proton antiporter	61	1473	TTTTTTCACAAAAATACATCCAAAAAGACTCTTTATTTGTTTTAAATAATG
852938	SP_condition3	1	1	852938	-	BT_0685	potassium/proton antiporter	61	1473	TTTTTTCACAAAAATACATCCAAAAAGACTCTTTATTTGTTTTAAATAATG
853026	EL_condition1	1	1	853026	+	BT_0686	uracil permease	20	1185	TTTTGTGAAAAAAGGTAGTTAAATTGTCTAAAAAGATTAATTTTGCACTCA
853026	ML_condition2	1	1	853026	+	BT_0686	uracil permease	20	1185	TTTTGTGAAAAAAGGTAGTTAAATTGTCTAAAAAGATTAATTTTGCACTCA
853026	SP_condition3	1	1	853026	+	BT_0686	uracil permease	20	1185	TTTTGTGAAAAAAGGTAGTTAAATTGTCTAAAAAGATTAATTTTGCACTCA
856042	EL_condition1	1	1	856042	-	BT_0687	hydroxylamine reductase	39	1626	GTAACATTGGTTACAAACTTACCTCAAACTTTCCCCCTACTTTTGCGTTCA
856042	ML_condition2	1	1	856042	-	BT_0687	hydroxylamine reductase	39	1626	GTAACATTGGTTACAAACTTACCTCAAACTTTCCCCCTACTTTTGCGTTCA
856042	SP_condition3	0	0	856042	-	BT_0687	hydroxylamine reductase	39	1626	GTAACATTGGTTACAAACTTACCTCAAACTTTCCCCCTACTTTTGCGTTCA
859561	EL_condition1	1	1	859561	-	BT_0690	two-component system response regulator	18	1344	ATTCAAATCCGAATTTTGAATTATGAATTACTTTTTCGTAAGTTTGTAGCG
859561	ML_condition2	1	1	859561	-	BT_0690	two-component system response regulator	18	1344	ATTCAAATCCGAATTTTGAATTATGAATTACTTTTTCGTAAGTTTGTAGCG
859561	SP_condition3	1	1	859561	-	BT_0690	two-component system response regulator	18	1344	ATTCAAATCCGAATTTTGAATTATGAATTACTTTTTCGTAAGTTTGTAGCG
861229	EL_condition1	1	1	861229	-	BT_0692	calcineurin superfamily phosphohydrolase	30	804	TTCGCCCAAGCAATCGCCCATATCTCAACTGAAAACTCTATCTTCGCATCA
861229	ML_condition2	1	1	861229	-	BT_0692	calcineurin superfamily phosphohydrolase	30	804	TTCGCCCAAGCAATCGCCCATATCTCAACTGAAAACTCTATCTTCGCATCA
861229	SP_condition3	1	1	861229	-	BT_0692	calcineurin superfamily phosphohydrolase	30	804	TTCGCCCAAGCAATCGCCCATATCTCAACTGAAAACTCTATCTTCGCATCA
868405	EL_condition1	1	1	868405	-	BT_0696	hypothetical protein	49	1371	AAAGTTCCGAATAATCATCGAATCAGGCAAATAATTCGTACCTTTGCCCCA
868405	ML_condition2	1	1	868405	-	BT_0696	hypothetical protein	49	1371	AAAGTTCCGAATAATCATCGAATCAGGCAAATAATTCGTACCTTTGCCCCA
868405	SP_condition3	1	1	868405	-	BT_0696	hypothetical protein	49	1371	AAAGTTCCGAATAATCATCGAATCAGGCAAATAATTCGTACCTTTGCCCCA
868461	EL_condition1	1	1	868461	+	BT_0697	phosphatase/phosphohexomutase	47	648	AAAGGTACGAATTATTTGCCTGATTCGATGATTATTCGGAACTTTGCACAA
868461	ML_condition2	1	1	868461	+	BT_0697	phosphatase/phosphohexomutase	47	648	AAAGGTACGAATTATTTGCCTGATTCGATGATTATTCGGAACTTTGCACAA
868461	SP_condition3	1	1	868461	+	BT_0697	phosphatase/phosphohexomutase	47	648	AAAGGTACGAATTATTTGCCTGATTCGATGATTATTCGGAACTTTGCACAA
869278	EL_condition1	1	1	869278	+	BT_0698	3-methyl-2-oxobutanoate hydroxymethyltransferase	60	822	TTTTTTCTTTTTCTTTCTCACTTATGAAAGAAATGTTATAACTTTGCCGCA
869278	ML_condition2	1	1	869278	+	BT_0698	3-methyl-2-oxobutanoate hydroxymethyltransferase	60	822	TTTTTTCTTTTTCTTTCTCACTTATGAAAGAAATGTTATAACTTTGCCGCA
869278	SP_condition3	1	1	869278	+	BT_0698	3-methyl-2-oxobutanoate hydroxymethyltransferase	60	822	TTTTTTCTTTTTCTTTCTCACTTATGAAAGAAATGTTATAACTTTGCCGCA
873688	EL_condition1	1	1	873688	-	BT_0700	GTP pyrophosphokinase	18	2217	ATGTTATTTACTTCTTGCCGAATAACCGGGAAAAAAACTAATTTTACGTCG
873688	ML_condition2	1	1	873688	-	BT_0700	GTP pyrophosphokinase	18	2217	ATGTTATTTACTTCTTGCCGAATAACCGGGAAAAAAACTAATTTTACGTCG
873688	SP_condition3	1	1	873688	-	BT_0700	GTP pyrophosphokinase	18	2217	ATGTTATTTACTTCTTGCCGAATAACCGGGAAAAAAACTAATTTTACGTCG
873754	EL_condition1	1	1	873754	+	BT_0701	hypothetical protein	23	1518	TTTTTCCCGGTTATTCGGCAAGAAGTAAATAACATTTTGTATTTTTGGGCA
873754	ML_condition2	1	1	873754	+	BT_0701	hypothetical protein	23	1518	TTTTTCCCGGTTATTCGGCAAGAAGTAAATAACATTTTGTATTTTTGGGCA
873754	SP_condition3	1	1	873754	+	BT_0701	hypothetical protein	23	1518	TTTTTCCCGGTTATTCGGCAAGAAGTAAATAACATTTTGTATTTTTGGGCA
877471	EL_condition1	1	1	877471	+	BT_0704	phosphoribosylglycinamide formyltransferase 2	23	1167	AATATCCTAAGGTACGTCATTAATAAAAAGAAATATACTAATTTTGCATCA
877471	ML_condition2	1	1	877471	+	BT_0704	phosphoribosylglycinamide formyltransferase 2	23	1167	AATATCCTAAGGTACGTCATTAATAAAAAGAAATATACTAATTTTGCATCA
877471	SP_condition3	1	1	877471	+	BT_0704	phosphoribosylglycinamide formyltransferase 2	23	1167	AATATCCTAAGGTACGTCATTAATAAAAAGAAATATACTAATTTTGCATCA
881277	EL_condition1	1	1	881277	+	BT_0708	hypothetical protein	24	246	ATTTTACTTGTTTGCTTGTGTGCGCAAATATGTTTTAGTATATTTGAAGTA
881277	ML_condition2	1	1	881277	+	BT_0708	hypothetical protein	24	246	ATTTTACTTGTTTGCTTGTGTGCGCAAATATGTTTTAGTATATTTGAAGTA
881277	SP_condition3	1	1	881277	+	BT_0708	hypothetical protein	24	246	ATTTTACTTGTTTGCTTGTGTGCGCAAATATGTTTTAGTATATTTGAAGTA
884692	EL_condition1	1	1	884692	-	BT_0710	hypothetical protein	81	366	AATAAGAAGCAAAAAACACTCTTCTGATAAAAAAAGAAGAAATTTGCTGCA
884692	ML_condition2	1	1	884692	-	BT_0710	hypothetical protein	81	366	AATAAGAAGCAAAAAACACTCTTCTGATAAAAAAAGAAGAAATTTGCTGCA
884692	SP_condition3	1	1	884692	-	BT_0710	hypothetical protein	81	366	AATAAGAAGCAAAAAACACTCTTCTGATAAAAAAAGAAGAAATTTGCTGCA
885190	EL_condition1	1	1	885190	+	BT_0711	ATP synthase F0F1 subunit beta	89	1518	AGAAATCGGGCATGATTGAACAAAAGCTAAATTTAACTGTTTACTATAGTA
885190	ML_condition2	1	1	885190	+	BT_0711	ATP synthase F0F1 subunit beta	89	1518	AGAAATCGGGCATGATTGAACAAAAGCTAAATTTAACTGTTTACTATAGTA
885190	SP_condition3	1	1	885190	+	BT_0711	ATP synthase F0F1 subunit beta	89	1518	AGAAATCGGGCATGATTGAACAAAAGCTAAATTTAACTGTTTACTATAGTA
894945	EL_condition1	1	1	894945	+	BT_0721	DNA repair and recombination protein	15	2547	TTTCCTTACATTCAATTTCGGTGGTTGGAATCTATTCAGTACCTTTACCGA
894945	ML_condition2	1	1	894945	+	BT_0721	DNA repair and recombination protein	15	2547	TTTCCTTACATTCAATTTCGGTGGTTGGAATCTATTCAGTACCTTTACCGA
894945	SP_condition3	1	1	894945	+	BT_0721	DNA repair and recombination protein	15	2547	TTTCCTTACATTCAATTTCGGTGGTTGGAATCTATTCAGTACCTTTACCGA
898784	EL_condition1	1	1	898784	-	BT_0724	hypothetical protein	58	213	TATTGCATATTTATTTTGAAAATATGCAATAAGTTCTTATCTTTGCACCCG
898784	ML_condition2	1	1	898784	-	BT_0724	hypothetical protein	58	213	TATTGCATATTTATTTTGAAAATATGCAATAAGTTCTTATCTTTGCACCCG
898784	SP_condition3	1	1	898784	-	BT_0724	hypothetical protein	58	213	TATTGCATATTTATTTTGAAAATATGCAATAAGTTCTTATCTTTGCACCCG
900029	EL_condition1	1	1	900029	-	BT_0725	dTDP-4-dehydrorhamnose reductase	91	909	AACTACGAAATCTATTTGCGTAACTAAAATTATTTTCTACTTTTGTGAAAA
900029	ML_condition2	1	1	900029	-	BT_0725	dTDP-4-dehydrorhamnose reductase	91	909	AACTACGAAATCTATTTGCGTAACTAAAATTATTTTCTACTTTTGTGAAAA
900029	SP_condition3	1	1	900029	-	BT_0725	dTDP-4-dehydrorhamnose reductase	91	909	AACTACGAAATCTATTTGCGTAACTAAAATTATTTTCTACTTTTGTGAAAA
901902	EL_condition1	1	1	901902	-	BT_0727	hypothetical protein	236	1182	ATTTTCCTTGGATAATTTGCAAAGTTCACAGAAGTCCGTATCTTTGCAATG
901902	ML_condition2	1	1	901902	-	BT_0727	hypothetical protein	236	1182	ATTTTCCTTGGATAATTTGCAAAGTTCACAGAAGTCCGTATCTTTGCAATG
901902	SP_condition3	1	1	901902	-	BT_0727	hypothetical protein	236	1182	ATTTTCCTTGGATAATTTGCAAAGTTCACAGAAGTCCGTATCTTTGCAATG
903871	EL_condition1	1	1	903871	-	BT_0729	transcriptional regulator	20	903	TTGCAAATACGGAATGAGAAAGATACATTTAAAAGCTTTATCTTTGTGACA
903871	ML_condition2	1	1	903871	-	BT_0729	transcriptional regulator	20	903	TTGCAAATACGGAATGAGAAAGATACATTTAAAAGCTTTATCTTTGTGACA
903871	SP_condition3	1	1	903871	-	BT_0729	transcriptional regulator	20	903	TTGCAAATACGGAATGAGAAAGATACATTTAAAAGCTTTATCTTTGTGACA
904077	EL_condition1	1	1	904077	+	BT_0730	mRNA-binding protein	23	1017	AAACGGGATAATCAAGGGATGTGAATAGTAGAATTAATATATTTGTTCCTG
904077	ML_condition2	1	1	904077	+	BT_0730	mRNA-binding protein	23	1017	AAACGGGATAATCAAGGGATGTGAATAGTAGAATTAATATATTTGTTCCTG
904077	SP_condition3	1	1	904077	+	BT_0730	mRNA-binding protein	23	1017	AAACGGGATAATCAAGGGATGTGAATAGTAGAATTAATATATTTGTTCCTG
905820	EL_condition1	1	1	905820	-	BT_0731	hypothetical protein	17	537	AAACATAACGGAAGCAGGCAGTCAGACTAAAAATCTCTATCTTTGTCATCA
905820	ML_condition2	1	1	905820	-	BT_0731	hypothetical protein	17	537	AAACATAACGGAAGCAGGCAGTCAGACTAAAAATCTCTATCTTTGTCATCA
905820	SP_condition3	1	1	905820	-	BT_0731	hypothetical protein	17	537	AAACATAACGGAAGCAGGCAGTCAGACTAAAAATCTCTATCTTTGTCATCA
908228	EL_condition1	1	1	908228	-	BT_0733	two-component system sensor histidine kinase	135	1380	AGTCTTATCAAAGAGAAGAAAAATAACAGTTTCATACTATCTTTGTCCGTA
908228	ML_condition2	1	1	908228	-	BT_0733	two-component system sensor histidine kinase	135	1380	AGTCTTATCAAAGAGAAGAAAAATAACAGTTTCATACTATCTTTGTCCGTA
908228	SP_condition3	1	1	908228	-	BT_0733	two-component system sensor histidine kinase	135	1380	AGTCTTATCAAAGAGAAGAAAAATAACAGTTTCATACTATCTTTGTCCGTA
908341	EL_condition1	1	1	908341	+	BT_0734	hypothetical protein	21	2109	ATAAGCCGGCGATAACGTAAAGTTTCGTTTTTTCTCCCGTATTTTGCAGCA
908341	ML_condition2	1	1	908341	+	BT_0734	hypothetical protein	21	2109	ATAAGCCGGCGATAACGTAAAGTTTCGTTTTTTCTCCCGTATTTTGCAGCA
908341	SP_condition3	1	1	908341	+	BT_0734	hypothetical protein	21	2109	ATAAGCCGGCGATAACGTAAAGTTTCGTTTTTTCTCCCGTATTTTGCAGCA
913884	EL_condition1	1	1	913884	-	BT_0736	transporter	24	1695	ACGTACTTAACCCACTAAACTCTTTTTGCACAAGAACTGTTGTTATGAACA
913884	ML_condition2	1	1	913884	-	BT_0736	transporter	24	1695	ACGTACTTAACCCACTAAACTCTTTTTGCACAAGAACTGTTGTTATGAACA
913884	SP_condition3	1	1	913884	-	BT_0736	transporter	24	1695	ACGTACTTAACCCACTAAACTCTTTTTGCACAAGAACTGTTGTTATGAACA
914041	EL_condition1	1	1	914041	+	BT_0737	formate--tetrahydrofolate ligase	26	1668	GAGAGCGTCTTAAATTTCTCAGTTTCGCTTTTTTGTTATACTTTTGTCACT
914041	ML_condition2	1	1	914041	+	BT_0737	formate--tetrahydrofolate ligase	26	1668	GAGAGCGTCTTAAATTTCTCAGTTTCGCTTTTTTGTTATACTTTTGTCACT
914041	SP_condition3	1	1	914041	+	BT_0737	formate--tetrahydrofolate ligase	26	1668	GAGAGCGTCTTAAATTTCTCAGTTTCGCTTTTTTGTTATACTTTTGTCACT
917451	EL_condition1	0	0	917451	-	BT_0738	serine hydroxymethyltransferase	50	1281	ATTTTTCTTATAGTTCCTTCGTTCTTTATTTATTTTCACTAACTTTGTGCG
917451	ML_condition2	1	1	917451	-	BT_0738	serine hydroxymethyltransferase	50	1281	ATTTTTCTTATAGTTCCTTCGTTCTTTATTTATTTTCACTAACTTTGTGCG
917451	SP_condition3	1	1	917451	-	BT_0738	serine hydroxymethyltransferase	50	1281	ATTTTTCTTATAGTTCCTTCGTTCTTTATTTATTTTCACTAACTTTGTGCG
919055	EL_condition1	1	0	919055	-	BT_0740	flavoredoxin	140	540	AATCCGAAATGTATCACGAACAATGAACCTATGCCTACGTTATTTCATGTG
919055	ML_condition2	1	1	919055	-	BT_0740	flavoredoxin	140	540	AATCCGAAATGTATCACGAACAATGAACCTATGCCTACGTTATTTCATGTG
919055	SP_condition3	1	1	919055	-	BT_0740	flavoredoxin	140	540	AATCCGAAATGTATCACGAACAATGAACCTATGCCTACGTTATTTCATGTG
920412	EL_condition1	0	0	920412	-	BT_0742	aspartate carbamoyltransferase	36	942	AAAGAGAAAAAAAGTTTGTATTTTACATTTTCTTCGTACCTTTACACTCCG
920412	ML_condition2	1	1	920412	-	BT_0742	aspartate carbamoyltransferase	36	942	AAAGAGAAAAAAAGTTTGTATTTTACATTTTCTTCGTACCTTTACACTCCG
920412	SP_condition3	1	1	920412	-	BT_0742	aspartate carbamoyltransferase	36	942	AAAGAGAAAAAAAGTTTGTATTTTACATTTTCTTCGTACCTTTACACTCCG
920547	EL_condition1	1	1	920547	+	BT_0743	penicillin-binding protein 1A	35	2340	TAAATCAAAAACTCGTTTGCTGTATGCTATATTTTATCTACCTTTGCGGCT
920547	ML_condition2	0	0	920547	+	BT_0743	penicillin-binding protein 1A	35	2340	TAAATCAAAAACTCGTTTGCTGTATGCTATATTTTATCTACCTTTGCGGCT
920547	SP_condition3	0	0	920547	+	BT_0743	penicillin-binding protein 1A	35	2340	TAAATCAAAAACTCGTTTGCTGTATGCTATATTTTATCTACCTTTGCGGCT
925398	EL_condition1	1	1	925398	+	BT_0747	phosphatidylinositol-4-phosphate 5-kinase	34	1170	ATTTGCTTTCCGGTATGGCACTTTTTGGGAGAGAAGTTGTATCTTTGTCCA
925398	ML_condition2	1	1	925398	+	BT_0747	phosphatidylinositol-4-phosphate 5-kinase	34	1170	ATTTGCTTTCCGGTATGGCACTTTTTGGGAGAGAAGTTGTATCTTTGTCCA
925398	SP_condition3	1	1	925398	+	BT_0747	phosphatidylinositol-4-phosphate 5-kinase	34	1170	ATTTGCTTTCCGGTATGGCACTTTTTGGGAGAGAAGTTGTATCTTTGTCCA
927660	EL_condition1	1	1	927660	-	BT_0748	ribose-phosphate pyrophosphokinase	53	918	TTCTACAATAAGTCTTTCTAAATAATAAGAGAAATTCCTACCTTTGCAGGC
927660	ML_condition2	1	1	927660	-	BT_0748	ribose-phosphate pyrophosphokinase	53	918	TTCTACAATAAGTCTTTCTAAATAATAAGAGAAATTCCTACCTTTGCAGGC
927660	SP_condition3	1	1	927660	-	BT_0748	ribose-phosphate pyrophosphokinase	53	918	TTCTACAATAAGTCTTTCTAAATAATAAGAGAAATTCCTACCTTTGCAGGC
927760	EL_condition1	1	1	927760	+	BT_0749	two-component system sensor histidine kinase	175	4248	AAAAATAATTTTCTCTCCAACTTATCGGAAATATTTGTAGATTTGCAAGTA
927760	ML_condition2	1	1	927760	+	BT_0749	two-component system sensor histidine kinase	175	4248	AAAAATAATTTTCTCTCCAACTTATCGGAAATATTTGTAGATTTGCAAGTA
927760	SP_condition3	1	1	927760	+	BT_0749	two-component system sensor histidine kinase	175	4248	AAAAATAATTTTCTCTCCAACTTATCGGAAATATTTGTAGATTTGCAAGTA
934462	EL_condition1	1	1	934462	+	BT_0752	RNA polymerase ECF-type sigma factor	22	588	TTTAATAACCGGAATTTTGAGTTTCTGAATTAATCGCTATATTTGCACCCG
934462	ML_condition2	1	1	934462	+	BT_0752	RNA polymerase ECF-type sigma factor	22	588	TTTAATAACCGGAATTTTGAGTTTCTGAATTAATCGCTATATTTGCACCCG
934462	SP_condition3	1	1	934462	+	BT_0752	RNA polymerase ECF-type sigma factor	22	588	TTTAATAACCGGAATTTTGAGTTTCTGAATTAATCGCTATATTTGCACCCG
935121	EL_condition1	0	0	935121	+	BT_0753	anti-sigma factor	27	1026	AAAAAAACGGTTTTCTTTTAAACGTTTCTTTTTTTATTGCGTATCTAGTTA
935121	ML_condition2	0	0	935121	+	BT_0753	anti-sigma factor	27	1026	AAAAAAACGGTTTTCTTTTAAACGTTTCTTTTTTTATTGCGTATCTAGTTA
935121	SP_condition3	1	1	935121	+	BT_0753	anti-sigma factor	27	1026	AAAAAAACGGTTTTCTTTTAAACGTTTCTTTTTTTATTGCGTATCTAGTTA
941573	EL_condition1	1	1	941573	+	BT_0756	iduronate 2-sulfatase	75	1395	TTTTGAGTAAAAACAGAGGCAAGACCTGTAATATTTTGTATATTGCAGGTC
941573	ML_condition2	1	1	941573	+	BT_0756	iduronate 2-sulfatase	75	1395	TTTTGAGTAAAAACAGAGGCAAGACCTGTAATATTTTGTATATTGCAGGTC
941573	SP_condition3	1	1	941573	+	BT_0756	iduronate 2-sulfatase	75	1395	TTTTGAGTAAAAACAGAGGCAAGACCTGTAATATTTTGTATATTGCAGGTC
945125	EL_condition1	1	1	945125	+	BT_0758	acetyltransferase	191	573	TTTCGCTGCAAACTATAGCATAATGCAATAGAAAGCATTACCTTTGCGGTC
945125	ML_condition2	1	1	945125	+	BT_0758	acetyltransferase	191	573	TTTCGCTGCAAACTATAGCATAATGCAATAGAAAGCATTACCTTTGCGGTC
945125	SP_condition3	1	1	945125	+	BT_0758	acetyltransferase	191	573	TTTCGCTGCAAACTATAGCATAATGCAATAGAAAGCATTACCTTTGCGGTC
949408	EL_condition1	1	1	949408	+	BT_0761	hypothetical protein	23	2049	AACCGACCTATGAATTTCATCTTCCATCTTTTTTTTAGTAATTTTGCCCAA
949408	ML_condition2	1	1	949408	+	BT_0761	hypothetical protein	23	2049	AACCGACCTATGAATTTCATCTTCCATCTTTTTTTTAGTAATTTTGCCCAA
949408	SP_condition3	1	1	949408	+	BT_0761	hypothetical protein	23	2049	AACCGACCTATGAATTTCATCTTCCATCTTTTTTTTAGTAATTTTGCCCAA
951821	EL_condition1	1	1	951821	+	BT_t09	tRNA-Arg	12	74	AAGTGTCGAAAAGTTTTTGAGTTCTCGCAAAAAGCACTACCTTTGCATCCG
951821	ML_condition2	1	1	951821	+	BT_t09	tRNA-Arg	12	74	AAGTGTCGAAAAGTTTTTGAGTTCTCGCAAAAAGCACTACCTTTGCATCCG
951821	SP_condition3	1	1	951821	+	BT_t09	tRNA-Arg	12	74	AAGTGTCGAAAAGTTTTTGAGTTCTCGCAAAAAGCACTACCTTTGCATCCG
952157	EL_condition1	1	1	952157	+	BT_0763	hypothetical protein	42	1686	ACCCCCTATTTTATAAAGCAACTCCCATTATTATTCCTACATTTGCATTCA
952157	ML_condition2	1	1	952157	+	BT_0763	hypothetical protein	42	1686	ACCCCCTATTTTATAAAGCAACTCCCATTATTATTCCTACATTTGCATTCA
952157	SP_condition3	1	1	952157	+	BT_0763	hypothetical protein	42	1686	ACCCCCTATTTTATAAAGCAACTCCCATTATTATTCCTACATTTGCATTCA
957419	EL_condition1	1	1	957419	+	BT_0767	para-aminobenzoate synthase component I	18	993	TTTTATTGCTTCTTTTTTTGAATGATCTACTTTTTGCGTACTTTTGCTTTC
957419	ML_condition2	1	1	957419	+	BT_0767	para-aminobenzoate synthase component I	18	993	TTTTATTGCTTCTTTTTTTGAATGATCTACTTTTTGCGTACTTTTGCTTTC
957419	SP_condition3	1	1	957419	+	BT_0767	para-aminobenzoate synthase component I	18	993	TTTTATTGCTTCTTTTTTTGAATGATCTACTTTTTGCGTACTTTTGCTTTC
959075	EL_condition1	1	1	959075	+	BT_0769	hypothetical protein	215	672	ATATATACAGAACCGTTGAACAAAGCCTCTTTTTAATCTGTTATATTTATG
959075	ML_condition2	1	1	959075	+	BT_0769	hypothetical protein	215	672	ATATATACAGAACCGTTGAACAAAGCCTCTTTTTAATCTGTTATATTTATG
959075	SP_condition3	1	1	959075	+	BT_0769	hypothetical protein	215	672	ATATATACAGAACCGTTGAACAAAGCCTCTTTTTAATCTGTTATATTTATG
963043	EL_condition1	0	0	963043	-	BT_0772	hypothetical protein	27	477	ATTTATTCTCCCCAACTGAAAACAAAAATTCTCAAAGGCTGTTTAGTTAGA
963043	ML_condition2	0	0	963043	-	BT_0772	hypothetical protein	27	477	ATTTATTCTCCCCAACTGAAAACAAAAATTCTCAAAGGCTGTTTAGTTAGA
963043	SP_condition3	1	1	963043	-	BT_0772	hypothetical protein	27	477	ATTTATTCTCCCCAACTGAAAACAAAAATTCTCAAAGGCTGTTTAGTTAGA
969047	EL_condition1	1	1	969047	-	BT_0777	hypothetical protein	114	516	AAGCGATAAAATAATACGTTTCATTGAAAATTTGTACTACTTTTGTAAACA
969047	ML_condition2	1	1	969047	-	BT_0777	hypothetical protein	114	516	AAGCGATAAAATAATACGTTTCATTGAAAATTTGTACTACTTTTGTAAACA
969047	SP_condition3	1	1	969047	-	BT_0777	hypothetical protein	114	516	AAGCGATAAAATAATACGTTTCATTGAAAATTTGTACTACTTTTGTAAACA
970512	EL_condition1	1	1	970512	-	BT_0778	hypothetical protein	22	888	CGCTCTTAATTTGGCAAGAACTGATTTCTTTATTCAACTGTTATATACCTA
970512	ML_condition2	1	1	970512	-	BT_0778	hypothetical protein	22	888	CGCTCTTAATTTGGCAAGAACTGATTTCTTTATTCAACTGTTATATACCTA
970512	SP_condition3	1	1	970512	-	BT_0778	hypothetical protein	22	888	CGCTCTTAATTTGGCAAGAACTGATTTCTTTATTCAACTGTTATATACCTA
970718	EL_condition1	1	1	970718	+	BT_0779	hypothetical protein	45	324	TATATATGGCGGAGTGAAACGTTTGGCATCTGCTTTGCTATATATTAAGTA
970718	ML_condition2	1	1	970718	+	BT_0779	hypothetical protein	45	324	TATATATGGCGGAGTGAAACGTTTGGCATCTGCTTTGCTATATATTAAGTA
970718	SP_condition3	1	1	970718	+	BT_0779	hypothetical protein	45	324	TATATATGGCGGAGTGAAACGTTTGGCATCTGCTTTGCTATATATTAAGTA
973057	EL_condition1	1	1	973057	+	BT_0784	RNA-binding protein	135	246	AAGGAGAGAACATAGTGCATTATTCCCGCGAAATGCCGTTATTTGCACTCA
973057	ML_condition2	1	1	973057	+	BT_0784	RNA-binding protein	135	246	AAGGAGAGAACATAGTGCATTATTCCCGCGAAATGCCGTTATTTGCACTCA
973057	SP_condition3	1	1	973057	+	BT_0784	RNA-binding protein	135	246	AAGGAGAGAACATAGTGCATTATTCCCGCGAAATGCCGTTATTTGCACTCA
973597	EL_condition1	1	1	973597	+	BT_0785	glutamine synthetase	22	1503	TTTATCTCTCTTTTTATTGTCTGCGGTTATTTTTTTCTTACCTTTGGTTCA
973597	ML_condition2	1	1	973597	+	BT_0785	glutamine synthetase	22	1503	TTTATCTCTCTTTTTATTGTCTGCGGTTATTTTTTTCTTACCTTTGGTTCA
973597	SP_condition3	1	1	973597	+	BT_0785	glutamine synthetase	22	1503	TTTATCTCTCTTTTTATTGTCTGCGGTTATTTTTTTCTTACCTTTGGTTCA
975489	EL_condition1	0	0	975489	+	BT_0786	hypothetical protein	23	723	TTTAAAAATGGACGGGATGAACTATTTATAAATAAGGGCTGTTGTAGTCTA
975489	ML_condition2	0	0	975489	+	BT_0786	hypothetical protein	23	723	TTTAAAAATGGACGGGATGAACTATTTATAAATAAGGGCTGTTGTAGTCTA
975489	SP_condition3	1	1	975489	+	BT_0786	hypothetical protein	23	723	TTTAAAAATGGACGGGATGAACTATTTATAAATAAGGGCTGTTGTAGTCTA
978385	EL_condition1	1	1	978385	-	BT_0788	succinyl-CoA synthetase beta chain	28	1131	TAGTCTTCTCTACGAGCAAACATTCCGAATCTTTCACTTGTTTTCATTATA
978385	ML_condition2	1	1	978385	-	BT_0788	succinyl-CoA synthetase beta chain	28	1131	TAGTCTTCTCTACGAGCAAACATTCCGAATCTTTCACTTGTTTTCATTATA
978385	SP_condition3	1	1	978385	-	BT_0788	succinyl-CoA synthetase beta chain	28	1131	TAGTCTTCTCTACGAGCAAACATTCCGAATCTTTCACTTGTTTTCATTATA
979474	EL_condition1	1	1	979474	-	BT_0789	malonyl CoA-ACP transacylase	30	888	ATGTGTACATTTTGTGCGGTCGTATCATAAAAATCTGTAACTTTGCACCCG
979474	ML_condition2	1	1	979474	-	BT_0789	malonyl CoA-ACP transacylase	30	888	ATGTGTACATTTTGTGCGGTCGTATCATAAAAATCTGTAACTTTGCACCCG
979474	SP_condition3	1	1	979474	-	BT_0789	malonyl CoA-ACP transacylase	30	888	ATGTGTACATTTTGTGCGGTCGTATCATAAAAATCTGTAACTTTGCACCCG
980352	EL_condition1	1	1	980352	-	BT_0790	phosphomethylpyrimidine kinase	21	837	CAAACGATATCCCATTTTGTATCTTGCCGTTTTTATTCTATCTTTGCCGGA
980352	ML_condition2	1	1	980352	-	BT_0790	phosphomethylpyrimidine kinase	21	837	CAAACGATATCCCATTTTGTATCTTGCCGTTTTTATTCTATCTTTGCCGGA
980352	SP_condition3	0	0	980352	-	BT_0790	phosphomethylpyrimidine kinase	21	837	CAAACGATATCCCATTTTGTATCTTGCCGTTTTTATTCTATCTTTGCCGGA
980655	EL_condition1	1	1	980655	+	BT_0791	hypothetical protein	17	732	GCATGTCATTTGTTATTGTTCGAATCATAAAGCGCCCCTATATTTGCATCG
980655	ML_condition2	1	1	980655	+	BT_0791	hypothetical protein	17	732	GCATGTCATTTGTTATTGTTCGAATCATAAAGCGCCCCTATATTTGCATCG
980655	SP_condition3	1	1	980655	+	BT_0791	hypothetical protein	17	732	GCATGTCATTTGTTATTGTTCGAATCATAAAGCGCCCCTATATTTGCATCG
986796	EL_condition1	1	1	986796	-	BT_0795	hypothetical protein	176	621	TAAGCCTTTGAAGTGTTGTTTTTGATTAGAATTATTAGTAATTTTGACGCA
986796	ML_condition2	1	1	986796	-	BT_0795	hypothetical protein	176	621	TAAGCCTTTGAAGTGTTGTTTTTGATTAGAATTATTAGTAATTTTGACGCA
986796	SP_condition3	1	1	986796	-	BT_0795	hypothetical protein	176	621	TAAGCCTTTGAAGTGTTGTTTTTGATTAGAATTATTAGTAATTTTGACGCA
988417	EL_condition1	1	1	988417	+	BT_0797	ArsR family transcriptional regulator	81	270	AATACCTAATTAATTTTGCGGATTAAAATATTGTTCGTAGTTTTGCGAACA
988417	ML_condition2	1	1	988417	+	BT_0797	ArsR family transcriptional regulator	81	270	AATACCTAATTAATTTTGCGGATTAAAATATTGTTCGTAGTTTTGCGAACA
988417	SP_condition3	1	1	988417	+	BT_0797	ArsR family transcriptional regulator	81	270	AATACCTAATTAATTTTGCGGATTAAAATATTGTTCGTAGTTTTGCGAACA
993503	EL_condition1	1	1	993503	+	BT_0804	carbon-nitrogen hydrolase	24	1539	TATTCATTGGTTTAAAAACACTATTAAAGTATAAGCTGTACCTTTGCACTG
993503	ML_condition2	1	1	993503	+	BT_0804	carbon-nitrogen hydrolase	24	1539	TATTCATTGGTTTAAAAACACTATTAAAGTATAAGCTGTACCTTTGCACTG
993503	SP_condition3	1	1	993503	+	BT_0804	carbon-nitrogen hydrolase	24	1539	TATTCATTGGTTTAAAAACACTATTAAAGTATAAGCTGTACCTTTGCACTG
996423	EL_condition1	1	1	996423	+	BT_0806	isoleucyl-tRNA synthetase	60	3489	AGTCCTTGCTTTTTGCTCAACTAAACAAATGTTTTTGTAAATTTGCACCCT
996423	ML_condition2	1	1	996423	+	BT_0806	isoleucyl-tRNA synthetase	60	3489	AGTCCTTGCTTTTTGCTCAACTAAACAAATGTTTTTGTAAATTTGCACCCT
996423	SP_condition3	1	1	996423	+	BT_0806	isoleucyl-tRNA synthetase	60	3489	AGTCCTTGCTTTTTGCTCAACTAAACAAATGTTTTTGTAAATTTGCACCCT
999871	EL_condition1	1	1	999871	+	BT_0807	DnaK suppressor protein	137	381	TACGCAAACAGATGATGCGGTGAACGAATATAATACTTATATTTGTAACCA
999871	ML_condition2	1	1	999871	+	BT_0807	DnaK suppressor protein	137	381	TACGCAAACAGATGATGCGGTGAACGAATATAATACTTATATTTGTAACCA
999871	SP_condition3	1	1	999871	+	BT_0807	DnaK suppressor protein	137	381	TACGCAAACAGATGATGCGGTGAACGAATATAATACTTATATTTGTAACCA
1005380	EL_condition1	1	1	1005380	+	BT_0814	hypothetical protein	35	2319	TTATTGTTTTGATAATTTCCCCGAACGAAAAATATGCTCTATCTTTGTCCC
1005380	ML_condition2	1	1	1005380	+	BT_0814	hypothetical protein	35	2319	TTATTGTTTTGATAATTTCCCCGAACGAAAAATATGCTCTATCTTTGTCCC
1005380	SP_condition3	1	1	1005380	+	BT_0814	hypothetical protein	35	2319	TTATTGTTTTGATAATTTCCCCGAACGAAAAATATGCTCTATCTTTGTCCC
1008410	EL_condition1	1	1	1008410	-	BT_0815	hypothetical protein	50	552	AAACAAGAAATAATAACCTTGATTAATTTAAAAATGTTATATTTGCATCTA
1008410	ML_condition2	1	1	1008410	-	BT_0815	hypothetical protein	50	552	AAACAAGAAATAATAACCTTGATTAATTTAAAAATGTTATATTTGCATCTA
1008410	SP_condition3	1	1	1008410	-	BT_0815	hypothetical protein	50	552	AAACAAGAAATAATAACCTTGATTAATTTAAAAATGTTATATTTGCATCTA
1008936	EL_condition1	0	0	1008936	-	BT_0816	hypothetical protein	33	438	TATGTTTTATCGTTTTCAGAGAACAATTTCAATATTTTTTATGTTTATATA
1008936	ML_condition2	0	0	1008936	-	BT_0816	hypothetical protein	33	438	TATGTTTTATCGTTTTCAGAGAACAATTTCAATATTTTTTATGTTTATATA
1008936	SP_condition3	1	1	1008936	-	BT_0816	hypothetical protein	33	438	TATGTTTTATCGTTTTCAGAGAACAATTTCAATATTTTTTATGTTTATATA
1009545	EL_condition1	1	1	1009545	-	BT_0817	lipoprotein	40	435	TTCGGTTCTTTTTATTGCCCGGATTCAACTTATTATTTATACCTTTACGAA
1009545	ML_condition2	1	1	1009545	-	BT_0817	lipoprotein	40	435	TTCGGTTCTTTTTATTGCCCGGATTCAACTTATTATTTATACCTTTACGAA
1009545	SP_condition3	1	1	1009545	-	BT_0817	lipoprotein	40	435	TTCGGTTCTTTTTATTGCCCGGATTCAACTTATTATTTATACCTTTACGAA
1012495	EL_condition1	1	1	1012495	-	BT_0818	two-component system sensor histidine kinase	92	2727	TTTTATTAGTGTTAATTTCTTTATTCCATATTTTTATTGTATGTTTGTGAG
1012495	ML_condition2	1	1	1012495	-	BT_0818	two-component system sensor histidine kinase	92	2727	TTTTATTAGTGTTAATTTCTTTATTCCATATTTTTATTGTATGTTTGTGAG
1012495	SP_condition3	1	1	1012495	-	BT_0818	two-component system sensor histidine kinase	92	2727	TTTTATTAGTGTTAATTTCTTTATTCCATATTTTTATTGTATGTTTGTGAG
1012692	EL_condition1	1	1	1012692	+	BT_0819	hypothetical protein	13	249	AGTGCTTGTCCGGGTCTGCATATTCTCGTTTTTATCTTTATCTTTGTAGGA
1012692	ML_condition2	1	1	1012692	+	BT_0819	hypothetical protein	13	249	AGTGCTTGTCCGGGTCTGCATATTCTCGTTTTTATCTTTATCTTTGTAGGA
1012692	SP_condition3	1	1	1012692	+	BT_0819	hypothetical protein	13	249	AGTGCTTGTCCGGGTCTGCATATTCTCGTTTTTATCTTTATCTTTGTAGGA
1013511	EL_condition1	1	1	1013511	-	BT_0820	hypothetical protein	27	420	AATTCAGCGCAAATATACGTTTTTTTAGCTTACAGTCCGTATCTTTGTCCT
1013511	ML_condition2	1	1	1013511	-	BT_0820	hypothetical protein	27	420	AATTCAGCGCAAATATACGTTTTTTTAGCTTACAGTCCGTATCTTTGTCCT
1013511	SP_condition3	1	1	1013511	-	BT_0820	hypothetical protein	27	420	AATTCAGCGCAAATATACGTTTTTTTAGCTTACAGTCCGTATCTTTGTCCT
1013557	EL_condition1	1	1	1013557	+	BT_0821	permease	33	1389	ATTTAGGACAAAGATACGGACTGTAAGCTAAAAAAACGTATATTTGCGCTG
1013557	ML_condition2	1	1	1013557	+	BT_0821	permease	33	1389	ATTTAGGACAAAGATACGGACTGTAAGCTAAAAAAACGTATATTTGCGCTG
1013557	SP_condition3	1	1	1013557	+	BT_0821	permease	33	1389	ATTTAGGACAAAGATACGGACTGTAAGCTAAAAAAACGTATATTTGCGCTG
1015009	EL_condition1	1	1	1015009	+	BT_0822	metallo-beta-lactamase superfamily hydrolase	53	804	AGAAGAAATCTTCTCGGTAATTATCTTCTTTTTTATGTATATTTGCCGTCA
1015009	ML_condition2	1	1	1015009	+	BT_0822	metallo-beta-lactamase superfamily hydrolase	53	804	AGAAGAAATCTTCTCGGTAATTATCTTCTTTTTTATGTATATTTGCCGTCA
1015009	SP_condition3	1	1	1015009	+	BT_0822	metallo-beta-lactamase superfamily hydrolase	53	804	AGAAGAAATCTTCTCGGTAATTATCTTCTTTTTTATGTATATTTGCCGTCA
1015939	EL_condition1	1	1	1015939	+	BT_t10	tRNA-Lys	16	76	AGCTGCATTATTGTTTGGTCAAATGAAATAAAAGACCTACTTTTGCAACCG
1015939	ML_condition2	1	1	1015939	+	BT_t10	tRNA-Lys	16	76	AGCTGCATTATTGTTTGGTCAAATGAAATAAAAGACCTACTTTTGCAACCG
1015939	SP_condition3	1	1	1015939	+	BT_t10	tRNA-Lys	16	76	AGCTGCATTATTGTTTGGTCAAATGAAATAAAAGACCTACTTTTGCAACCG
1016059	EL_condition1	1	1	1016059	+	BT_t11	tRNA-Lys	0	76	TCGAATCCCTGAGGGTGTACAAATCCAAAGTTGCAATATAAAAAAATGTTG
1016059	ML_condition2	0	0	1016059	+	BT_t11	tRNA-Lys	0	76	TCGAATCCCTGAGGGTGTACAAATCCAAAGTTGCAATATAAAAAAATGTTG
1016059	SP_condition3	1	1	1016059	+	BT_t11	tRNA-Lys	0	76	TCGAATCCCTGAGGGTGTACAAATCCAAAGTTGCAATATAAAAAAATGTTG
1018515	EL_condition1	1	1	1018515	-	BT_0823	glucuronate isomerase	113	1407	AATATACGAATTATTTTGTTACTCCAAGTAAATTTTCTATTTTTGTGTTCG
1018515	ML_condition2	1	1	1018515	-	BT_0823	glucuronate isomerase	113	1407	AATATACGAATTATTTTGTTACTCCAAGTAAATTTTCTATTTTTGTGTTCG
1018515	SP_condition3	1	1	1018515	-	BT_0823	glucuronate isomerase	113	1407	AATATACGAATTATTTTGTTACTCCAAGTAAATTTTCTATTTTTGTGTTCG
1018572	EL_condition1	1	1	1018572	+	BT_0824	LacI family transcriptional regulator	69	1029	AAAAATAGAAAATTTACTTGGAGTAACAAAATAATTCGTATATTTGCAGCG
1018572	ML_condition2	1	1	1018572	+	BT_0824	LacI family transcriptional regulator	69	1029	AAAAATAGAAAATTTACTTGGAGTAACAAAATAATTCGTATATTTGCAGCG
1018572	SP_condition3	1	1	1018572	+	BT_0824	LacI family transcriptional regulator	69	1029	AAAAATAGAAAATTTACTTGGAGTAACAAAATAATTCGTATATTTGCAGCG
1022899	EL_condition1	1	1	1022899	-	BT_0827	hypothetical protein	0	1098	TTTTTCGAAGTTTTCTGGGATATATTCAATTAATCTCTTAATTTTGCACTA
1022899	ML_condition2	1	1	1022899	-	BT_0827	hypothetical protein	0	1098	TTTTTCGAAGTTTTCTGGGATATATTCAATTAATCTCTTAATTTTGCACTA
1022899	SP_condition3	1	1	1022899	-	BT_0827	hypothetical protein	0	1098	TTTTTCGAAGTTTTCTGGGATATATTCAATTAATCTCTTAATTTTGCACTA
1022967	EL_condition1	1	1	1022967	+	BT_0828	dTDP-4-dehydrorhamnose 3%2C5-epimerase	22	549	TTAATTGAATATATCCCAGAAAACTTCGAAAAAATCACTACTTTTGCATCG
1022967	ML_condition2	1	1	1022967	+	BT_0828	dTDP-4-dehydrorhamnose 3%2C5-epimerase	22	549	TTAATTGAATATATCCCAGAAAACTTCGAAAAAATCACTACTTTTGCATCG
1022967	SP_condition3	1	1	1022967	+	BT_0828	dTDP-4-dehydrorhamnose 3%2C5-epimerase	22	549	TTAATTGAATATATCCCAGAAAACTTCGAAAAAATCACTACTTTTGCATCG
1024893	EL_condition1	1	1	1024893	+	BT_0830	hypothetical protein	15	798	ATTTATTTATTCATGCATTGGTAAATAAGATAATTAGAGTATCTTTATACA
1024893	ML_condition2	1	1	1024893	+	BT_0830	hypothetical protein	15	798	ATTTATTTATTCATGCATTGGTAAATAAGATAATTAGAGTATCTTTATACA
1024893	SP_condition3	1	1	1024893	+	BT_0830	hypothetical protein	15	798	ATTTATTTATTCATGCATTGGTAAATAAGATAATTAGAGTATCTTTATACA
1027001	EL_condition1	1	1	1027001	-	BT_0831	ATP-dependent RNA helicase	16	1269	TTCTTATTTGAATATGTAATTGAGACCAAAAATTATTTTATCTTTGTCGGC
1027001	ML_condition2	1	1	1027001	-	BT_0831	ATP-dependent RNA helicase	16	1269	TTCTTATTTGAATATGTAATTGAGACCAAAAATTATTTTATCTTTGTCGGC
1027001	SP_condition3	1	1	1027001	-	BT_0831	ATP-dependent RNA helicase	16	1269	TTCTTATTTGAATATGTAATTGAGACCAAAAATTATTTTATCTTTGTCGGC
1028280	EL_condition1	1	1	1028280	-	BT_0832	phosphoserine phosphatase	18	1230	TTTTTATGTTATTTAGCATAAAAACGAACTTTTTTCCCTACTTTTGCAGCG
1028280	ML_condition2	1	1	1028280	-	BT_0832	phosphoserine phosphatase	18	1230	TTTTTATGTTATTTAGCATAAAAACGAACTTTTTTCCCTACTTTTGCAGCG
1028280	SP_condition3	1	1	1028280	-	BT_0832	phosphoserine phosphatase	18	1230	TTTTTATGTTATTTAGCATAAAAACGAACTTTTTTCCCTACTTTTGCAGCG
1028403	EL_condition1	1	1	1028403	+	BT_0833	hypothetical protein	127	507	ATGGCTTGTTTTTTTGGAAGTTAATTTAATAATTACTTACCTTTGCACCCG
1028403	ML_condition2	1	1	1028403	+	BT_0833	hypothetical protein	127	507	ATGGCTTGTTTTTTTGGAAGTTAATTTAATAATTACTTACCTTTGCACCCG
1028403	SP_condition3	1	1	1028403	+	BT_0833	hypothetical protein	127	507	ATGGCTTGTTTTTTTGGAAGTTAATTTAATAATTACTTACCTTTGCACCCG
1033997	EL_condition1	0	0	1033997	-	BT_0837	ATP-dependent protease	90	1881	TAAATCCATTAACGCCCGATATTTTGGCATTGTTTTTGTGTTTTTATTCCA
1033997	ML_condition2	1	1	1033997	-	BT_0837	ATP-dependent protease	90	1881	TAAATCCATTAACGCCCGATATTTTGGCATTGTTTTTGTGTTTTTATTCCA
1033997	SP_condition3	1	1	1033997	-	BT_0837	ATP-dependent protease	90	1881	TAAATCCATTAACGCCCGATATTTTGGCATTGTTTTTGTGTTTTTATTCCA
1034075	EL_condition1	1	1	1034075	+	BT_0838	RNA methyltransferase	34	726	AATATCGGGCGTTAATGGATTTATTCCATAATAATTATTTATTTTTGACGG
1034075	ML_condition2	1	1	1034075	+	BT_0838	RNA methyltransferase	34	726	AATATCGGGCGTTAATGGATTTATTCCATAATAATTATTTATTTTTGACGG
1034075	SP_condition3	1	1	1034075	+	BT_0838	RNA methyltransferase	34	726	AATATCGGGCGTTAATGGATTTATTCCATAATAATTATTTATTTTTGACGG
1037034	EL_condition1	0	0	1037034	-	BT_0841	hypothetical protein	148	702	ATAGTAGTACAGTATTAAAACAATGCGCCGAGCAATGGGTTGAAGACTATG
1037034	ML_condition2	0	0	1037034	-	BT_0841	hypothetical protein	148	702	ATAGTAGTACAGTATTAAAACAATGCGCCGAGCAATGGGTTGAAGACTATG
1037034	SP_condition3	1	1	1037034	-	BT_0841	hypothetical protein	148	702	ATAGTAGTACAGTATTAAAACAATGCGCCGAGCAATGGGTTGAAGACTATG
1037967	EL_condition1	0	0	1037967	-	BT_0844	hypothetical protein	42	378	AAAGTTAAGCATATACAAAACAAATAAATAAGGAGTCTAGTTAATTGATTG
1037967	ML_condition2	0	0	1037967	-	BT_0844	hypothetical protein	42	378	AAAGTTAAGCATATACAAAACAAATAAATAAGGAGTCTAGTTAATTGATTG
1037967	SP_condition3	1	1	1037967	-	BT_0844	hypothetical protein	42	378	AAAGTTAAGCATATACAAAACAAATAAATAAGGAGTCTAGTTAATTGATTG
1039617	EL_condition1	1	1	1039617	-	BT_0848	hypothetical protein	107	219	TTTGGGACAATATTATTGTCCGAACCATTTTTTTTGCTCATATTTGTAATG
1039617	ML_condition2	1	1	1039617	-	BT_0848	hypothetical protein	107	219	TTTGGGACAATATTATTGTCCGAACCATTTTTTTTGCTCATATTTGTAATG
1039617	SP_condition3	1	1	1039617	-	BT_0848	hypothetical protein	107	219	TTTGGGACAATATTATTGTCCGAACCATTTTTTTTGCTCATATTTGTAATG
1041416	EL_condition1	1	1	1041416	-	BT_t12	tRNA-Pro	0	78	AATCCCGCTACCCCGACTACAAAGGAAAAGGGAGTTCGGTTAAAAGTTTTC
1041416	ML_condition2	1	1	1041416	-	BT_t12	tRNA-Pro	0	78	AATCCCGCTACCCCGACTACAAAGGAAAAGGGAGTTCGGTTAAAAGTTTTC
1041416	SP_condition3	1	1	1041416	-	BT_t12	tRNA-Pro	0	78	AATCCCGCTACCCCGACTACAAAGGAAAAGGGAGTTCGGTTAAAAGTTTTC
1041556	EL_condition1	1	1	1041556	-	BT_t13	tRNA-Pro	31	78	AACATTCATTTAGTTATTGATAATTAAAAAATACTCCCTATCTTTGCACCG
1041556	ML_condition2	1	1	1041556	-	BT_t13	tRNA-Pro	31	78	AACATTCATTTAGTTATTGATAATTAAAAAATACTCCCTATCTTTGCACCG
1041556	SP_condition3	1	1	1041556	-	BT_t13	tRNA-Pro	31	78	AACATTCATTTAGTTATTGATAATTAAAAAATACTCCCTATCTTTGCACCG
1042413	EL_condition1	1	1	1042413	-	BT_0853	methyltransferase	5	756	TTTTCAGTTAATTCGTCCCAATAATCGCATAAATGCATATATTTGCCCATC
1042413	ML_condition2	1	1	1042413	-	BT_0853	methyltransferase	5	756	TTTTCAGTTAATTCGTCCCAATAATCGCATAAATGCATATATTTGCCCATC
1042413	SP_condition3	0	0	1042413	-	BT_0853	methyltransferase	5	756	TTTTCAGTTAATTCGTCCCAATAATCGCATAAATGCATATATTTGCCCATC
1042526	EL_condition1	0	0	1042526	+	BT_0854	hypothetical protein	12	195	GGATGAACCATCTTTTGCTGTTTTCTGTTTTCAAAGTAGAAAACTAAAAAT
1042526	ML_condition2	0	0	1042526	+	BT_0854	hypothetical protein	12	195	GGATGAACCATCTTTTGCTGTTTTCTGTTTTCAAAGTAGAAAACTAAAAAT
1042526	SP_condition3	1	1	1042526	+	BT_0854	hypothetical protein	12	195	GGATGAACCATCTTTTGCTGTTTTCTGTTTTCAAAGTAGAAAACTAAAAAT
1046061	EL_condition1	1	1	1046061	-	BT_0856	two-component system response regulator	46	1377	GTGCGCAATCGCACATACAACACATGATTATTATCCATATCTTTGCCCTTG
1046061	ML_condition2	1	1	1046061	-	BT_0856	two-component system response regulator	46	1377	GTGCGCAATCGCACATACAACACATGATTATTATCCATATCTTTGCCCTTG
1046061	SP_condition3	1	1	1046061	-	BT_0856	two-component system response regulator	46	1377	GTGCGCAATCGCACATACAACACATGATTATTATCCATATCTTTGCCCTTG
1048979	EL_condition1	1	1	1048979	+	BT_0859	hypothetical protein	38	2376	TGCAGACGGGAGATTGGGTAATTACGACAGGATATGATACCTTTGGCGATG
1048979	ML_condition2	1	1	1048979	+	BT_0859	hypothetical protein	38	2376	TGCAGACGGGAGATTGGGTAATTACGACAGGATATGATACCTTTGGCGATG
1048979	SP_condition3	1	1	1048979	+	BT_0859	hypothetical protein	38	2376	TGCAGACGGGAGATTGGGTAATTACGACAGGATATGATACCTTTGGCGATG
1063429	EL_condition1	0	0	1063429	-	BT_0865	chitobiase	246	1323	AGCGCGAACGTCAGATTGAACTGGCAACGGAAGGTCAACGTTATTTTGATG
1063429	ML_condition2	0	0	1063429	-	BT_0865	chitobiase	246	1323	AGCGCGAACGTCAGATTGAACTGGCAACGGAAGGTCAACGTTATTTTGATG
1063429	SP_condition3	1	1	1063429	-	BT_0865	chitobiase	246	1323	AGCGCGAACGTCAGATTGAACTGGCAACGGAAGGTCAACGTTATTTTGATG
1069042	EL_condition1	1	1	1069042	+	BT_0868	hypothetical protein	30	384	ATTTTAAGCAGGTTCATGGGAAAAACAATTTTAAAAATTACCTTTGCAATA
1069042	ML_condition2	1	1	1069042	+	BT_0868	hypothetical protein	30	384	ATTTTAAGCAGGTTCATGGGAAAAACAATTTTAAAAATTACCTTTGCAATA
1069042	SP_condition3	1	1	1069042	+	BT_0868	hypothetical protein	30	384	ATTTTAAGCAGGTTCATGGGAAAAACAATTTTAAAAATTACCTTTGCAATA
1071179	EL_condition1	1	1	1071179	-	BT_0870	8-amino-7-oxononanoate synthase	79	1185	TTTCTTTTAAAAAGAACAGATAAAAGCAAATTTTGTTATCTTTGCCCCCTG
1071179	ML_condition2	1	1	1071179	-	BT_0870	8-amino-7-oxononanoate synthase	79	1185	TTTCTTTTAAAAAGAACAGATAAAAGCAAATTTTGTTATCTTTGCCCCCTG
1071179	SP_condition3	1	1	1071179	-	BT_0870	8-amino-7-oxononanoate synthase	79	1185	TTTCTTTTAAAAAGAACAGATAAAAGCAAATTTTGTTATCTTTGCCCCCTG
1071300	EL_condition1	1	1	1071300	+	BT_0871	hypothetical protein	33	1014	AGAAACCTCTAATAGATCAAAATTTAATATATTTGTATTACTTTTGTCGTC
1071300	ML_condition2	1	1	1071300	+	BT_0871	hypothetical protein	33	1014	AGAAACCTCTAATAGATCAAAATTTAATATATTTGTATTACTTTTGTCGTC
1071300	SP_condition3	1	1	1071300	+	BT_0871	hypothetical protein	33	1014	AGAAACCTCTAATAGATCAAAATTTAATATATTTGTATTACTTTTGTCGTC
1072386	EL_condition1	1	1	1072386	+	BT_0872	aspartyl-tRNA synthetase	36	1764	AGAAAGTCTGAAATAAATGCCGATTTCTGATTTATTGTGTACTTTTGCAAG
1072386	ML_condition2	1	1	1072386	+	BT_0872	aspartyl-tRNA synthetase	36	1764	AGAAAGTCTGAAATAAATGCCGATTTCTGATTTATTGTGTACTTTTGCAAG
1072386	SP_condition3	1	1	1072386	+	BT_0872	aspartyl-tRNA synthetase	36	1764	AGAAAGTCTGAAATAAATGCCGATTTCTGATTTATTGTGTACTTTTGCAAG
1079285	EL_condition1	1	1	1079285	-	BT_0877	ferredoxin domain-containing protein	22	543	TTTCCTTCCGGCAAAGGTAGTATTTTCTTGAAAAACGTTATCTTTGCCTCA
1079285	ML_condition2	1	1	1079285	-	BT_0877	ferredoxin domain-containing protein	22	543	TTTCCTTCCGGCAAAGGTAGTATTTTCTTGAAAAACGTTATCTTTGCCTCA
1079285	SP_condition3	1	1	1079285	-	BT_0877	ferredoxin domain-containing protein	22	543	TTTCCTTCCGGCAAAGGTAGTATTTTCTTGAAAAACGTTATCTTTGCCTCA
1079330	EL_condition1	1	1	1079330	+	BT_0878	ABC transporter ATP-binding protein	20	621	ATTAATGAGGCAAAGATAACGTTTTTCAAGAAAATACTACCTTTGCCGGAA
1079330	ML_condition2	1	1	1079330	+	BT_0878	ABC transporter ATP-binding protein	20	621	ATTAATGAGGCAAAGATAACGTTTTTCAAGAAAATACTACCTTTGCCGGAA
1079330	SP_condition3	1	1	1079330	+	BT_0878	ABC transporter ATP-binding protein	20	621	ATTAATGAGGCAAAGATAACGTTTTTCAAGAAAATACTACCTTTGCCGGAA
1081547	EL_condition1	1	1	1081547	-	BT_0881	hypothetical protein	22	417	TAAAATAGGAATAAGCTCCCATCTTATCGTTTTTTTAGTAAATTTGTCGCA
1081547	ML_condition2	1	1	1081547	-	BT_0881	hypothetical protein	22	417	TAAAATAGGAATAAGCTCCCATCTTATCGTTTTTTTAGTAAATTTGTCGCA
1081547	SP_condition3	1	1	1081547	-	BT_0881	hypothetical protein	22	417	TAAAATAGGAATAAGCTCCCATCTTATCGTTTTTTTAGTAAATTTGTCGCA
1081616	EL_condition1	1	1	1081616	+	BT_0882	hypothetical protein	16	1095	AAACGATAAGATGGGAGCTTATTCCTATTTTATTTGCTATATTTGCAACCA
1081616	ML_condition2	1	1	1081616	+	BT_0882	hypothetical protein	16	1095	AAACGATAAGATGGGAGCTTATTCCTATTTTATTTGCTATATTTGCAACCA
1081616	SP_condition3	1	1	1081616	+	BT_0882	hypothetical protein	16	1095	AAACGATAAGATGGGAGCTTATTCCTATTTTATTTGCTATATTTGCAACCA
1082683	EL_condition1	1	1	1082683	+	BT_0883	hypothetical protein	49	831	AAAAGAAATTTTTTATTCCATAATCCGGGATTTATTTCCTAATTTTACGCT
1082683	ML_condition2	1	1	1082683	+	BT_0883	hypothetical protein	49	831	AAAAGAAATTTTTTATTCCATAATCCGGGATTTATTTCCTAATTTTACGCT
1082683	SP_condition3	1	1	1082683	+	BT_0883	hypothetical protein	49	831	AAAAGAAATTTTTTATTCCATAATCCGGGATTTATTTCCTAATTTTACGCT
1083676	EL_condition1	1	1	1083676	+	BT_0884	outer membrane efflux protein oprM	24	1398	TAACTTTACTACCCCTTTAAACAAACCTAACCTTGAATTGTTATCTTTTCA
1083676	ML_condition2	1	1	1083676	+	BT_0884	outer membrane efflux protein oprM	24	1398	TAACTTTACTACCCCTTTAAACAAACCTAACCTTGAATTGTTATCTTTTCA
1083676	SP_condition3	1	1	1083676	+	BT_0884	outer membrane efflux protein oprM	24	1398	TAACTTTACTACCCCTTTAAACAAACCTAACCTTGAATTGTTATCTTTTCA
1090058	EL_condition1	0	0	1090058	+	BT_0888	AMP nucleosidase	48	777	TTAGTGTCGAATACTGGTAGGTTTAACGATAACATTTATTATTTTTGTAAG
1090058	ML_condition2	1	1	1090058	+	BT_0888	AMP nucleosidase	48	777	TTAGTGTCGAATACTGGTAGGTTTAACGATAACATTTATTATTTTTGTAAG
1090058	SP_condition3	1	1	1090058	+	BT_0888	AMP nucleosidase	48	777	TTAGTGTCGAATACTGGTAGGTTTAACGATAACATTTATTATTTTTGTAAG
1090083	EL_condition1	1	1	1090083	-	BT_0887	hypothetical protein	41	450	TAGCTACGATTTCTTCTTTCGTTTTCATAATTATCTATTAAATTTGTGGTT
1090083	ML_condition2	1	1	1090083	-	BT_0887	hypothetical protein	41	450	TAGCTACGATTTCTTCTTTCGTTTTCATAATTATCTATTAAATTTGTGGTT
1090083	SP_condition3	1	1	1090083	-	BT_0887	hypothetical protein	41	450	TAGCTACGATTTCTTCTTTCGTTTTCATAATTATCTATTAAATTTGTGGTT
1093084	EL_condition1	1	1	1093084	+	BT_0890	hypothetical protein	72	471	TTTTTATATTTGTAATTTGCATTTGTGATTTGTAATATTTACCTTTGTATA
1093084	ML_condition2	1	1	1093084	+	BT_0890	hypothetical protein	72	471	TTTTTATATTTGTAATTTGCATTTGTGATTTGTAATATTTACCTTTGTATA
1093084	SP_condition3	1	1	1093084	+	BT_0890	hypothetical protein	72	471	TTTTTATATTTGTAATTTGCATTTGTGATTTGTAATATTTACCTTTGTATA
1093671	EL_condition1	1	1	1093671	+	BT_0891	dihydroorotate dehydrogenase electron transfer subunit	31	777	AAATGAGAGGTAAAATCGGTGGTTTGAGCAAATTCCTGTATCTTTGCACCG
1093671	ML_condition2	1	1	1093671	+	BT_0891	dihydroorotate dehydrogenase electron transfer subunit	31	777	AAATGAGAGGTAAAATCGGTGGTTTGAGCAAATTCCTGTATCTTTGCACCG
1093671	SP_condition3	1	1	1093671	+	BT_0891	dihydroorotate dehydrogenase electron transfer subunit	31	777	AAATGAGAGGTAAAATCGGTGGTTTGAGCAAATTCCTGTATCTTTGCACCG
1096290	EL_condition1	1	1	1096290	-	BT_0893	tRNA (guanine-N(1)-)-methyltransferase	17	678	ATTGTTTAAGGCAAAAATACAGGTTTATCTTTGAATATTTGTACTTTTGCG
1096290	ML_condition2	1	1	1096290	-	BT_0893	tRNA (guanine-N(1)-)-methyltransferase	17	678	ATTGTTTAAGGCAAAAATACAGGTTTATCTTTGAATATTTGTACTTTTGCG
1096290	SP_condition3	1	1	1096290	-	BT_0893	tRNA (guanine-N(1)-)-methyltransferase	17	678	ATTGTTTAAGGCAAAAATACAGGTTTATCTTTGAATATTTGTACTTTTGCG
1096334	EL_condition1	1	1	1096334	+	BT_0894	DNA ligase	16	2001	ATTTTTCGCAAAAGTACAAATATTCAAAGATAAACCTGTATTTTTGCCTTA
1096334	ML_condition2	1	1	1096334	+	BT_0894	DNA ligase	16	2001	ATTTTTCGCAAAAGTACAAATATTCAAAGATAAACCTGTATTTTTGCCTTA
1096334	SP_condition3	1	1	1096334	+	BT_0894	DNA ligase	16	2001	ATTTTTCGCAAAAGTACAAATATTCAAAGATAAACCTGTATTTTTGCCTTA
1098381	EL_condition1	1	1	1098381	+	BT_0895	dihydrodipicolinate synthase	29	894	TTCTGAAACTTATATCGTAAGATATGAAAAATATTCGTACTTTTGCGCCTA
1098381	ML_condition2	1	1	1098381	+	BT_0895	dihydrodipicolinate synthase	29	894	TTCTGAAACTTATATCGTAAGATATGAAAAATATTCGTACTTTTGCGCCTA
1098381	SP_condition3	1	1	1098381	+	BT_0895	dihydrodipicolinate synthase	29	894	TTCTGAAACTTATATCGTAAGATATGAAAAATATTCGTACTTTTGCGCCTA
1100012	EL_condition1	1	1	1100012	-	BT_t14	tRNA-Arg	92	77	GTTACAGGTTTGAATCCTGTCGCGATCACTTTTTCGGAAAAACAGAATGGC
1100012	ML_condition2	1	1	1100012	-	BT_t14	tRNA-Arg	92	77	GTTACAGGTTTGAATCCTGTCGCGATCACTTTTTCGGAAAAACAGAATGGC
1100012	SP_condition3	1	1	1100012	-	BT_t14	tRNA-Arg	92	77	GTTACAGGTTTGAATCCTGTCGCGATCACTTTTTCGGAAAAACAGAATGGC
1100124	EL_condition1	1	1	1100124	-	BT_t16	tRNA-Arg	16	74	AAAGTCGCCGAATGCTTGCTAATTCGGGAAAAGTACGTATCTTTGCACCCG
1100124	ML_condition2	1	1	1100124	-	BT_t16	tRNA-Arg	16	74	AAAGTCGCCGAATGCTTGCTAATTCGGGAAAAGTACGTATCTTTGCACCCG
1100124	SP_condition3	1	1	1100124	-	BT_t16	tRNA-Arg	16	74	AAAGTCGCCGAATGCTTGCTAATTCGGGAAAAGTACGTATCTTTGCACCCG
1102525	EL_condition1	1	1	1102525	-	BT_0896	patatin-like phospholipase	79	2259	AACGAACGCTAAAATATCGATAAATTGGAAAGTATTGTATATATTTGAACA
1102525	ML_condition2	1	1	1102525	-	BT_0896	patatin-like phospholipase	79	2259	AACGAACGCTAAAATATCGATAAATTGGAAAGTATTGTATATATTTGAACA
1102525	SP_condition3	1	1	1102525	-	BT_0896	patatin-like phospholipase	79	2259	AACGAACGCTAAAATATCGATAAATTGGAAAGTATTGTATATATTTGAACA
1104757	EL_condition1	1	1	1104757	-	BT_0897	heat shock protein 90	54	2046	TGCCAGAATGTCAGACCTTAGGGTCTGGCATTTTTTTTGTCTCTATCTGAA
1104757	ML_condition2	1	1	1104757	-	BT_0897	heat shock protein 90	54	2046	TGCCAGAATGTCAGACCTTAGGGTCTGGCATTTTTTTTGTCTCTATCTGAA
1104757	SP_condition3	1	1	1104757	-	BT_0897	heat shock protein 90	54	2046	TGCCAGAATGTCAGACCTTAGGGTCTGGCATTTTTTTTGTCTCTATCTGAA
1107449	EL_condition1	1	1	1107449	-	BT_0898	ATP-dependent Clp protease	81	2526	TATATAATACAAAGCATTGTTTTTATGGCACGCCATTTGTAGATATAAGAA
1107449	ML_condition2	1	1	1107449	-	BT_0898	ATP-dependent Clp protease	81	2526	TATATAATACAAAGCATTGTTTTTATGGCACGCCATTTGTAGATATAAGAA
1107449	SP_condition3	1	1	1107449	-	BT_0898	ATP-dependent Clp protease	81	2526	TATATAATACAAAGCATTGTTTTTATGGCACGCCATTTGTAGATATAAGAA
1107731	EL_condition1	1	1	1107731	+	BT_0899	DNA gyrase subunit A	44	2577	CTTTCTTCGGAAAAACTTTCGTATATCGTGGAAAAGTAGTACTTTAGCGTG
1107731	ML_condition2	1	1	1107731	+	BT_0899	DNA gyrase subunit A	44	2577	CTTTCTTCGGAAAAACTTTCGTATATCGTGGAAAAGTAGTACTTTAGCGTG
1107731	SP_condition3	1	1	1107731	+	BT_0899	DNA gyrase subunit A	44	2577	CTTTCTTCGGAAAAACTTTCGTATATCGTGGAAAAGTAGTACTTTAGCGTG
1112963	EL_condition1	0	0	1112963	-	BT_0901	universal stress protein UspA	15	1122	ACAAGAATCCCAATTGCCCAAACAATTGGGATTTCTTATTTGTTTACCTTC
1112963	ML_condition2	0	0	1112963	-	BT_0901	universal stress protein UspA	15	1122	ACAAGAATCCCAATTGCCCAAACAATTGGGATTTCTTATTTGTTTACCTTC
1112963	SP_condition3	1	1	1112963	-	BT_0901	universal stress protein UspA	15	1122	ACAAGAATCCCAATTGCCCAAACAATTGGGATTTCTTATTTGTTTACCTTC
1113362	EL_condition1	1	1	1113362	-	BT_0902	hypothetical protein	50	291	AAGATAAGCAAATAATTTGTTTTATCTTTTTTTTTGCTTAAGTTTATAGCG
1113362	ML_condition2	1	1	1113362	-	BT_0902	hypothetical protein	50	291	AAGATAAGCAAATAATTTGTTTTATCTTTTTTTTTGCTTAAGTTTATAGCG
1113362	SP_condition3	1	1	1113362	-	BT_0902	hypothetical protein	50	291	AAGATAAGCAAATAATTTGTTTTATCTTTTTTTTTGCTTAAGTTTATAGCG
1122110	EL_condition1	1	1	1122110	-	BT_0910	magnesium chelatase subunit I	78	996	TTTTAATAAAAATTAGTTGCAATCGTTAATTATATGGCGTACTTTTGGGAG
1122110	ML_condition2	1	1	1122110	-	BT_0910	magnesium chelatase subunit I	78	996	TTTTAATAAAAATTAGTTGCAATCGTTAATTATATGGCGTACTTTTGGGAG
1122110	SP_condition3	1	1	1122110	-	BT_0910	magnesium chelatase subunit I	78	996	TTTTAATAAAAATTAGTTGCAATCGTTAATTATATGGCGTACTTTTGGGAG
1126310	EL_condition1	1	1	1126310	-	BT_0914	recognition particle-docking protein FtsY	28	960	TTTATTGCTTCTTTTTTTACTTTTCCAATCCTTTGTTATATCTTTGTAGCA
1126310	ML_condition2	1	1	1126310	-	BT_0914	recognition particle-docking protein FtsY	28	960	TTTATTGCTTCTTTTTTTACTTTTCCAATCCTTTGTTATATCTTTGTAGCA
1126310	SP_condition3	1	1	1126310	-	BT_0914	recognition particle-docking protein FtsY	28	960	TTTATTGCTTCTTTTTTTACTTTTCCAATCCTTTGTTATATCTTTGTAGCA
1127112	EL_condition1	1	1	1127112	-	BT_0916	50S ribosomal protein L28	46	261	TATTTTAAGAAATCCTTGTTTTATACGGATAAAAGTGCTTACTTTGCGTCC
1127112	ML_condition2	1	1	1127112	-	BT_0916	50S ribosomal protein L28	46	261	TATTTTAAGAAATCCTTGTTTTATACGGATAAAAGTGCTTACTTTGCGTCC
1127112	SP_condition3	1	1	1127112	-	BT_0916	50S ribosomal protein L28	46	261	TATTTTAAGAAATCCTTGTTTTATACGGATAAAAGTGCTTACTTTGCGTCC
1130031	EL_condition1	1	1	1130031	-	BT_0918	integrase	250	894	AAAAGGGATTGCCCGCATTACATTTTGGCGTTGGGTTCGTATCTTTGAGGA
1130031	ML_condition2	1	1	1130031	-	BT_0918	integrase	250	894	AAAAGGGATTGCCCGCATTACATTTTGGCGTTGGGTTCGTATCTTTGAGGA
1130031	SP_condition3	1	1	1130031	-	BT_0918	integrase	250	894	AAAAGGGATTGCCCGCATTACATTTTGGCGTTGGGTTCGTATCTTTGAGGA
1131491	EL_condition1	1	1	1131491	-	BT_0920	DNA-binding/iron metalloprotein/AP endonuclease	20	1020	AATATAAAATAGTTCGTTATGAATCGTAGTTTTATCATTACTTTTGCACCG
1131491	ML_condition2	1	1	1131491	-	BT_0920	DNA-binding/iron metalloprotein/AP endonuclease	20	1020	AATATAAAATAGTTCGTTATGAATCGTAGTTTTATCATTACTTTTGCACCG
1131491	SP_condition3	1	1	1131491	-	BT_0920	DNA-binding/iron metalloprotein/AP endonuclease	20	1020	AATATAAAATAGTTCGTTATGAATCGTAGTTTTATCATTACTTTTGCACCG
1131549	EL_condition1	1	1	1131549	+	BT_0921	hypothetical protein	123	4455	AAGTAATGATAAAACTACGATTCATAACGAACTATTTTATATTTTTGTTCG
1131549	ML_condition2	1	1	1131549	+	BT_0921	hypothetical protein	123	4455	AAGTAATGATAAAACTACGATTCATAACGAACTATTTTATATTTTTGTTCG
1131549	SP_condition3	1	1	1131549	+	BT_0921	hypothetical protein	123	4455	AAGTAATGATAAAACTACGATTCATAACGAACTATTTTATATTTTTGTTCG
1137562	EL_condition1	1	1	1137562	-	BT_0923	hypothetical protein	45	438	TTTGCCCAAAATTCCCAAATCTTTTCAGATTCTCCTCTCATCTTTGCATTA
1137562	ML_condition2	1	1	1137562	-	BT_0923	hypothetical protein	45	438	TTTGCCCAAAATTCCCAAATCTTTTCAGATTCTCCTCTCATCTTTGCATTA
1137562	SP_condition3	1	1	1137562	-	BT_0923	hypothetical protein	45	438	TTTGCCCAAAATTCCCAAATCTTTTCAGATTCTCCTCTCATCTTTGCATTA
1137700	EL_condition1	1	1	1137700	+	BT_0924	hypothetical protein	48	1152	CTTTTGTTTCTTTTAACAGCAACTAATAAATTCATCGCTTATTTTTGCAGG
1137700	ML_condition2	1	1	1137700	+	BT_0924	hypothetical protein	48	1152	CTTTTGTTTCTTTTAACAGCAACTAATAAATTCATCGCTTATTTTTGCAGG
1137700	SP_condition3	1	1	1137700	+	BT_0924	hypothetical protein	48	1152	CTTTTGTTTCTTTTAACAGCAACTAATAAATTCATCGCTTATTTTTGCAGG
1142723	EL_condition1	1	1	1142723	-	BT_0928	two-component system response regulator	25	678	TTTTTATCCATTTCAGTTTTATTTCAGAAATATCTCTTTTCTTTGTAGACA
1142723	ML_condition2	1	1	1142723	-	BT_0928	two-component system response regulator	25	678	TTTTTATCCATTTCAGTTTTATTTCAGAAATATCTCTTTTCTTTGTAGACA
1142723	SP_condition3	1	1	1142723	-	BT_0928	two-component system response regulator	25	678	TTTTTATCCATTTCAGTTTTATTTCAGAAATATCTCTTTTCTTTGTAGACA
1144363	EL_condition1	1	1	1144363	-	BT_0929	prolyl-tRNA synthetase	39	1494	ATAATGCGAGAAGAATAGGGCAGTTCGTTCCTTTTTCGTATTTTTGCACCC
1144363	ML_condition2	1	1	1144363	-	BT_0929	prolyl-tRNA synthetase	39	1494	ATAATGCGAGAAGAATAGGGCAGTTCGTTCCTTTTTCGTATTTTTGCACCC
1144363	SP_condition3	1	1	1144363	-	BT_0929	prolyl-tRNA synthetase	39	1494	ATAATGCGAGAAGAATAGGGCAGTTCGTTCCTTTTTCGTATTTTTGCACCC
1144918	EL_condition1	1	1	1144918	-	BT_t17	tRNA-OTHER	158	79	ATGAAAGGTTGAATAGTTGCATTATAAGTATAATTCATTACCTTTGCAACG
1144918	ML_condition2	1	1	1144918	-	BT_t17	tRNA-OTHER	158	79	ATGAAAGGTTGAATAGTTGCATTATAAGTATAATTCATTACCTTTGCAACG
1144918	SP_condition3	1	1	1144918	-	BT_t17	tRNA-OTHER	158	79	ATGAAAGGTTGAATAGTTGCATTATAAGTATAATTCATTACCTTTGCAACG
1145821	EL_condition1	1	1	1145821	-	BT_0931	hypothetical protein	47	645	ATGTTTCGTATAATAAACTAGAATTAATGAATTATTCTTACCTTTGTAATA
1145821	ML_condition2	1	1	1145821	-	BT_0931	hypothetical protein	47	645	ATGTTTCGTATAATAAACTAGAATTAATGAATTATTCTTACCTTTGTAATA
1145821	SP_condition3	0	0	1145821	-	BT_0931	hypothetical protein	47	645	ATGTTTCGTATAATAAACTAGAATTAATGAATTATTCTTACCTTTGTAATA
1146365	EL_condition1	1	1	1146365	+	BT_0932	hypothetical protein	24	372	TTAGTTTATTTATAGTTACGAGATATTAGTTTAATTCTTATCTTTGTAGTA
1146365	ML_condition2	1	1	1146365	+	BT_0932	hypothetical protein	24	372	TTAGTTTATTTATAGTTACGAGATATTAGTTTAATTCTTATCTTTGTAGTA
1146365	SP_condition3	1	1	1146365	+	BT_0932	hypothetical protein	24	372	TTAGTTTATTTATAGTTACGAGATATTAGTTTAATTCTTATCTTTGTAGTA
1147566	EL_condition1	1	1	1147566	-	BT_0934	hypothetical protein	26	291	TTAACATTCTTACGCTAGTTTAATCCTCTAATAAAGAGTAATTTTACATTA
1147566	ML_condition2	1	1	1147566	-	BT_0934	hypothetical protein	26	291	TTAACATTCTTACGCTAGTTTAATCCTCTAATAAAGAGTAATTTTACATTA
1147566	SP_condition3	1	1	1147566	-	BT_0934	hypothetical protein	26	291	TTAACATTCTTACGCTAGTTTAATCCTCTAATAAAGAGTAATTTTACATTA
1148926	EL_condition1	1	1	1148926	+	BT_0938	hypothetical protein	28	360	AATCTTCTCATAAATTCATTCTTATCCTTATTAATTACTATATTTGCAGTA
1148926	ML_condition2	1	1	1148926	+	BT_0938	hypothetical protein	28	360	AATCTTCTCATAAATTCATTCTTATCCTTATTAATTACTATATTTGCAGTA
1148926	SP_condition3	1	1	1148926	+	BT_0938	hypothetical protein	28	360	AATCTTCTCATAAATTCATTCTTATCCTTATTAATTACTATATTTGCAGTA
1155215	EL_condition1	1	1	1155215	+	BT_0946	hypothetical protein	20	747	TTTCTTACTCTTCAATATGGCTATTATTATAAATATGATTAACTTTGTCTG
1155215	ML_condition2	1	1	1155215	+	BT_0946	hypothetical protein	20	747	TTTCTTACTCTTCAATATGGCTATTATTATAAATATGATTAACTTTGTCTG
1155215	SP_condition3	1	1	1155215	+	BT_0946	hypothetical protein	20	747	TTTCTTACTCTTCAATATGGCTATTATTATAAATATGATTAACTTTGTCTG
1156901	EL_condition1	0	0	1156901	-	BT_0947	integrase	277	588	AGGATTGTCAAATACTCAATATCTGAAACTATGAGGAGTTTGTTTTATCTA
1156901	ML_condition2	0	0	1156901	-	BT_0947	integrase	277	588	AGGATTGTCAAATACTCAATATCTGAAACTATGAGGAGTTTGTTTTATCTA
1156901	SP_condition3	1	1	1156901	-	BT_0947	integrase	277	588	AGGATTGTCAAATACTCAATATCTGAAACTATGAGGAGTTTGTTTTATCTA
1161118	EL_condition1	1	1	1161118	-	BT_0951	hypothetical protein	69	480	CACCCCAATCTCTCCGCCCTTATATTCAGCTTTCTACCGATATTTGCATCG
1161118	ML_condition2	1	1	1161118	-	BT_0951	hypothetical protein	69	480	CACCCCAATCTCTCCGCCCTTATATTCAGCTTTCTACCGATATTTGCATCG
1161118	SP_condition3	1	1	1161118	-	BT_0951	hypothetical protein	69	480	CACCCCAATCTCTCCGCCCTTATATTCAGCTTTCTACCGATATTTGCATCG
1162063	EL_condition1	1	1	1162063	-	BT_0952	hypothetical protein	16	825	AATCCCACTTGTAATTATTGCAGGTGGGATTTTATTTATATATTTGCCCTA
1162063	ML_condition2	1	1	1162063	-	BT_0952	hypothetical protein	16	825	AATCCCACTTGTAATTATTGCAGGTGGGATTTTATTTATATATTTGCCCTA
1162063	SP_condition3	1	1	1162063	-	BT_0952	hypothetical protein	16	825	AATCCCACTTGTAATTATTGCAGGTGGGATTTTATTTATATATTTGCCCTA
1163572	EL_condition1	1	1	1163572	-	BT_t18	tRNA-Gly	37	73	AATTTGAAGAAATTTATTTGAGATATAAAAATTATGTTTACCTTTGCATCA
1163572	ML_condition2	1	1	1163572	-	BT_t18	tRNA-Gly	37	73	AATTTGAAGAAATTTATTTGAGATATAAAAATTATGTTTACCTTTGCATCA
1163572	SP_condition3	1	1	1163572	-	BT_t18	tRNA-Gly	37	73	AATTTGAAGAAATTTATTTGAGATATAAAAATTATGTTTACCTTTGCATCA
1164251	EL_condition1	1	1	1164251	+	BT_0954	hypothetical protein	26	1413	TCTCTGTTTGTTAAAGTGAACAAACCCGTCCTCTCATCTGTTAGAAAGTCT
1164251	ML_condition2	1	1	1164251	+	BT_0954	hypothetical protein	26	1413	TCTCTGTTTGTTAAAGTGAACAAACCCGTCCTCTCATCTGTTAGAAAGTCT
1164251	SP_condition3	1	1	1164251	+	BT_0954	hypothetical protein	26	1413	TCTCTGTTTGTTAAAGTGAACAAACCCGTCCTCTCATCTGTTAGAAAGTCT
1169173	EL_condition1	1	1	1169173	+	BT_0958	two-component system sensor histidine kinase/response regulator	47	3990	TTGAACATTTTACTTGATTATCTCGTCCTTTTTTATTTATTTTGTTAACTA
1169173	ML_condition2	1	1	1169173	+	BT_0958	two-component system sensor histidine kinase/response regulator	47	3990	TTGAACATTTTACTTGATTATCTCGTCCTTTTTTATTTATTTTGTTAACTA
1169173	SP_condition3	0	0	1169173	+	BT_0958	two-component system sensor histidine kinase/response regulator	47	3990	TTGAACATTTTACTTGATTATCTCGTCCTTTTTTATTTATTTTGTTAACTA
1179154	EL_condition1	1	1	1179154	-	BT_0963	ferredoxin-type protein	83	1509	TCTGTAATTTATATACTGCAAAAATCAATCACTCTGCTTAAATTTGCATCG
1179154	ML_condition2	1	1	1179154	-	BT_0963	ferredoxin-type protein	83	1509	TCTGTAATTTATATACTGCAAAAATCAATCACTCTGCTTAAATTTGCATCG
1179154	SP_condition3	1	1	1179154	-	BT_0963	ferredoxin-type protein	83	1509	TCTGTAATTTATATACTGCAAAAATCAATCACTCTGCTTAAATTTGCATCG
1183746	EL_condition1	1	1	1183746	-	BT_0966	RNA polymerase ECF-type sigma factor	26	552	ATTTTCAAAAGAATGCGTTTTTAAGCCAAATAATTACTTCTTTTGTCCTCA
1183746	ML_condition2	1	1	1183746	-	BT_0966	RNA polymerase ECF-type sigma factor	26	552	ATTTTCAAAAGAATGCGTTTTTAAGCCAAATAATTACTTCTTTTGTCCTCA
1183746	SP_condition3	1	1	1183746	-	BT_0966	RNA polymerase ECF-type sigma factor	26	552	ATTTTCAAAAGAATGCGTTTTTAAGCCAAATAATTACTTCTTTTGTCCTCA
1188480	EL_condition1	1	1	1188480	-	BT_0969	hypothetical protein	36	1089	TTGTATGGTTTATAGAGGTGTATGTATCATATTATTTTTTATATTTGCAAA
1188480	ML_condition2	1	1	1188480	-	BT_0969	hypothetical protein	36	1089	TTGTATGGTTTATAGAGGTGTATGTATCATATTATTTTTTATATTTGCAAA
1188480	SP_condition3	1	1	1188480	-	BT_0969	hypothetical protein	36	1089	TTGTATGGTTTATAGAGGTGTATGTATCATATTATTTTTTATATTTGCAAA
1188725	EL_condition1	1	1	1188725	+	BT_0970	haloacid dehalogenase	20	621	TCAAGCGATGACGGGCTGTTTATTAAGAAGATTAGCCGTATCTTTGTAACA
1188725	ML_condition2	1	1	1188725	+	BT_0970	haloacid dehalogenase	20	621	TCAAGCGATGACGGGCTGTTTATTAAGAAGATTAGCCGTATCTTTGTAACA
1188725	SP_condition3	1	1	1188725	+	BT_0970	haloacid dehalogenase	20	621	TCAAGCGATGACGGGCTGTTTATTAAGAAGATTAGCCGTATCTTTGTAACA
1190370	EL_condition1	1	1	1190370	+	BT_0972	oxidoreductase	12	810	TACTATTCGGCAAAAACAGAATTTTCGGATATTCTCTTTATCTTTGCTGCA
1190370	ML_condition2	1	1	1190370	+	BT_0972	oxidoreductase	12	810	TACTATTCGGCAAAAACAGAATTTTCGGATATTCTCTTTATCTTTGCTGCA
1190370	SP_condition3	1	1	1190370	+	BT_0972	oxidoreductase	12	810	TACTATTCGGCAAAAACAGAATTTTCGGATATTCTCTTTATCTTTGCTGCA
1193330	EL_condition1	1	1	1193330	-	BT_0975	hypothetical protein	20	768	TTTTGTGTTTTACCTTTCCTGCTATTACTCTTTTTTGTACTTTTGCAGCCG
1193330	ML_condition2	1	1	1193330	-	BT_0975	hypothetical protein	20	768	TTTTGTGTTTTACCTTTCCTGCTATTACTCTTTTTTGTACTTTTGCAGCCG
1193330	SP_condition3	1	1	1193330	-	BT_0975	hypothetical protein	20	768	TTTTGTGTTTTACCTTTCCTGCTATTACTCTTTTTTGTACTTTTGCAGCCG
1193400	EL_condition1	1	1	1193400	+	BT_0976	transporter	16	1254	AGAGTAATAGCAGGAAAGGTAAAACACAAAAAATAAATACCTTTGCCTGCA
1193400	ML_condition2	1	1	1193400	+	BT_0976	transporter	16	1254	AGAGTAATAGCAGGAAAGGTAAAACACAAAAAATAAATACCTTTGCCTGCA
1193400	SP_condition3	1	1	1193400	+	BT_0976	transporter	16	1254	AGAGTAATAGCAGGAAAGGTAAAACACAAAAAATAAATACCTTTGCCTGCA
1195051	EL_condition1	0	0	1195051	-	BT_0977	hypothetical protein	24	252	AAAAGGATATTTGGTTGAGTACATACACAGAGTAACAGCGTCCTATCTATG
1195051	ML_condition2	0	0	1195051	-	BT_0977	hypothetical protein	24	252	AAAAGGATATTTGGTTGAGTACATACACAGAGTAACAGCGTCCTATCTATG
1195051	SP_condition3	1	1	1195051	-	BT_0977	hypothetical protein	24	252	AAAAGGATATTTGGTTGAGTACATACACAGAGTAACAGCGTCCTATCTATG
1205194	EL_condition1	1	1	1205194	-	BT_0981	two-component system sensor histidine kinase/response regulator	29	4419	AGTTATAAAATTCAGTTTCTTTTTTAAAGATAAAATAGTATCTTTGATGCA
1205194	ML_condition2	1	1	1205194	-	BT_0981	two-component system sensor histidine kinase/response regulator	29	4419	AGTTATAAAATTCAGTTTCTTTTTTAAAGATAAAATAGTATCTTTGATGCA
1205194	SP_condition3	1	1	1205194	-	BT_0981	two-component system sensor histidine kinase/response regulator	29	4419	AGTTATAAAATTCAGTTTCTTTTTTAAAGATAAAATAGTATCTTTGATGCA
1217443	EL_condition1	0	0	1217443	-	BT_0987	cytochrome C-type biogenesis protein	50	1515	ATAACCTGTCAAAAGTTCTTGCCTCTAAAAATAATTTCATACATTTAGAGG
1217443	ML_condition2	1	1	1217443	-	BT_0987	cytochrome C-type biogenesis protein	50	1515	ATAACCTGTCAAAAGTTCTTGCCTCTAAAAATAATTTCATACATTTAGAGG
1217443	SP_condition3	1	1	1217443	-	BT_0987	cytochrome C-type biogenesis protein	50	1515	ATAACCTGTCAAAAGTTCTTGCCTCTAAAAATAATTTCATACATTTAGAGG
1220250	EL_condition1	0	0	1220250	-	BT_0988	Mg2+ transport ATPase protein B	42	2652	CTAATCATTCTCTAACGGCTTCCTCCCGAAGTCCTCCTTACTTTTGCATCG
1220250	ML_condition2	1	1	1220250	-	BT_0988	Mg2+ transport ATPase protein B	42	2652	CTAATCATTCTCTAACGGCTTCCTCCCGAAGTCCTCCTTACTTTTGCATCG
1220250	SP_condition3	1	1	1220250	-	BT_0988	Mg2+ transport ATPase protein B	42	2652	CTAATCATTCTCTAACGGCTTCCTCCCGAAGTCCTCCTTACTTTTGCATCG
1222412	EL_condition1	1	1	1222412	-	BT_0990	two-component system response regulator	33	687	AAAATGGTTTAAAAGAGTCATAAGTGAGGAATAATCATTATTTTTGTTTCG
1222412	ML_condition2	1	1	1222412	-	BT_0990	two-component system response regulator	33	687	AAAATGGTTTAAAAGAGTCATAAGTGAGGAATAATCATTATTTTTGTTTCG
1222412	SP_condition3	1	1	1222412	-	BT_0990	two-component system response regulator	33	687	AAAATGGTTTAAAAGAGTCATAAGTGAGGAATAATCATTATTTTTGTTTCG
1239280	EL_condition1	1	1	1239280	+	BT_0998	two-component system sensor histidine kinase	41	2433	AAACATCTGTAATCCCCTTTATTCTTTAAAATAATATCTATATTTGCCGGA
1239280	ML_condition2	1	1	1239280	+	BT_0998	two-component system sensor histidine kinase	41	2433	AAACATCTGTAATCCCCTTTATTCTTTAAAATAATATCTATATTTGCCGGA
1239280	SP_condition3	1	1	1239280	+	BT_0998	two-component system sensor histidine kinase	41	2433	AAACATCTGTAATCCCCTTTATTCTTTAAAATAATATCTATATTTGCCGGA
1241775	EL_condition1	1	1	1241775	+	BT_0999	acetyltransferase	18	546	TTACACTTCCTTACCACACAAATGAGTGAAAAAAGGTATATCTTTGCACTT
1241775	ML_condition2	1	1	1241775	+	BT_0999	acetyltransferase	18	546	TTACACTTCCTTACCACACAAATGAGTGAAAAAAGGTATATCTTTGCACTT
1241775	SP_condition3	1	1	1241775	+	BT_0999	acetyltransferase	18	546	TTACACTTCCTTACCACACAAATGAGTGAAAAAAGGTATATCTTTGCACTT
1245246	EL_condition1	0	0	1245246	-	BT_1000	hypothetical protein	17	2409	ACTAGTATATAACGCTTTATGTTTTGGCACAGGATTTGAAGTATTCTTCTG
1245246	ML_condition2	1	1	1245246	-	BT_1000	hypothetical protein	17	2409	ACTAGTATATAACGCTTTATGTTTTGGCACAGGATTTGAAGTATTCTTCTG
1245246	SP_condition3	1	1	1245246	-	BT_1000	hypothetical protein	17	2409	ACTAGTATATAACGCTTTATGTTTTGGCACAGGATTTGAAGTATTCTTCTG
1252698	EL_condition1	1	1	1252698	-	BT_1004	hypothetical protein	169	774	TCCGACATGGATGGAGTTTGGCTAGTCCCCAAATATGCGGATATTTGTGAA
1252698	ML_condition2	1	1	1252698	-	BT_1004	hypothetical protein	169	774	TCCGACATGGATGGAGTTTGGCTAGTCCCCAAATATGCGGATATTTGTGAA
1252698	SP_condition3	0	0	1252698	-	BT_1004	hypothetical protein	169	774	TCCGACATGGATGGAGTTTGGCTAGTCCCCAAATATGCGGATATTTGTGAA
1254021	EL_condition1	1	1	1254021	-	BT_1006	nitroreductase	66	729	AAAATATAGTTAGCCAAGATACAATTAACTTGCAGATCTGTTTTATTTATA
1254021	ML_condition2	1	1	1254021	-	BT_1006	nitroreductase	66	729	AAAATATAGTTAGCCAAGATACAATTAACTTGCAGATCTGTTTTATTTATA
1254021	SP_condition3	1	1	1254021	-	BT_1006	nitroreductase	66	729	AAAATATAGTTAGCCAAGATACAATTAACTTGCAGATCTGTTTTATTTATA
1256912	EL_condition1	1	1	1256912	-	BT_1009	dihydroorotate dehydrogenase 2	133	939	TAAAAAAAATGAACTTCAATATCTGCTCAAAAAGGTCTTACTTTGCATACG
1256912	ML_condition2	1	1	1256912	-	BT_1009	dihydroorotate dehydrogenase 2	133	939	TAAAAAAAATGAACTTCAATATCTGCTCAAAAAGGTCTTACTTTGCATACG
1256912	SP_condition3	1	1	1256912	-	BT_1009	dihydroorotate dehydrogenase 2	133	939	TAAAAAAAATGAACTTCAATATCTGCTCAAAAAGGTCTTACTTTGCATACG
1268233	EL_condition1	1	1	1268233	+	BT_1015	oxidoreductase	23	888	TGGCTTCTGACTAATTTTGCCTTTTCGAATAAATATAGTATTTTTGTTCCT
1268233	ML_condition2	1	1	1268233	+	BT_1015	oxidoreductase	23	888	TGGCTTCTGACTAATTTTGCCTTTTCGAATAAATATAGTATTTTTGTTCCT
1268233	SP_condition3	1	1	1268233	+	BT_1015	oxidoreductase	23	888	TGGCTTCTGACTAATTTTGCCTTTTCGAATAAATATAGTATTTTTGTTCCT
1269938	EL_condition1	0	0	1269938	-	BT_1016	hypothetical protein	25	783	TAATAGAGCTGGTCGGACATCTTTTATTGCAGAAAATGTGTTATATTGTGG
1269938	ML_condition2	1	1	1269938	-	BT_1016	hypothetical protein	25	783	TAATAGAGCTGGTCGGACATCTTTTATTGCAGAAAATGTGTTATATTGTGG
1269938	SP_condition3	1	1	1269938	-	BT_1016	hypothetical protein	25	783	TAATAGAGCTGGTCGGACATCTTTTATTGCAGAAAATGTGTTATATTGTGG
1276491	EL_condition1	0	0	1276491	-	BT_1019	secreted hydrolase	263	2772	TTCCGGCAGATAAATGGGATTGGTTCTGTCTGGATAATGTTTTATATCATG
1276491	ML_condition2	0	0	1276491	-	BT_1019	secreted hydrolase	263	2772	TTCCGGCAGATAAATGGGATTGGTTCTGTCTGGATAATGTTTTATATCATG
1276491	SP_condition3	1	1	1276491	-	BT_1019	secreted hydrolase	263	2772	TTCCGGCAGATAAATGGGATTGGTTCTGTCTGGATAATGTTTTATATCATG
1283424	EL_condition1	0	0	1283424	-	BT_1023	hypothetical protein	38	1740	ATATATTATATTTTCTGATTACATATTTCCTTGTTTTGCGTCTTATTATTG
1283424	ML_condition2	0	0	1283424	-	BT_1023	hypothetical protein	38	1740	ATATATTATATTTTCTGATTACATATTTCCTTGTTTTGCGTCTTATTATTG
1283424	SP_condition3	1	1	1283424	-	BT_1023	hypothetical protein	38	1740	ATATATTATATTTTCTGATTACATATTTCCTTGTTTTGCGTCTTATTATTG
1303376	EL_condition1	1	1	1303376	-	BT_1033	hypothetical protein	36	969	TTTTACGTATGATGATTCAAAAAAGAAAAAATAAATTGCTATTTTTGAGTG
1303376	ML_condition2	1	1	1303376	-	BT_1033	hypothetical protein	36	969	TTTTACGTATGATGATTCAAAAAAGAAAAAATAAATTGCTATTTTTGAGTG
1303376	SP_condition3	1	1	1303376	-	BT_1033	hypothetical protein	36	969	TTTTACGTATGATGATTCAAAAAAGAAAAAATAAATTGCTATTTTTGAGTG
1317283	EL_condition1	1	1	1317283	-	BT_1041	integrase	47	1242	ATAGAGCATTAAGTAGTTCTGAAAAACTATTCAATTTATTACATTTGCATG
1317283	ML_condition2	1	1	1317283	-	BT_1041	integrase	47	1242	ATAGAGCATTAAGTAGTTCTGAAAAACTATTCAATTTATTACATTTGCATG
1317283	SP_condition3	1	1	1317283	-	BT_1041	integrase	47	1242	ATAGAGCATTAAGTAGTTCTGAAAAACTATTCAATTTATTACATTTGCATG
1317447	EL_condition1	1	1	1317447	+	BT_1042	hypothetical protein	158	3294	AAAATCTTATTTTCGTTTAGTATGGTTGCAGTATCAAATGTATTACTGATG
1317447	ML_condition2	0	0	1317447	+	BT_1042	hypothetical protein	158	3294	AAAATCTTATTTTCGTTTAGTATGGTTGCAGTATCAAATGTATTACTGATG
1317447	SP_condition3	0	0	1317447	+	BT_1042	hypothetical protein	158	3294	AAAATCTTATTTTCGTTTAGTATGGTTGCAGTATCAAATGTATTACTGATG
1332815	EL_condition1	1	1	1332815	+	BT_1051	beta-hexosaminidase	50	2322	AAATATCGGACAAGAGCAGACTTACAAGAAAAATGTATAAGTTTGCTCTTG
1332815	ML_condition2	1	1	1332815	+	BT_1051	beta-hexosaminidase	50	2322	AAATATCGGACAAGAGCAGACTTACAAGAAAAATGTATAAGTTTGCTCTTG
1332815	SP_condition3	1	1	1332815	+	BT_1051	beta-hexosaminidase	50	2322	AAATATCGGACAAGAGCAGACTTACAAGAAAAATGTATAAGTTTGCTCTTG
1336296	EL_condition1	1	1	1336296	-	BT_1052	anti-sigma factor	58	993	TAAAACGGGAGAAAATATTTTTTTCTTTTTTAGTTTAGTATATTTGCGCTG
1336296	ML_condition2	1	1	1336296	-	BT_1052	anti-sigma factor	58	993	TAAAACGGGAGAAAATATTTTTTTCTTTTTTAGTTTAGTATATTTGCGCTG
1336296	SP_condition3	1	1	1336296	-	BT_1052	anti-sigma factor	58	993	TAAAACGGGAGAAAATATTTTTTTCTTTTTTAGTTTAGTATATTTGCGCTG
1336383	EL_condition1	1	1	1336383	+	BT_1053	RNA polymerase ECF-type sigma factor	19	609	TTTCTCCCGTTTTATTTCGTTTCTTTCATTGCTTTCATTATTTTTGCTCTG
1336383	ML_condition2	1	1	1336383	+	BT_1053	RNA polymerase ECF-type sigma factor	19	609	TTTCTCCCGTTTTATTTCGTTTCTTTCATTGCTTTCATTATTTTTGCTCTG
1336383	SP_condition3	1	1	1336383	+	BT_1053	RNA polymerase ECF-type sigma factor	19	609	TTTCTCCCGTTTTATTTCGTTTCTTTCATTGCTTTCATTATTTTTGCTCTG
1346802	EL_condition1	1	1	1346802	-	BT_1059	UDP-glucose 4-epimerase	56	930	ATATCCACCTTTAAAATTGTATATTATGAGCAAATCGTTTACATTTGCCTC
1346802	ML_condition2	1	1	1346802	-	BT_1059	UDP-glucose 4-epimerase	56	930	ATATCCACCTTTAAAATTGTATATTATGAGCAAATCGTTTACATTTGCCTC
1346802	SP_condition3	1	1	1346802	-	BT_1059	UDP-glucose 4-epimerase	56	930	ATATCCACCTTTAAAATTGTATATTATGAGCAAATCGTTTACATTTGCCTC
1359059	EL_condition1	1	1	1359059	-	BT_1071	hypothetical protein	17	408	TTTTACGCATGCTTTGTGCTGAAACGAGGAAATTTTACCTATTTTTGTCTG
1359059	ML_condition2	1	1	1359059	-	BT_1071	hypothetical protein	17	408	TTTTACGCATGCTTTGTGCTGAAACGAGGAAATTTTACCTATTTTTGTCTG
1359059	SP_condition3	1	1	1359059	-	BT_1071	hypothetical protein	17	408	TTTTACGCATGCTTTGTGCTGAAACGAGGAAATTTTACCTATTTTTGTCTG
1361764	EL_condition1	1	1	1361764	+	BT_1075	two-component system sensor	20	1038	ATGTTATAGTTACTTTTGGCGACCTCTTGTTTTTTTGTTAAATTTGTAATA
1361764	ML_condition2	1	1	1361764	+	BT_1075	two-component system sensor	20	1038	ATGTTATAGTTACTTTTGGCGACCTCTTGTTTTTTTGTTAAATTTGTAATA
1361764	SP_condition3	0	0	1361764	+	BT_1075	two-component system sensor	20	1038	ATGTTATAGTTACTTTTGGCGACCTCTTGTTTTTTTGTTAAATTTGTAATA
1363840	EL_condition1	1	1	1363840	-	BT_t19	tRNA-Asp	36	74	AAGATACTCTTGCTATTGTAGGTTTCAAAAAAATGTCTACCTTTGCATCCG
1363840	ML_condition2	1	1	1363840	-	BT_t19	tRNA-Asp	36	74	AAGATACTCTTGCTATTGTAGGTTTCAAAAAAATGTCTACCTTTGCATCCG
1363840	SP_condition3	1	1	1363840	-	BT_t19	tRNA-Asp	36	74	AAGATACTCTTGCTATTGTAGGTTTCAAAAAAATGTCTACCTTTGCATCCG
1363940	EL_condition1	1	1	1363940	+	BT_1077	aspartate aminotransferase	22	1317	TTTTTCTGAAAAAGTGTGTTTATTAAGAATTATCATGTACATTTGCAAGCA
1363940	ML_condition2	1	1	1363940	+	BT_1077	aspartate aminotransferase	22	1317	TTTTTCTGAAAAAGTGTGTTTATTAAGAATTATCATGTACATTTGCAAGCA
1363940	SP_condition3	0	0	1363940	+	BT_1077	aspartate aminotransferase	22	1317	TTTTTCTGAAAAAGTGTGTTTATTAAGAATTATCATGTACATTTGCAAGCA
1365409	EL_condition1	1	1	1365409	+	BT_1078	transcriptional regulator	20	591	AAAATGGGAAAGTATGGCTATTATTCCATTTCTTTTCTTATATTAGTGGCA
1365409	ML_condition2	1	1	1365409	+	BT_1078	transcriptional regulator	20	591	AAAATGGGAAAGTATGGCTATTATTCCATTTCTTTTCTTATATTAGTGGCA
1365409	SP_condition3	1	1	1365409	+	BT_1078	transcriptional regulator	20	591	AAAATGGGAAAGTATGGCTATTATTCCATTTCTTTTCTTATATTAGTGGCA
1367693	EL_condition1	1	1	1367693	-	BT_1081	recombination protein RecR	28	618	AAGGTAATACTTTCTTTGTATTAAAAACAATAATCCGTATCTTTGCGCCCG
1367693	ML_condition2	1	1	1367693	-	BT_1081	recombination protein RecR	28	618	AAGGTAATACTTTCTTTGTATTAAAAACAATAATCCGTATCTTTGCGCCCG
1367693	SP_condition3	1	1	1367693	-	BT_1081	recombination protein RecR	28	618	AAGGTAATACTTTCTTTGTATTAAAAACAATAATCCGTATCTTTGCGCCCG
1367751	EL_condition1	1	1	1367751	+	BT_1082	Na+/solute symporter	141	1317	AAGATACGGATTATTGTTTTTAATACAAAGAAAGTATTACCTTTGCAGCCG
1367751	ML_condition2	1	1	1367751	+	BT_1082	Na+/solute symporter	141	1317	AAGATACGGATTATTGTTTTTAATACAAAGAAAGTATTACCTTTGCAGCCG
1367751	SP_condition3	1	1	1367751	+	BT_1082	Na+/solute symporter	141	1317	AAGATACGGATTATTGTTTTTAATACAAAGAAAGTATTACCTTTGCAGCCG
1369163	EL_condition1	1	1	1369163	+	BT_1083	ribosome biogenesis GTP-binding protein YsxC	169	609	AAATTTGGCTATGAATTGCTAATGTTGAACGGAAGCCTTACCTTTGCGGGG
1369163	ML_condition2	1	1	1369163	+	BT_1083	ribosome biogenesis GTP-binding protein YsxC	169	609	AAATTTGGCTATGAATTGCTAATGTTGAACGGAAGCCTTACCTTTGCGGGG
1369163	SP_condition3	1	1	1369163	+	BT_1083	ribosome biogenesis GTP-binding protein YsxC	169	609	AAATTTGGCTATGAATTGCTAATGTTGAACGGAAGCCTTACCTTTGCGGGG
1371219	EL_condition1	1	1	1371219	+	BT_1085	hypothetical protein	23	396	TAACTCTGCCGACGGGATAATTTCAGGGAAAAGCGTTACCTTTGGCGTTTG
1371219	ML_condition2	1	1	1371219	+	BT_1085	hypothetical protein	23	396	TAACTCTGCCGACGGGATAATTTCAGGGAAAAGCGTTACCTTTGGCGTTTG
1371219	SP_condition3	1	1	1371219	+	BT_1085	hypothetical protein	23	396	TAACTCTGCCGACGGGATAATTTCAGGGAAAAGCGTTACCTTTGGCGTTTG
1371703	EL_condition1	0	0	1371703	+	BT_1086	oligopeptide transporter	30	1989	ACGTAAAGGAGAATCTTTCGATTCTCCTTTTTTTTTGTTTACTTTGAAGTC
1371703	ML_condition2	0	0	1371703	+	BT_1086	oligopeptide transporter	30	1989	ACGTAAAGGAGAATCTTTCGATTCTCCTTTTTTTTTGTTTACTTTGAAGTC
1371703	SP_condition3	1	1	1371703	+	BT_1086	oligopeptide transporter	30	1989	ACGTAAAGGAGAATCTTTCGATTCTCCTTTTTTTTTGTTTACTTTGAAGTC
1373666	EL_condition1	1	1	1373666	+	BT_1087	xylanase	57	1548	GGTCAACGAAGCCTGGCTGAACAATACCTGGTCGGAAGTGTTAGCATTAGG
1373666	ML_condition2	1	1	1373666	+	BT_1087	xylanase	57	1548	GGTCAACGAAGCCTGGCTGAACAATACCTGGTCGGAAGTGTTAGCATTAGG
1373666	SP_condition3	1	1	1373666	+	BT_1087	xylanase	57	1548	GGTCAACGAAGCCTGGCTGAACAATACCTGGTCGGAAGTGTTAGCATTAGG
1376956	EL_condition1	1	1	1376956	-	BT_1089	lipoate-protein ligase B	0	684	TTCGATCTACAAATGTACGATTTTTCTTTTTATTTCTTACTTTTGTCCTCA
1376956	ML_condition2	1	1	1376956	-	BT_1089	lipoate-protein ligase B	0	684	TTCGATCTACAAATGTACGATTTTTCTTTTTATTTCTTACTTTTGTCCTCA
1376956	SP_condition3	1	1	1376956	-	BT_1089	lipoate-protein ligase B	0	684	TTCGATCTACAAATGTACGATTTTTCTTTTTATTTCTTACTTTTGTCCTCA
1377001	EL_condition1	1	1	1377001	+	BT_1090	AraC family transcriptional regulator	45	837	TTTCATGAGGACAAAAGTAAGAAATAAAAAGAAAAATCGTACATTTGTAGA
1377001	ML_condition2	1	1	1377001	+	BT_1090	AraC family transcriptional regulator	45	837	TTTCATGAGGACAAAAGTAAGAAATAAAAAGAAAAATCGTACATTTGTAGA
1377001	SP_condition3	1	1	1377001	+	BT_1090	AraC family transcriptional regulator	45	837	TTTCATGAGGACAAAAGTAAGAAATAAAAAGAAAAATCGTACATTTGTAGA
1380424	EL_condition1	1	1	1380424	-	BT_1091	cation-transporting ATPase pacS	28	2217	GCCGATAAGAAGTAATCGAACAAATACCCGTATTTGCTTGTTTTATAAATA
1380424	ML_condition2	1	1	1380424	-	BT_1091	cation-transporting ATPase pacS	28	2217	GCCGATAAGAAGTAATCGAACAAATACCCGTATTTGCTTGTTTTATAAATA
1380424	SP_condition3	1	1	1380424	-	BT_1091	cation-transporting ATPase pacS	28	2217	GCCGATAAGAAGTAATCGAACAAATACCCGTATTTGCTTGTTTTATAAATA
1382198	EL_condition1	1	1	1382198	-	BT_1093	TonB-dependent outer membrane receptor protein	252	1104	TTTTCCTGTGAAATTATTCTCTTATTCAAAAAAAATAGTATCTTTGTCCTA
1382198	ML_condition2	1	1	1382198	-	BT_1093	TonB-dependent outer membrane receptor protein	252	1104	TTTTCCTGTGAAATTATTCTCTTATTCAAAAAAAATAGTATCTTTGTCCTA
1382198	SP_condition3	1	1	1382198	-	BT_1093	TonB-dependent outer membrane receptor protein	252	1104	TTTTCCTGTGAAATTATTCTCTTATTCAAAAAAAATAGTATCTTTGTCCTA
1382499	EL_condition1	0	0	1382499	-	BT_1094	hypothetical protein	25	237	AAAATCAAAGGTGTTTTGCATGTTCCGTAAAAAATCGTACCTTTACATAAA
1382499	ML_condition2	1	1	1382499	-	BT_1094	hypothetical protein	25	237	AAAATCAAAGGTGTTTTGCATGTTCCGTAAAAAATCGTACCTTTACATAAA
1382499	SP_condition3	1	1	1382499	-	BT_1094	hypothetical protein	25	237	AAAATCAAAGGTGTTTTGCATGTTCCGTAAAAAATCGTACCTTTACATAAA
1384119	EL_condition1	1	1	1384119	-	BT_1097	hypothetical protein	16	255	AGTTTATATCGAATAATTGATTAAAGCGTTCTTTGATTTATCTTTGTGATC
1384119	ML_condition2	1	1	1384119	-	BT_1097	hypothetical protein	16	255	AGTTTATATCGAATAATTGATTAAAGCGTTCTTTGATTTATCTTTGTGATC
1384119	SP_condition3	0	0	1384119	-	BT_1097	hypothetical protein	16	255	AGTTTATATCGAATAATTGATTAAAGCGTTCTTTGATTTATCTTTGTGATC
1397599	EL_condition1	1	1	1397599	+	BT_1111	hypothetical protein	125	222	CAGGAGAAGGCAGAAAAGTGCTTTGGCATGTAATTTGTATGATAATGAACG
1397599	ML_condition2	1	1	1397599	+	BT_1111	hypothetical protein	125	222	CAGGAGAAGGCAGAAAAGTGCTTTGGCATGTAATTTGTATGATAATGAACG
1397599	SP_condition3	1	1	1397599	+	BT_1111	hypothetical protein	125	222	CAGGAGAAGGCAGAAAAGTGCTTTGGCATGTAATTTGTATGATAATGAACG
1404139	EL_condition1	0	0	1404139	-	BT_1117	hypothetical protein	181	366	CGAGAAGCTACGCTTGAGAACATATTGAAAGAGCGTTTGTTGGAGTTAGTA
1404139	ML_condition2	1	1	1404139	-	BT_1117	hypothetical protein	181	366	CGAGAAGCTACGCTTGAGAACATATTGAAAGAGCGTTTGTTGGAGTTAGTA
1404139	SP_condition3	1	1	1404139	-	BT_1117	hypothetical protein	181	366	CGAGAAGCTACGCTTGAGAACATATTGAAAGAGCGTTTGTTGGAGTTAGTA
1408546	EL_condition1	1	1	1408546	-	BT_1119	hypothetical protein	253	2697	TTCTTTTTTCTAAATTTCTTCAAATGACAAATTATTGTTACCTTTGTAATG
1408546	ML_condition2	1	1	1408546	-	BT_1119	hypothetical protein	253	2697	TTCTTTTTTCTAAATTTCTTCAAATGACAAATTATTGTTACCTTTGTAATG
1408546	SP_condition3	1	1	1408546	-	BT_1119	hypothetical protein	253	2697	TTCTTTTTTCTAAATTTCTTCAAATGACAAATTATTGTTACCTTTGTAATG
1408728	EL_condition1	0	0	1408728	+	BT_1120	hypothetical protein	281	240	ATGATTTGATTATAAACAAACTTTAAATAGTTAAATTGCAATAATACTATA
1408728	ML_condition2	1	1	1408728	+	BT_1120	hypothetical protein	281	240	ATGATTTGATTATAAACAAACTTTAAATAGTTAAATTGCAATAATACTATA
1408728	SP_condition3	1	1	1408728	+	BT_1120	hypothetical protein	281	240	ATGATTTGATTATAAACAAACTTTAAATAGTTAAATTGCAATAATACTATA
1415358	EL_condition1	0	0	1415358	-	BT_1125	hypothetical protein	146	762	AAAAGCAACCGTACCATGAACAAAGTCATGGTTCTGTTATTGATAACCTGG
1415358	ML_condition2	0	0	1415358	-	BT_1125	hypothetical protein	146	762	AAAAGCAACCGTACCATGAACAAAGTCATGGTTCTGTTATTGATAACCTGG
1415358	SP_condition3	1	1	1415358	-	BT_1125	hypothetical protein	146	762	AAAAGCAACCGTACCATGAACAAAGTCATGGTTCTGTTATTGATAACCTGG
1421667	EL_condition1	1	1	1421667	-	BT_1135	hypothetical protein	186	600	TGGAAGACGGGCTATTATTTGGCTGTATAACAACAAAGTTGTATTTTTGCA
1421667	ML_condition2	1	1	1421667	-	BT_1135	hypothetical protein	186	600	TGGAAGACGGGCTATTATTTGGCTGTATAACAACAAAGTTGTATTTTTGCA
1421667	SP_condition3	1	1	1421667	-	BT_1135	hypothetical protein	186	600	TGGAAGACGGGCTATTATTTGGCTGTATAACAACAAAGTTGTATTTTTGCA
1424689	EL_condition1	0	0	1424689	-	BT_1139	hypothetical protein	37	1059	AGGAGAATGAATGCAACTCAGTTGCAAGAGAAATGAATTAATTTTGTATCG
1424689	ML_condition2	1	1	1424689	-	BT_1139	hypothetical protein	37	1059	AGGAGAATGAATGCAACTCAGTTGCAAGAGAAATGAATTAATTTTGTATCG
1424689	SP_condition3	1	1	1424689	-	BT_1139	hypothetical protein	37	1059	AGGAGAATGAATGCAACTCAGTTGCAAGAGAAATGAATTAATTTTGTATCG
1425204	EL_condition1	1	1	1425204	-	BT_1140	hypothetical protein	3	399	AGAATTATTTAATTTGATATTGTTGCCGGAATACCTTATCTTTGTCTCCCG
1425204	ML_condition2	1	1	1425204	-	BT_1140	hypothetical protein	3	399	AGAATTATTTAATTTGATATTGTTGCCGGAATACCTTATCTTTGTCTCCCG
1425204	SP_condition3	1	1	1425204	-	BT_1140	hypothetical protein	3	399	AGAATTATTTAATTTGATATTGTTGCCGGAATACCTTATCTTTGTCTCCCG
1425299	EL_condition1	1	1	1425299	+	BT_1141	cation efflux family protein	212	924	AATTCTCCATTTTTATTCGTACTACTGATATTATCCGTATATTTGACCACA
1425299	ML_condition2	1	1	1425299	+	BT_1141	cation efflux family protein	212	924	AATTCTCCATTTTTATTCGTACTACTGATATTATCCGTATATTTGACCACA
1425299	SP_condition3	0	0	1425299	+	BT_1141	cation efflux family protein	212	924	AATTCTCCATTTTTATTCGTACTACTGATATTATCCGTATATTTGACCACA
1426979	EL_condition1	1	1	1426979	-	BT_1142	hypothetical protein	50	486	AGTAGGAAGAAGTCTTTGCGAAGGGAATTTTCTCATACTACATTTGGGGTA
1426979	ML_condition2	1	1	1426979	-	BT_1142	hypothetical protein	50	486	AGTAGGAAGAAGTCTTTGCGAAGGGAATTTTCTCATACTACATTTGGGGTA
1426979	SP_condition3	1	1	1426979	-	BT_1142	hypothetical protein	50	486	AGTAGGAAGAAGTCTTTGCGAAGGGAATTTTCTCATACTACATTTGGGGTA
1427560	EL_condition1	1	1	1427560	+	BT_1144	hypothetical protein	43	852	TTTTCCTTTTTTATTCGCAGTATTCGGTAATTTCATTTATATTTGTCGATA
1427560	ML_condition2	1	1	1427560	+	BT_1144	hypothetical protein	43	852	TTTTCCTTTTTTATTCGCAGTATTCGGTAATTTCATTTATATTTGTCGATA
1427560	SP_condition3	1	1	1427560	+	BT_1144	hypothetical protein	43	852	TTTTCCTTTTTTATTCGCAGTATTCGGTAATTTCATTTATATTTGTCGATA
1428505	EL_condition1	0	0	1428505	+	BT_1145	16S rRNA methyltransferase GidB	63	621	ACAGCTATTAAAAGATTGAACACCAATGAATATCCTGTTGTTATTGCCCCG
1428505	ML_condition2	1	1	1428505	+	BT_1145	16S rRNA methyltransferase GidB	63	621	ACAGCTATTAAAAGATTGAACACCAATGAATATCCTGTTGTTATTGCCCCG
1428505	SP_condition3	1	1	1428505	+	BT_1145	16S rRNA methyltransferase GidB	63	621	ACAGCTATTAAAAGATTGAACACCAATGAATATCCTGTTGTTATTGCCCCG
1435350	EL_condition1	1	1	1435350	-	BT_1150	hypothetical protein	0	609	ATTTTCGAACAGCAGATGGAATTTCGTCAAGAAAGCCGTATCTTTGCGGCA
1435350	ML_condition2	1	1	1435350	-	BT_1150	hypothetical protein	0	609	ATTTTCGAACAGCAGATGGAATTTCGTCAAGAAAGCCGTATCTTTGCGGCA
1435350	SP_condition3	1	1	1435350	-	BT_1150	hypothetical protein	0	609	ATTTTCGAACAGCAGATGGAATTTCGTCAAGAAAGCCGTATCTTTGCGGCA
1439161	EL_condition1	1	1	1439161	-	BT_1153	phosphoserine aminotransferase	48	1068	TTTTATAAGGAAAGATTTGTGCACCGGAAATAAATTCGTAAATTCGCAAGG
1439161	ML_condition2	1	1	1439161	-	BT_1153	phosphoserine aminotransferase	48	1068	TTTTATAAGGAAAGATTTGTGCACCGGAAATAAATTCGTAAATTCGCAAGG
1439161	SP_condition3	1	1	1439161	-	BT_1153	phosphoserine aminotransferase	48	1068	TTTTATAAGGAAAGATTTGTGCACCGGAAATAAATTCGTAAATTCGCAAGG
1441022	EL_condition1	1	1	1441022	-	BT_1154	ATP-independent RNA helicase	0	1335	TTATGCACTATCTTACCGAATCTTTTCGTCCTTTTTGTATCTTTGTCCCCA
1441022	ML_condition2	1	1	1441022	-	BT_1154	ATP-independent RNA helicase	0	1335	TTATGCACTATCTTACCGAATCTTTTCGTCCTTTTTGTATCTTTGTCCCCA
1441022	SP_condition3	1	1	1441022	-	BT_1154	ATP-independent RNA helicase	0	1335	TTATGCACTATCTTACCGAATCTTTTCGTCCTTTTTGTATCTTTGTCCCCA
1447131	EL_condition1	1	1	1447131	-	BT_1160	Na(+)-translocating NADH-quinone reductase subunit A	31	1350	TTCCTTTCTTTTTTCCTCCCGAATCACATTATTATTTATTACTTTTGCGGC
1447131	ML_condition2	1	1	1447131	-	BT_1160	Na(+)-translocating NADH-quinone reductase subunit A	31	1350	TTCCTTTCTTTTTTCCTCCCGAATCACATTATTATTTATTACTTTTGCGGC
1447131	SP_condition3	1	1	1447131	-	BT_1160	Na(+)-translocating NADH-quinone reductase subunit A	31	1350	TTCCTTTCTTTTTTCCTCCCGAATCACATTATTATTTATTACTTTTGCGGC
1448688	EL_condition1	0	0	1448688	+	BT_1162	hypothetical protein	203	1230	CAGAATAGTAAAGGGCACAGCAAACAAAAACTGATAAAATTCGTTTATTCA
1448688	ML_condition2	1	1	1448688	+	BT_1162	hypothetical protein	203	1230	CAGAATAGTAAAGGGCACAGCAAACAAAAACTGATAAAATTCGTTTATTCA
1448688	SP_condition3	1	1	1448688	+	BT_1162	hypothetical protein	203	1230	CAGAATAGTAAAGGGCACAGCAAACAAAAACTGATAAAATTCGTTTATTCA
1448767	EL_condition1	1	1	1448767	-	BT_1161	aminopeptidase	78	1401	AGTTTTCATTCTCATAGATAATAAATCTAAAAAAGAATCGTATTTTTGCCA
1448767	ML_condition2	1	1	1448767	-	BT_1161	aminopeptidase	78	1401	AGTTTTCATTCTCATAGATAATAAATCTAAAAAAGAATCGTATTTTTGCCA
1448767	SP_condition3	1	1	1448767	-	BT_1161	aminopeptidase	78	1401	AGTTTTCATTCTCATAGATAATAAATCTAAAAAAGAATCGTATTTTTGCCA
1450209	EL_condition1	1	1	1450209	+	BT_1163	hypothetical protein	37	750	ATGCTTCCATAAGAACATCATTAAATAAAATTAATCCTTATATTTGCGTTG
1450209	ML_condition2	1	1	1450209	+	BT_1163	hypothetical protein	37	750	ATGCTTCCATAAGAACATCATTAAATAAAATTAATCCTTATATTTGCGTTG
1450209	SP_condition3	1	1	1450209	+	BT_1163	hypothetical protein	37	750	ATGCTTCCATAAGAACATCATTAAATAAAATTAATCCTTATATTTGCGTTG
1458498	EL_condition1	1	1	1458498	+	BT_1170	hypothetical protein	28	258	CATGAGCAACAAATTTGCTAAATCCAGTAAAAAACAGTAACTTTAGACCCA
1458498	ML_condition2	1	1	1458498	+	BT_1170	hypothetical protein	28	258	CATGAGCAACAAATTTGCTAAATCCAGTAAAAAACAGTAACTTTAGACCCA
1458498	SP_condition3	1	1	1458498	+	BT_1170	hypothetical protein	28	258	CATGAGCAACAAATTTGCTAAATCCAGTAAAAAACAGTAACTTTAGACCCA
1459559	EL_condition1	1	1	1459559	-	BT_1171	hypothetical protein	42	444	TAAATACGGATTCATGAAACGTCATCCGATAGAATGATTATATTTGCATTT
1459559	ML_condition2	1	1	1459559	-	BT_1171	hypothetical protein	42	444	TAAATACGGATTCATGAAACGTCATCCGATAGAATGATTATATTTGCATTT
1459559	SP_condition3	1	1	1459559	-	BT_1171	hypothetical protein	42	444	TAAATACGGATTCATGAAACGTCATCCGATAGAATGATTATATTTGCATTT
1462886	EL_condition1	0	0	1462886	-	BT_1173	hypothetical protein	44	987	TTTGCAGTTCTGCAAGTAGTTTTTCGAAAAAGTATTTAGACCTTTGCAGAG
1462886	ML_condition2	1	1	1462886	-	BT_1173	hypothetical protein	44	987	TTTGCAGTTCTGCAAGTAGTTTTTCGAAAAAGTATTTAGACCTTTGCAGAG
1462886	SP_condition3	0	0	1462886	-	BT_1173	hypothetical protein	44	987	TTTGCAGTTCTGCAAGTAGTTTTTCGAAAAAGTATTTAGACCTTTGCAGAG
1463401	EL_condition1	1	1	1463401	+	BT_1175	hypothetical protein	34	1119	AAAAAAAGCAAAAAAGATGAAAAGTATCATATCTTTTATTACCTTTGTATG
1463401	ML_condition2	1	1	1463401	+	BT_1175	hypothetical protein	34	1119	AAAAAAAGCAAAAAAGATGAAAAGTATCATATCTTTTATTACCTTTGTATG
1463401	SP_condition3	1	1	1463401	+	BT_1175	hypothetical protein	34	1119	AAAAAAAGCAAAAAAGATGAAAAGTATCATATCTTTTATTACCTTTGTATG
1466953	EL_condition1	1	1	1466953	+	BT_1178	hypothetical protein	87	1131	TTCGTAACACTTATTGCAAAAAGTTTCGTAAGTTTTATTATCTTTGGGACA
1466953	ML_condition2	1	1	1466953	+	BT_1178	hypothetical protein	87	1131	TTCGTAACACTTATTGCAAAAAGTTTCGTAAGTTTTATTATCTTTGGGACA
1466953	SP_condition3	1	1	1466953	+	BT_1178	hypothetical protein	87	1131	TTCGTAACACTTATTGCAAAAAGTTTCGTAAGTTTTATTATCTTTGGGACA
1481238	EL_condition1	1	1	1481238	-	BT_1185	OmpA-like protein	47	3273	ATGTAGCATAATTGTCATCTAAGTCTAAATAATATTAATTATCTTTGTGCA
1481238	ML_condition2	1	1	1481238	-	BT_1185	OmpA-like protein	47	3273	ATGTAGCATAATTGTCATCTAAGTCTAAATAATATTAATTATCTTTGTGCA
1481238	SP_condition3	1	1	1481238	-	BT_1185	OmpA-like protein	47	3273	ATGTAGCATAATTGTCATCTAAGTCTAAATAATATTAATTATCTTTGTGCA
1483124	EL_condition1	1	1	1483124	-	BT_1186	ABC transporter ATP-binding protein	28	1689	ATTTTTTTAGAACTCCAAAGCATTTCAAACATTTTTCTTATCTTTGTGCCA
1483124	ML_condition2	1	1	1483124	-	BT_1186	ABC transporter ATP-binding protein	28	1689	ATTTTTTTAGAACTCCAAAGCATTTCAAACATTTTTCTTATCTTTGTGCCA
1483124	SP_condition3	1	1	1483124	-	BT_1186	ABC transporter ATP-binding protein	28	1689	ATTTTTTTAGAACTCCAAAGCATTTCAAACATTTTTCTTATCTTTGTGCCA
1483192	EL_condition1	1	1	1483192	+	BT_t20	tRNA-Lys	27	73	AATGTTTGAAATGCTTTGGAGTTCTAAAAAAATGTTCTACCTTTGCACCCG
1483192	ML_condition2	1	1	1483192	+	BT_t20	tRNA-Lys	27	73	AATGTTTGAAATGCTTTGGAGTTCTAAAAAAATGTTCTACCTTTGCACCCG
1483192	SP_condition3	1	1	1483192	+	BT_t20	tRNA-Lys	27	73	AATGTTTGAAATGCTTTGGAGTTCTAAAAAAATGTTCTACCTTTGCACCCG
1483481	EL_condition1	0	0	1483481	+	BT_1187	transcriptional regulator	143	558	TCGGCTCATAGAATGATAAACTTCTTTTTCCAGTTATTGTTTCCATCTTTA
1483481	ML_condition2	0	0	1483481	+	BT_1187	transcriptional regulator	143	558	TCGGCTCATAGAATGATAAACTTCTTTTTCCAGTTATTGTTTCCATCTTTA
1483481	SP_condition3	1	1	1483481	+	BT_1187	transcriptional regulator	143	558	TCGGCTCATAGAATGATAAACTTCTTTTTCCAGTTATTGTTTCCATCTTTA
1486655	EL_condition1	1	1	1486655	-	BT_1190	ATP GTP-binding protein	229	1068	TATTTCATCATTCATTTGGCTCTGTTATTTATTTCTCATATCTTTGACGCA
1486655	ML_condition2	1	1	1486655	-	BT_1190	ATP GTP-binding protein	229	1068	TATTTCATCATTCATTTGGCTCTGTTATTTATTTCTCATATCTTTGACGCA
1486655	SP_condition3	1	1	1486655	-	BT_1190	ATP GTP-binding protein	229	1068	TATTTCATCATTCATTTGGCTCTGTTATTTATTTCTCATATCTTTGACGCA
1487512	EL_condition1	1	1	1487512	-	BT_1191	hypothetical protein	32	771	AAAAATATGTTACCGATCATTGAGCTTTTAACCGGATAATTGTATTAATAA
1487512	ML_condition2	1	1	1487512	-	BT_1191	hypothetical protein	32	771	AAAAATATGTTACCGATCATTGAGCTTTTAACCGGATAATTGTATTAATAA
1487512	SP_condition3	1	1	1487512	-	BT_1191	hypothetical protein	32	771	AAAAATATGTTACCGATCATTGAGCTTTTAACCGGATAATTGTATTAATAA
1488987	EL_condition1	1	1	1488987	-	BT_1192	xylanase	34	1392	TTTCTATTTAAAAGGAGGCGCAAAGATACATAAAATTACTATCTTCGCACA
1488987	ML_condition2	1	1	1488987	-	BT_1192	xylanase	34	1392	TTTCTATTTAAAAGGAGGCGCAAAGATACATAAAATTACTATCTTCGCACA
1488987	SP_condition3	1	1	1488987	-	BT_1192	xylanase	34	1392	TTTCTATTTAAAAGGAGGCGCAAAGATACATAAAATTACTATCTTCGCACA
1489022	EL_condition1	1	1	1489022	+	BT_1193	hypothetical protein	23	1356	TTAATGAATATTTGATGTGCGAAGATAGTAATTTTATGTATCTTTGCGCCT
1489022	ML_condition2	1	1	1489022	+	BT_1193	hypothetical protein	23	1356	TTAATGAATATTTGATGTGCGAAGATAGTAATTTTATGTATCTTTGCGCCT
1489022	SP_condition3	1	1	1489022	+	BT_1193	hypothetical protein	23	1356	TTAATGAATATTTGATGTGCGAAGATAGTAATTTTATGTATCTTTGCGCCT
1490422	EL_condition1	1	1	1490422	+	BT_1194	OmpA family outer membrane protein	40	801	TAAATCTGCCTTCCGTGTCAACAAGGTAGCCGTGTCGTTTGTTATTTTACA
1490422	ML_condition2	1	1	1490422	+	BT_1194	OmpA family outer membrane protein	40	801	TAAATCTGCCTTCCGTGTCAACAAGGTAGCCGTGTCGTTTGTTATTTTACA
1490422	SP_condition3	1	1	1490422	+	BT_1194	OmpA family outer membrane protein	40	801	TAAATCTGCCTTCCGTGTCAACAAGGTAGCCGTGTCGTTTGTTATTTTACA
1493889	EL_condition1	1	1	1493889	-	BT_1196	pyruvate carboxylase subunit B	43	1776	TATTCTCTCTATATTTGTTATTATGTCAGAAAACTCAATATATTTGTATCA
1493889	ML_condition2	1	1	1493889	-	BT_1196	pyruvate carboxylase subunit B	43	1776	TATTCTCTCTATATTTGTTATTATGTCAGAAAACTCAATATATTTGTATCA
1493889	SP_condition3	1	1	1493889	-	BT_1196	pyruvate carboxylase subunit B	43	1776	TATTCTCTCTATATTTGTTATTATGTCAGAAAACTCAATATATTTGTATCA
1494601	EL_condition1	1	1	1494601	-	BT_1197	RNA polymerase ECF-type sigma factor	42	504	TGACGAATTTCCCCCTGTTCGACTCATAAAATACCTTTAAACTTGCAAACG
1494601	ML_condition2	1	1	1494601	-	BT_1197	RNA polymerase ECF-type sigma factor	42	504	TGACGAATTTCCCCCTGTTCGACTCATAAAATACCTTTAAACTTGCAAACG
1494601	SP_condition3	1	1	1494601	-	BT_1197	RNA polymerase ECF-type sigma factor	42	504	TGACGAATTTCCCCCTGTTCGACTCATAAAATACCTTTAAACTTGCAAACG
1494776	EL_condition1	1	1	1494776	+	BT_1198	LemA protein	26	561	TTTTATTCTCTTCTTCTTGTTTGGCAATACAAAATAACTTACTTTTGGGTA
1494776	ML_condition2	1	1	1494776	+	BT_1198	LemA protein	26	561	TTTTATTCTCTTCTTCTTGTTTGGCAATACAAAATAACTTACTTTTGGGTA
1494776	SP_condition3	1	1	1494776	+	BT_1198	LemA protein	26	561	TTTTATTCTCTTCTTCTTGTTTGGCAATACAAAATAACTTACTTTTGGGTA
1496410	EL_condition1	0	0	1496410	+	BT_1200	hypothetical protein	23	495	AAAGAAAGCAGGAGGACTCCTTATTTTTAGTATATTTGAGTGTTATACATA
1496410	ML_condition2	1	1	1496410	+	BT_1200	hypothetical protein	23	495	AAAGAAAGCAGGAGGACTCCTTATTTTTAGTATATTTGAGTGTTATACATA
1496410	SP_condition3	1	1	1496410	+	BT_1200	hypothetical protein	23	495	AAAGAAAGCAGGAGGACTCCTTATTTTTAGTATATTTGAGTGTTATACATA
1497625	EL_condition1	1	1	1497625	+	BT_1202	UDP-N-acetylglucosamine 2-epimerase	20	477	TTGTATGCAAAGTAACGAATAAATTCCGTAAGAAAATGTACTTTTGCTACA
1497625	ML_condition2	1	1	1497625	+	BT_1202	UDP-N-acetylglucosamine 2-epimerase	20	477	TTGTATGCAAAGTAACGAATAAATTCCGTAAGAAAATGTACTTTTGCTACA
1497625	SP_condition3	1	1	1497625	+	BT_1202	UDP-N-acetylglucosamine 2-epimerase	20	477	TTGTATGCAAAGTAACGAATAAATTCCGTAAGAAAATGTACTTTTGCTACA
1497630	EL_condition1	1	1	1497630	-	BT_1201	hypothetical protein	68	630	ATTGGGGCGTGCCCCGGCAACAATTGTTATTTTCATATTGTTTCTATCTAA
1497630	ML_condition2	1	1	1497630	-	BT_1201	hypothetical protein	68	630	ATTGGGGCGTGCCCCGGCAACAATTGTTATTTTCATATTGTTTCTATCTAA
1497630	SP_condition3	1	1	1497630	-	BT_1201	hypothetical protein	68	630	ATTGGGGCGTGCCCCGGCAACAATTGTTATTTTCATATTGTTTCTATCTAA
1499130	EL_condition1	1	1	1499130	+	BT_1204	hypothetical protein	15	2577	AAAAAGTTATATACTCTATTTTACTCAGACTTATTTGTTAACTTTGCAGCC
1499130	ML_condition2	1	1	1499130	+	BT_1204	hypothetical protein	15	2577	AAAAAGTTATATACTCTATTTTACTCAGACTTATTTGTTAACTTTGCAGCC
1499130	SP_condition3	1	1	1499130	+	BT_1204	hypothetical protein	15	2577	AAAAAGTTATATACTCTATTTTACTCAGACTTATTTGTTAACTTTGCAGCC
1501646	EL_condition1	1	1	1501646	+	BT_1205	recombination factor protein RarA	80	1269	GGAAGTATAGGTATCTACAACATTTTCAAGTTGCTGCACGTTGAATATGTA
1501646	ML_condition2	1	1	1501646	+	BT_1205	recombination factor protein RarA	80	1269	GGAAGTATAGGTATCTACAACATTTTCAAGTTGCTGCACGTTGAATATGTA
1501646	SP_condition3	1	1	1501646	+	BT_1205	recombination factor protein RarA	80	1269	GGAAGTATAGGTATCTACAACATTTTCAAGTTGCTGCACGTTGAATATGTA
1508162	EL_condition1	1	1	1508162	-	BT_1211	hypothetical protein	23	237	ATTTTGCCTTACTTGTTTGTTTTAATTATAAAAATTGTATATTTGTACTCA
1508162	ML_condition2	1	1	1508162	-	BT_1211	hypothetical protein	23	237	ATTTTGCCTTACTTGTTTGTTTTAATTATAAAAATTGTATATTTGTACTCA
1508162	SP_condition3	1	1	1508162	-	BT_1211	hypothetical protein	23	237	ATTTTGCCTTACTTGTTTGTTTTAATTATAAAAATTGTATATTTGTACTCA
1513116	EL_condition1	1	1	1513116	+	BT_1216	two-component system sensor	0	1074	TAGACCCGATAGAGGCAATCAGATACGAATAAAAAACTATCTTTGTCTTTA
1513116	ML_condition2	1	1	1513116	+	BT_1216	two-component system sensor	0	1074	TAGACCCGATAGAGGCAATCAGATACGAATAAAAAACTATCTTTGTCTTTA
1513116	SP_condition3	1	1	1513116	+	BT_1216	two-component system sensor	0	1074	TAGACCCGATAGAGGCAATCAGATACGAATAAAAAACTATCTTTGTCTTTA
1515343	EL_condition1	1	1	1515343	+	BT_1218	hypothetical protein	37	699	TTATAGGGGGGATGCTCAAACAAGAACAGCTCTCCGGACGTTATACTACTG
1515343	ML_condition2	1	1	1515343	+	BT_1218	hypothetical protein	37	699	TTATAGGGGGGATGCTCAAACAAGAACAGCTCTCCGGACGTTATACTACTG
1515343	SP_condition3	1	1	1515343	+	BT_1218	hypothetical protein	37	699	TTATAGGGGGGATGCTCAAACAAGAACAGCTCTCCGGACGTTATACTACTG
1521558	EL_condition1	0	0	1521558	-	BT_1222	6-phosphogluconate dehydrogenase	30	1476	AGTATTTTAATCTAAAACTAGCGAACAAATGTGCTTTTCAAGTGTTTCTTA
1521558	ML_condition2	1	1	1521558	-	BT_1222	6-phosphogluconate dehydrogenase	30	1476	AGTATTTTAATCTAAAACTAGCGAACAAATGTGCTTTTCAAGTGTTTCTTA
1521558	SP_condition3	1	1	1521558	-	BT_1222	6-phosphogluconate dehydrogenase	30	1476	AGTATTTTAATCTAAAACTAGCGAACAAATGTGCTTTTCAAGTGTTTCTTA
1521621	EL_condition1	1	1	1521621	+	BT_1223	Na+/H+-dicarboxylate symporter	17	1170	AAAAGCACATTTGTTCGCTAGTTTTAGATTAAAATACTATTTTTGTAGTCA
1521621	ML_condition2	1	1	1521621	+	BT_1223	Na+/H+-dicarboxylate symporter	17	1170	AAAAGCACATTTGTTCGCTAGTTTTAGATTAAAATACTATTTTTGTAGTCA
1521621	SP_condition3	1	1	1521621	+	BT_1223	Na+/H+-dicarboxylate symporter	17	1170	AAAAGCACATTTGTTCGCTAGTTTTAGATTAAAATACTATTTTTGTAGTCA
1522857	EL_condition1	1	1	1522857	+	BT_1224	GDP-mannose 4%2C6-dehydratase	27	1071	AAACTGACTTGGTTTGCATATACAGCATAAAATAACGAAATTTGTCCCCCG
1522857	ML_condition2	1	1	1522857	+	BT_1224	GDP-mannose 4%2C6-dehydratase	27	1071	AAACTGACTTGGTTTGCATATACAGCATAAAATAACGAAATTTGTCCCCCG
1522857	SP_condition3	1	1	1522857	+	BT_1224	GDP-mannose 4%2C6-dehydratase	27	1071	AAACTGACTTGGTTTGCATATACAGCATAAAATAACGAAATTTGTCCCCCG
1525709	EL_condition1	1	1	1525709	+	BT_1226	long-chain-fatty-acid--CoA ligase	26	1659	AATTCTTCATTCTTAATTCTTCATTCTTAATTTAATTACTATATTTGCACA
1525709	ML_condition2	1	1	1525709	+	BT_1226	long-chain-fatty-acid--CoA ligase	26	1659	AATTCTTCATTCTTAATTCTTCATTCTTAATTTAATTACTATATTTGCACA
1525709	SP_condition3	1	1	1525709	+	BT_1226	long-chain-fatty-acid--CoA ligase	26	1659	AATTCTTCATTCTTAATTCTTCATTCTTAATTTAATTACTATATTTGCACA
1527456	EL_condition1	0	0	1527456	+	BT_1227	hypothetical protein	1	1149	ATTAAGGGAATACTCTGTGAACCTAAACTGAAAAAAAGAGTTATAATAAAG
1527456	ML_condition2	1	1	1527456	+	BT_1227	hypothetical protein	1	1149	ATTAAGGGAATACTCTGTGAACCTAAACTGAAAAAAAGAGTTATAATAAAG
1527456	SP_condition3	1	1	1527456	+	BT_1227	hypothetical protein	1	1149	ATTAAGGGAATACTCTGTGAACCTAAACTGAAAAAAAGAGTTATAATAAAG
1530999	EL_condition1	0	0	1530999	-	BT_1228	fructose-1%2C6-bisphosphatase	76	1995	TTATTGGGCTGACGATGAACATTAAAGGCTGGAATTTGTAATAAGTAGATG
1530999	ML_condition2	1	1	1530999	-	BT_1228	fructose-1%2C6-bisphosphatase	76	1995	TTATTGGGCTGACGATGAACATTAAAGGCTGGAATTTGTAATAAGTAGATG
1530999	SP_condition3	1	1	1530999	-	BT_1228	fructose-1%2C6-bisphosphatase	76	1995	TTATTGGGCTGACGATGAACATTAAAGGCTGGAATTTGTAATAAGTAGATG
1532724	EL_condition1	1	1	1532724	-	BT_1229	hypothetical protein	19	1668	TGAAAGCTTAAAAGTTTTGAATGGGACTAAATAGTTTTTATCTTTGCGCCC
1532724	ML_condition2	1	1	1532724	-	BT_1229	hypothetical protein	19	1668	TGAAAGCTTAAAAGTTTTGAATGGGACTAAATAGTTTTTATCTTTGCGCCC
1532724	SP_condition3	1	1	1532724	-	BT_1229	hypothetical protein	19	1668	TGAAAGCTTAAAAGTTTTGAATGGGACTAAATAGTTTTTATCTTTGCGCCC
1534117	EL_condition1	1	1	1534117	+	BT_t21	tRNA-Ser	26	90	ATCTTGCTAAAAGATTTGCGTAGTCCAAAAGTTCCCCCTATATTTGCACCG
1534117	ML_condition2	1	1	1534117	+	BT_t21	tRNA-Ser	26	90	ATCTTGCTAAAAGATTTGCGTAGTCCAAAAGTTCCCCCTATATTTGCACCG
1534117	SP_condition3	1	1	1534117	+	BT_t21	tRNA-Ser	26	90	ATCTTGCTAAAAGATTTGCGTAGTCCAAAAGTTCCCCCTATATTTGCACCG
1534298	EL_condition1	1	1	1534298	+	BT_1232	hypothetical protein	137	207	AAGAGCTAAGTTTTATAGACTTGGCTCTTTTTAAATCTATCAAAAGCCGGT
1534298	ML_condition2	1	1	1534298	+	BT_1232	hypothetical protein	137	207	AAGAGCTAAGTTTTATAGACTTGGCTCTTTTTAAATCTATCAAAAGCCGGT
1534298	SP_condition3	1	1	1534298	+	BT_1232	hypothetical protein	137	207	AAGAGCTAAGTTTTATAGACTTGGCTCTTTTTAAATCTATCAAAAGCCGGT
1535561	EL_condition1	1	1	1535561	-	BT_1233	hypothetical protein	16	735	AAACGGTTGATATAAATCAAGTTGATTCAAAAAAGATGTATCTTTGTCTCC
1535561	ML_condition2	1	1	1535561	-	BT_1233	hypothetical protein	16	735	AAACGGTTGATATAAATCAAGTTGATTCAAAAAAGATGTATCTTTGTCTCC
1535561	SP_condition3	1	1	1535561	-	BT_1233	hypothetical protein	16	735	AAACGGTTGATATAAATCAAGTTGATTCAAAAAAGATGTATCTTTGTCTCC
1535629	EL_condition1	1	1	1535629	+	BT_1234	hypothetical protein	17	585	TTTTTGAATCAACTTGATTTATATCAACCGTTTTTAGTACTTTTGCACATA
1535629	ML_condition2	1	1	1535629	+	BT_1234	hypothetical protein	17	585	TTTTTGAATCAACTTGATTTATATCAACCGTTTTTAGTACTTTTGCACATA
1535629	SP_condition3	0	0	1535629	+	BT_1234	hypothetical protein	17	585	TTTTTGAATCAACTTGATTTATATCAACCGTTTTTAGTACTTTTGCACATA
1537168	EL_condition1	1	1	1537168	-	BT_1235	AraC family transcriptional regulator	18	903	AATCTCTCGCCTTAGGTTGAACATCTCATTATTACTGGTATCTTTGTCGCA
1537168	ML_condition2	1	1	1537168	-	BT_1235	AraC family transcriptional regulator	18	903	AATCTCTCGCCTTAGGTTGAACATCTCATTATTACTGGTATCTTTGTCGCA
1537168	SP_condition3	1	1	1537168	-	BT_1235	AraC family transcriptional regulator	18	903	AATCTCTCGCCTTAGGTTGAACATCTCATTATTACTGGTATCTTTGTCGCA
1540755	EL_condition1	0	0	1540755	+	BT_1238	RNA-binding protein	232	2175	CATGTTTTCAATGATAATATCGCGTTTCCCTCCCAGTTTGTTATATTCTTC
1540755	ML_condition2	0	0	1540755	+	BT_1238	RNA-binding protein	232	2175	CATGTTTTCAATGATAATATCGCGTTTCCCTCCCAGTTTGTTATATTCTTC
1540755	SP_condition3	1	1	1540755	+	BT_1238	RNA-binding protein	232	2175	CATGTTTTCAATGATAATATCGCGTTTCCCTCCCAGTTTGTTATATTCTTC
1540948	EL_condition1	1	1	1540948	-	BT_1237	two-component system sensor histidine kinase	37	1926	AAAAATACACATAAATCTGTTATAGCCGACAAGTTTTAGTATATTTGCAAG
1540948	ML_condition2	1	1	1540948	-	BT_1237	two-component system sensor histidine kinase	37	1926	AAAAATACACATAAATCTGTTATAGCCGACAAGTTTTAGTATATTTGCAAG
1540948	SP_condition3	1	1	1540948	-	BT_1237	two-component system sensor histidine kinase	37	1926	AAAAATACACATAAATCTGTTATAGCCGACAAGTTTTAGTATATTTGCAAG
1544049	EL_condition1	1	1	1544049	-	BT_1239	metal-dependent membrane protease	20	897	AAATAGGTAAGACACGATGTTTTTTTATGTTTTATATCTAATTTTGTAGCG
1544049	ML_condition2	1	1	1544049	-	BT_1239	metal-dependent membrane protease	20	897	AAATAGGTAAGACACGATGTTTTTTTATGTTTTATATCTAATTTTGTAGCG
1544049	SP_condition3	1	1	1544049	-	BT_1239	metal-dependent membrane protease	20	897	AAATAGGTAAGACACGATGTTTTTTTATGTTTTATATCTAATTTTGTAGCG
1544115	EL_condition1	1	1	1544115	+	BT_1240	hypothetical protein	18	1050	ATAAAACATAAAAAAACATCGTGTCTTACCTATTTTTCCTATATTTGTCTG
1544115	ML_condition2	1	1	1544115	+	BT_1240	hypothetical protein	18	1050	ATAAAACATAAAAAAACATCGTGTCTTACCTATTTTTCCTATATTTGTCTG
1544115	SP_condition3	1	1	1544115	+	BT_1240	hypothetical protein	18	1050	ATAAAACATAAAAAAACATCGTGTCTTACCTATTTTTCCTATATTTGTCTG
1547979	EL_condition1	1	1	1547979	-	BT_1242	ABC transporter ATP-binding protein	46	1620	TGACACATTCCGGATAGCTCATAATTCATTTTAAATGTCTACCTTTGCACG
1547979	ML_condition2	1	1	1547979	-	BT_1242	ABC transporter ATP-binding protein	46	1620	TGACACATTCCGGATAGCTCATAATTCATTTTAAATGTCTACCTTTGCACG
1547979	SP_condition3	1	1	1547979	-	BT_1242	ABC transporter ATP-binding protein	46	1620	TGACACATTCCGGATAGCTCATAATTCATTTTAAATGTCTACCTTTGCACG
1548059	EL_condition1	1	1	1548059	+	BT_1243	heat shock protein GrpE	78	582	TGAGCTATCCGGAATGTGTCAATCTGGCATAAATGTATTACCTTTGCCACG
1548059	ML_condition2	1	1	1548059	+	BT_1243	heat shock protein GrpE	78	582	TGAGCTATCCGGAATGTGTCAATCTGGCATAAATGTATTACCTTTGCCACG
1548059	SP_condition3	1	1	1548059	+	BT_1243	heat shock protein GrpE	78	582	TGAGCTATCCGGAATGTGTCAATCTGGCATAAATGTATTACCTTTGCCACG
1551323	EL_condition1	1	1	1551323	-	BT_1246	transposase	167	681	ACATTTGCAGTATTAAATATCACAACAAAATATAAGTGTATATTTGAAAAG
1551323	ML_condition2	1	1	1551323	-	BT_1246	transposase	167	681	ACATTTGCAGTATTAAATATCACAACAAAATATAAGTGTATATTTGAAAAG
1551323	SP_condition3	1	1	1551323	-	BT_1246	transposase	167	681	ACATTTGCAGTATTAAATATCACAACAAAATATAAGTGTATATTTGAAAAG
1554070	EL_condition1	1	1	1554070	-	BT_1247	hypothetical protein	75	2592	AAATGAGTAAATCATCCCAATTTTTCAATTCTTTTTCCTATATTTGGCTGG
1554070	ML_condition2	1	1	1554070	-	BT_1247	hypothetical protein	75	2592	AAATGAGTAAATCATCCCAATTTTTCAATTCTTTTTCCTATATTTGGCTGG
1554070	SP_condition3	1	1	1554070	-	BT_1247	hypothetical protein	75	2592	AAATGAGTAAATCATCCCAATTTTTCAATTCTTTTTCCTATATTTGGCTGG
1558574	EL_condition1	1	1	1558574	-	BT_1251	MarR family transcriptional regulator	22	444	AATTAGTCAAACGTTTGACTAATTCGGTAGAAATACATACCTTTGCGCCCG
1558574	ML_condition2	1	1	1558574	-	BT_1251	MarR family transcriptional regulator	22	444	AATTAGTCAAACGTTTGACTAATTCGGTAGAAATACATACCTTTGCGCCCG
1558574	SP_condition3	1	1	1558574	-	BT_1251	MarR family transcriptional regulator	22	444	AATTAGTCAAACGTTTGACTAATTCGGTAGAAATACATACCTTTGCGCCCG
1558736	EL_condition1	1	1	1558736	+	BT_1252	hypothetical protein	65	552	AAATGAGCAGAATCTTTGTTCATCTGAAATCTTTTATTTTACTTTGCATCA
1558736	ML_condition2	1	1	1558736	+	BT_1252	hypothetical protein	65	552	AAATGAGCAGAATCTTTGTTCATCTGAAATCTTTTATTTTACTTTGCATCA
1558736	SP_condition3	1	1	1558736	+	BT_1252	hypothetical protein	65	552	AAATGAGCAGAATCTTTGTTCATCTGAAATCTTTTATTTTACTTTGCATCA
1562034	EL_condition1	1	1	1562034	-	BT_1256	hypothetical protein	15	282	TATTGATGTGATCGTTTGTTTTTATTCGAATTTATCTCTACTTTTGCATCA
1562034	ML_condition2	1	1	1562034	-	BT_1256	hypothetical protein	15	282	TATTGATGTGATCGTTTGTTTTTATTCGAATTTATCTCTACTTTTGCATCA
1562034	SP_condition3	1	1	1562034	-	BT_1256	hypothetical protein	15	282	TATTGATGTGATCGTTTGTTTTTATTCGAATTTATCTCTACTTTTGCATCA
1562206	EL_condition1	1	1	1562206	+	BT_1257	hypothetical protein	18	468	AACTTTCCATTATTATTCACCATATCTCTGTTTTTTTCTATCTTTGCTTTG
1562206	ML_condition2	1	1	1562206	+	BT_1257	hypothetical protein	18	468	AACTTTCCATTATTATTCACCATATCTCTGTTTTTTTCTATCTTTGCTTTG
1562206	SP_condition3	1	1	1562206	+	BT_1257	hypothetical protein	18	468	AACTTTCCATTATTATTCACCATATCTCTGTTTTTTTCTATCTTTGCTTTG
1563702	EL_condition1	1	1	1563702	-	BT_1258	acetyltransferase	30	444	ATATACTTTCGGGAAATTGTTTATCAGGTGAATTTTTATACCTTTGCAAGA
1563702	ML_condition2	1	1	1563702	-	BT_1258	acetyltransferase	30	444	ATATACTTTCGGGAAATTGTTTATCAGGTGAATTTTTATACCTTTGCAAGA
1563702	SP_condition3	1	1	1563702	-	BT_1258	acetyltransferase	30	444	ATATACTTTCGGGAAATTGTTTATCAGGTGAATTTTTATACCTTTGCAAGA
1563830	EL_condition1	0	0	1563830	+	BT_1259	choloylglycine hydrolase	95	981	ACTATCAATACAAACGCTGAACTTTAAGGGCATATTCTTGTTAACTTGTCA
1563830	ML_condition2	1	1	1563830	+	BT_1259	choloylglycine hydrolase	95	981	ACTATCAATACAAACGCTGAACTTTAAGGGCATATTCTTGTTAACTTGTCA
1563830	SP_condition3	1	1	1563830	+	BT_1259	choloylglycine hydrolase	95	981	ACTATCAATACAAACGCTGAACTTTAAGGGCATATTCTTGTTAACTTGTCA
1565183	EL_condition1	0	0	1565183	+	BT_1260	peptidase	45	645	AAATAATACAATGCACTTGTTTTCTCTTATTATTATCGTTTACTTTGTTGG
1565183	ML_condition2	0	0	1565183	+	BT_1260	peptidase	45	645	AAATAATACAATGCACTTGTTTTCTCTTATTATTATCGTTTACTTTGTTGG
1565183	SP_condition3	1	1	1565183	+	BT_1260	peptidase	45	645	AAATAATACAATGCACTTGTTTTCTCTTATTATTATCGTTTACTTTGTTGG
1567942	EL_condition1	1	1	1567942	+	BT_1263	protease I	56	528	TTCTGAGGTTCGTTCTTGTATTTTTCAATTAAGGTAGATACATTTGCATCA
1567942	ML_condition2	0	0	1567942	+	BT_1263	protease I	56	528	TTCTGAGGTTCGTTCTTGTATTTTTCAATTAAGGTAGATACATTTGCATCA
1567942	SP_condition3	1	1	1567942	+	BT_1263	protease I	56	528	TTCTGAGGTTCGTTCTTGTATTTTTCAATTAAGGTAGATACATTTGCATCA
1568950	EL_condition1	1	1	1568950	+	BT_1264	two-component system sensor histidine kinase	44	3120	TTTAATTGGATGCCATCGTTTTTCAGATTGTTTTTAGTACTTTTGCCCGTA
1568950	ML_condition2	1	1	1568950	+	BT_1264	two-component system sensor histidine kinase	44	3120	TTTAATTGGATGCCATCGTTTTTCAGATTGTTTTTAGTACTTTTGCCCGTA
1568950	SP_condition3	1	1	1568950	+	BT_1264	two-component system sensor histidine kinase	44	3120	TTTAATTGGATGCCATCGTTTTTCAGATTGTTTTTAGTACTTTTGCCCGTA
1573010	EL_condition1	1	1	1573010	-	BT_1265	two-component system response regulator	60	801	TTCCGGAATGGGACTTAAGAACCTTTCTGCCCGATATATGTTGTTGTGCAA
1573010	ML_condition2	1	1	1573010	-	BT_1265	two-component system response regulator	60	801	TTCCGGAATGGGACTTAAGAACCTTTCTGCCCGATATATGTTGTTGTGCAA
1573010	SP_condition3	1	1	1573010	-	BT_1265	two-component system response regulator	60	801	TTCCGGAATGGGACTTAAGAACCTTTCTGCCCGATATATGTTGTTGTGCAA
1573998	EL_condition1	0	0	1573998	-	BT_1266	two-component system sensor	0	1056	AATAAAAGCGCTCCACGGATATGATTGTCGATAAAAAGCACTAACTTTGTA
1573998	ML_condition2	1	1	1573998	-	BT_1266	two-component system sensor	0	1056	AATAAAAGCGCTCCACGGATATGATTGTCGATAAAAAGCACTAACTTTGTA
1573998	SP_condition3	0	0	1573998	-	BT_1266	two-component system sensor	0	1056	AATAAAAGCGCTCCACGGATATGATTGTCGATAAAAAGCACTAACTTTGTA
1579463	EL_condition1	1	1	1579463	-	BT_1269	component of multidrug efflux system	28	1071	TCGGAAATTAAATTCCGGTTCTTTTTTCTTCTTTCCGTTACTTTCGTGCCG
1579463	ML_condition2	1	1	1579463	-	BT_1269	component of multidrug efflux system	28	1071	TCGGAAATTAAATTCCGGTTCTTTTTTCTTCTTTCCGTTACTTTCGTGCCG
1579463	SP_condition3	1	1	1579463	-	BT_1269	component of multidrug efflux system	28	1071	TCGGAAATTAAATTCCGGTTCTTTTTTCTTCTTTCCGTTACTTTCGTGCCG
1579594	EL_condition1	0	0	1579594	+	BT_1270	Na+/H+ antiporter	37	1302	AGAAAAGATGAAAATTTGAGCCTTTTATCGTACTTATGTGTTTCCTTACTA
1579594	ML_condition2	1	1	1579594	+	BT_1270	Na+/H+ antiporter	37	1302	AGAAAAGATGAAAATTTGAGCCTTTTATCGTACTTATGTGTTTCCTTACTA
1579594	SP_condition3	1	1	1579594	+	BT_1270	Na+/H+ antiporter	37	1302	AGAAAAGATGAAAATTTGAGCCTTTTATCGTACTTATGTGTTTCCTTACTA
1580986	EL_condition1	1	1	1580986	+	BT_1271	30S ribosomal protein S16	55	555	AAAGAAAGGAAATATTTGTCAATCAAAAGAAAAGCTGTATCTTTGCGCCCG
1580986	ML_condition2	1	1	1580986	+	BT_1271	30S ribosomal protein S16	55	555	AAAGAAAGGAAATATTTGTCAATCAAAAGAAAAGCTGTATCTTTGCGCCCG
1580986	SP_condition3	1	1	1580986	+	BT_1271	30S ribosomal protein S16	55	555	AAAGAAAGGAAATATTTGTCAATCAAAAGAAAAGCTGTATCTTTGCGCCCG
1581736	EL_condition1	1	1	1581736	+	BT_1272	FucR	36	996	ACATATTAAAACAGTTCTCTACTTCTGAATAAATTTCTTTTCTTTGCAACA
1581736	ML_condition2	1	1	1581736	+	BT_1272	FucR	36	996	ACATATTAAAACAGTTCTCTACTTCTGAATAAATTTCTTTTCTTTGCAACA
1581736	SP_condition3	1	1	1581736	+	BT_1272	FucR	36	996	ACATATTAAAACAGTTCTCTACTTCTGAATAAATTTCTTTTCTTTGCAACA
1584662	EL_condition1	1	1	1584662	+	BT_1274	L-fuculose phosphate aldolase	63	639	ATAAACAAGAATCTTTCGTCCTATTTGATTTAATAATTTAACTTTGCCGTA
1584662	ML_condition2	1	1	1584662	+	BT_1274	L-fuculose phosphate aldolase	63	639	ATAAACAAGAATCTTTCGTCCTATTTGATTTAATAATTTAACTTTGCCGTA
1584662	SP_condition3	1	1	1584662	+	BT_1274	L-fuculose phosphate aldolase	63	639	ATAAACAAGAATCTTTCGTCCTATTTGATTTAATAATTTAACTTTGCCGTA
1588707	EL_condition1	0	0	1588707	+	BT_1278	RNA polymerase ECF-type sigma factor	23	552	TATTCCTTTTTTCTTCGTATCTTAATTTAATTTGTTTACATTTGTCTTTCG
1588707	ML_condition2	1	1	1588707	+	BT_1278	RNA polymerase ECF-type sigma factor	23	552	TATTCCTTTTTTCTTCGTATCTTAATTTAATTTGTTTACATTTGTCTTTCG
1588707	SP_condition3	1	1	1588707	+	BT_1278	RNA polymerase ECF-type sigma factor	23	552	TATTCCTTTTTTCTTCGTATCTTAATTTAATTTGTTTACATTTGTCTTTCG
1603743	EL_condition1	1	1	1603743	+	BT_1287	hypothetical protein	68	639	TTTTTTATTTCCATGATGCAGTATTTCGTCATTTCCGGTATTTACTCTATG
1603743	ML_condition2	1	1	1603743	+	BT_1287	hypothetical protein	68	639	TTTTTTATTTCCATGATGCAGTATTTCGTCATTTCCGGTATTTACTCTATG
1603743	SP_condition3	1	1	1603743	+	BT_1287	hypothetical protein	68	639	TTTTTTATTTCCATGATGCAGTATTTCGTCATTTCCGGTATTTACTCTATG
1609031	EL_condition1	1	1	1609031	-	BT_1291	spermidine/putrescine transport ATP-binding protein	14	1392	ATATTAGATTAACACGTAGGTGGAAATCGTAGAAATGTGTACCTTTGCAGC
1609031	ML_condition2	1	1	1609031	-	BT_1291	spermidine/putrescine transport ATP-binding protein	14	1392	ATATTAGATTAACACGTAGGTGGAAATCGTAGAAATGTGTACCTTTGCAGC
1609031	SP_condition3	1	1	1609031	-	BT_1291	spermidine/putrescine transport ATP-binding protein	14	1392	ATATTAGATTAACACGTAGGTGGAAATCGTAGAAATGTGTACCTTTGCAGC
1609128	EL_condition1	1	1	1609128	+	BT_1292	thiol:disulfide interchange protein	29	1101	ATATAACAGTGTTTTTCGATGCCAGACAGAAAAAAAATCTATCTTTGCATA
1609128	ML_condition2	1	1	1609128	+	BT_1292	thiol:disulfide interchange protein	29	1101	ATATAACAGTGTTTTTCGATGCCAGACAGAAAAAAAATCTATCTTTGCATA
1609128	SP_condition3	1	0	1609128	+	BT_1292	thiol:disulfide interchange protein	29	1101	ATATAACAGTGTTTTTCGATGCCAGACAGAAAAAAAATCTATCTTTGCATA
1614885	EL_condition1	1	1	1614885	-	BT_1294	glycogen [starch] synthase%2C glycosyltransferase	29	1662	TTTTCGCATAAAGTATTATTTTTCAAAGAATAATGCGTACTTTTGCACTCG
1614885	ML_condition2	1	1	1614885	-	BT_1294	glycogen [starch] synthase%2C glycosyltransferase	29	1662	TTTTCGCATAAAGTATTATTTTTCAAAGAATAATGCGTACTTTTGCACTCG
1614885	SP_condition3	1	1	1614885	-	BT_1294	glycogen [starch] synthase%2C glycosyltransferase	29	1662	TTTTCGCATAAAGTATTATTTTTCAAAGAATAATGCGTACTTTTGCACTCG
1622678	EL_condition1	1	1	1622678	-	BT_1301	ATP synthase subunit E	56	591	TCTTTGCGTCTTTCTCTTTTTTATCAAATTGATTTTTGTAAATTTGGCGAG
1622678	ML_condition2	1	1	1622678	-	BT_1301	ATP synthase subunit E	56	591	TCTTTGCGTCTTTCTCTTTTTTATCAAATTGATTTTTGTAAATTTGGCGAG
1622678	SP_condition3	1	1	1622678	-	BT_1301	ATP synthase subunit E	56	591	TCTTTGCGTCTTTCTCTTTTTTATCAAATTGATTTTTGTAAATTTGGCGAG
1626241	EL_condition1	1	1	1626241	-	BT_1306	ABC transporter ATP-binding protein	61	849	TTATTTTCCTTTTCTTTTGTTTTTTCAGAACAAATGTATACTTTTGTAGTG
1626241	ML_condition2	1	1	1626241	-	BT_1306	ABC transporter ATP-binding protein	61	849	TTATTTTCCTTTTCTTTTGTTTTTTCAGAACAAATGTATACTTTTGTAGTG
1626241	SP_condition3	1	1	1626241	-	BT_1306	ABC transporter ATP-binding protein	61	849	TTATTTTCCTTTTCTTTTGTTTTTTCAGAACAAATGTATACTTTTGTAGTG
1629969	EL_condition1	1	1	1629969	-	BT_t23	tRNA-Ala	127	74	AGAGAAAAGAAAGAAGCCGAGTCTAACATCAGGTAGACAAGGTTGAACTAG
1629969	ML_condition2	1	1	1629969	-	BT_t23	tRNA-Ala	127	74	AGAGAAAAGAAAGAAGCCGAGTCTAACATCAGGTAGACAAGGTTGAACTAG
1629969	SP_condition3	1	1	1629969	-	BT_t23	tRNA-Ala	127	74	AGAGAAAAGAAAGAAGCCGAGTCTAACATCAGGTAGACAAGGTTGAACTAG
1633616	EL_condition1	1	1	1633616	-	BT_1308	clostripain-related protein	16	1200	TATGATAAGAGATGCAAGTTTGCATCTCTTATTTTTTTATCTTTGCGGTCA
1633616	ML_condition2	1	1	1633616	-	BT_1308	clostripain-related protein	16	1200	TATGATAAGAGATGCAAGTTTGCATCTCTTATTTTTTTATCTTTGCGGTCA
1633616	SP_condition3	1	1	1633616	-	BT_1308	clostripain-related protein	16	1200	TATGATAAGAGATGCAAGTTTGCATCTCTTATTTTTTTATCTTTGCGGTCA
1634100	EL_condition1	1	1	1634100	-	BT_1309	hypothetical protein	17	402	ATCTTAATGATAAATAGATGATATTTCTTCTTTTTTGTTACCTTTGCCACA
1634100	ML_condition2	1	1	1634100	-	BT_1309	hypothetical protein	17	402	ATCTTAATGATAAATAGATGATATTTCTTCTTTTTTGTTACCTTTGCCACA
1634100	SP_condition3	1	1	1634100	-	BT_1309	hypothetical protein	17	402	ATCTTAATGATAAATAGATGATATTTCTTCTTTTTTGTTACCTTTGCCACA
1635829	EL_condition1	1	1	1635829	-	BT_1311	RNA polymerase sigma factor rpoD (sigma-A)	19	861	AAGTTGCCTAAATATGTATGTTAACAAATTATTTGTCGTAACTTTGCACTC
1635829	ML_condition2	1	1	1635829	-	BT_1311	RNA polymerase sigma factor rpoD (sigma-A)	19	861	AAGTTGCCTAAATATGTATGTTAACAAATTATTTGTCGTAACTTTGCACTC
1635829	SP_condition3	1	1	1635829	-	BT_1311	RNA polymerase sigma factor rpoD (sigma-A)	19	861	AAGTTGCCTAAATATGTATGTTAACAAATTATTTGTCGTAACTTTGCACTC
1637578	EL_condition1	1	1	1637578	-	BT_1312	serine protease	50	1536	AAGAGTGACAAGTAGAATAAGTGAACGATATTTGTTATTATTTTAACGTCG
1637578	ML_condition2	1	1	1637578	-	BT_1312	serine protease	50	1536	AAGAGTGACAAGTAGAATAAGTGAACGATATTTGTTATTATTTTAACGTCG
1637578	SP_condition3	1	1	1637578	-	BT_1312	serine protease	50	1536	AAGAGTGACAAGTAGAATAAGTGAACGATATTTGTTATTATTTTAACGTCG
1639920	EL_condition1	1	1	1639920	-	BT_1314	dipeptidyl-peptidase VI	16	987	TTTAGCCAAAGAAAGTGTCACAAATAGAAATAATTTCTACCTTTGCTATCA
1639920	ML_condition2	1	1	1639920	-	BT_1314	dipeptidyl-peptidase VI	16	987	TTTAGCCAAAGAAAGTGTCACAAATAGAAATAATTTCTACCTTTGCTATCA
1639920	SP_condition3	1	1	1639920	-	BT_1314	dipeptidyl-peptidase VI	16	987	TTTAGCCAAAGAAAGTGTCACAAATAGAAATAATTTCTACCTTTGCTATCA
1643275	EL_condition1	1	1	1643275	-	BT_1317	riboflavin synthase subunit alpha	124	603	AAAAAAACAGAAAGTTTTCCAACTTCCTTCCTTATTCGTATCTTTGTGCTA
1643275	ML_condition2	1	1	1643275	-	BT_1317	riboflavin synthase subunit alpha	124	603	AAAAAAACAGAAAGTTTTCCAACTTCCTTCCTTATTCGTATCTTTGTGCTA
1643275	SP_condition3	1	1	1643275	-	BT_1317	riboflavin synthase subunit alpha	124	603	AAAAAAACAGAAAGTTTTCCAACTTCCTTCCTTATTCGTATCTTTGTGCTA
1643341	EL_condition1	1	1	1643341	+	BT_1318	signal protein	100	999	ATAAGGAAGGAAGTTGGAAAACTTTCTGTTTTTTTTCATATATTGCAAAGG
1643341	ML_condition2	1	1	1643341	+	BT_1318	signal protein	100	999	ATAAGGAAGGAAGTTGGAAAACTTTCTGTTTTTTTTCATATATTGCAAAGG
1643341	SP_condition3	1	1	1643341	+	BT_1318	signal protein	100	999	ATAAGGAAGGAAGTTGGAAAACTTTCTGTTTTTTTTCATATATTGCAAAGG
1644416	EL_condition1	1	1	1644416	+	BT_1319	two-component system response regulator	20	687	GACGCAGATATGATTTGCAAACCAACCAGAAAAATGGTTACTTTGATGTTT
1644416	ML_condition2	1	1	1644416	+	BT_1319	two-component system response regulator	20	687	GACGCAGATATGATTTGCAAACCAACCAGAAAAATGGTTACTTTGATGTTT
1644416	SP_condition3	1	1	1644416	+	BT_1319	two-component system response regulator	20	687	GACGCAGATATGATTTGCAAACCAACCAGAAAAATGGTTACTTTGATGTTT
1649220	EL_condition1	0	0	1649220	-	BT_1323	ABC transporter permease	113	1197	ATTGTTGGTGCAAATAAAACAATCACATATTACATTTTTGTTTCAGATAAG
1649220	ML_condition2	1	1	1649220	-	BT_1323	ABC transporter permease	113	1197	ATTGTTGGTGCAAATAAAACAATCACATATTACATTTTTGTTTCAGATAAG
1649220	SP_condition3	1	1	1649220	-	BT_1323	ABC transporter permease	113	1197	ATTGTTGGTGCAAATAAAACAATCACATATTACATTTTTGTTTCAGATAAG
1649262	EL_condition1	0	0	1649262	+	BT_1324	phosphate ABC transporter substrate-binding protein	22	813	ATTTCCCGCTTATCTGAAACAAAAATGTAATATGTGATTGTTTTATTTGCA
1649262	ML_condition2	1	1	1649262	+	BT_1324	phosphate ABC transporter substrate-binding protein	22	813	ATTTCCCGCTTATCTGAAACAAAAATGTAATATGTGATTGTTTTATTTGCA
1649262	SP_condition3	1	1	1649262	+	BT_1324	phosphate ABC transporter substrate-binding protein	22	813	ATTTCCCGCTTATCTGAAACAAAAATGTAATATGTGATTGTTTTATTTGCA
1650120	EL_condition1	1	1	1650120	+	BT_1325	glutaminyl-tRNA synthetase	28	1740	AAGAGCGGTTATATTCCAGTAAAATAAAAAAAATGTCCTACTTTTGTAGCC
1650120	ML_condition2	1	1	1650120	+	BT_1325	glutaminyl-tRNA synthetase	28	1740	AAGAGCGGTTATATTCCAGTAAAATAAAAAAAATGTCCTACTTTTGTAGCC
1650120	SP_condition3	1	1	1650120	+	BT_1325	glutaminyl-tRNA synthetase	28	1740	AAGAGCGGTTATATTCCAGTAAAATAAAAAAAATGTCCTACTTTTGTAGCC
1655850	EL_condition1	1	1	1655850	-	BT_1329	thiol peroxidase	29	504	TTAGAAAAGGTTTTCGTGTGAACATATTCCGGGGATAAGTTGTTTTTATTA
1655850	ML_condition2	1	1	1655850	-	BT_1329	thiol peroxidase	29	504	TTAGAAAAGGTTTTCGTGTGAACATATTCCGGGGATAAGTTGTTTTTATTA
1655850	SP_condition3	1	1	1655850	-	BT_1329	thiol peroxidase	29	504	TTAGAAAAGGTTTTCGTGTGAACATATTCCGGGGATAAGTTGTTTTTATTA
1655921	EL_condition1	1	1	1655921	+	BT_1330	hypothetical protein	37	564	GGAATATGTTCACACGAAAACCTTTTCTAAAATCAATTTGTTATTCCTCCA
1655921	ML_condition2	1	1	1655921	+	BT_1330	hypothetical protein	37	564	GGAATATGTTCACACGAAAACCTTTTCTAAAATCAATTTGTTATTCCTCCA
1655921	SP_condition3	1	1	1655921	+	BT_1330	hypothetical protein	37	564	GGAATATGTTCACACGAAAACCTTTTCTAAAATCAATTTGTTATTCCTCCA
1656564	EL_condition1	0	0	1656564	+	BT_1331	hypothetical protein	41	480	GAAAATAAAAATCTTTCGGCAGTTACTTCGTATTTTGTTTATCTTTGTAGG
1656564	ML_condition2	1	1	1656564	+	BT_1331	hypothetical protein	41	480	GAAAATAAAAATCTTTCGGCAGTTACTTCGTATTTTGTTTATCTTTGTAGG
1656564	SP_condition3	1	1	1656564	+	BT_1331	hypothetical protein	41	480	GAAAATAAAAATCTTTCGGCAGTTACTTCGTATTTTGTTTATCTTTGTAGG
1657604	EL_condition1	1	1	1657604	+	BT_1333	dihydroorotate dehydrogenase 2	177	981	GCAACACCGACGATGTTGAACAAATTAACCGGGAATTTTGTTTACTGAATA
1657604	ML_condition2	1	1	1657604	+	BT_1333	dihydroorotate dehydrogenase 2	177	981	GCAACACCGACGATGTTGAACAAATTAACCGGGAATTTTGTTTACTGAATA
1657604	SP_condition3	1	1	1657604	+	BT_1333	dihydroorotate dehydrogenase 2	177	981	GCAACACCGACGATGTTGAACAAATTAACCGGGAATTTTGTTTACTGAATA
1660231	EL_condition1	1	1	1660231	+	BT_1335	folylpolyglutamate synthase	98	1476	TTTTTCTTAGTTCCCATGATTTCTTAGATTTTAATGTTGATATTTGCAGTC
1660231	ML_condition2	1	1	1660231	+	BT_1335	folylpolyglutamate synthase	98	1476	TTTTTCTTAGTTCCCATGATTTCTTAGATTTTAATGTTGATATTTGCAGTC
1660231	SP_condition3	1	1	1660231	+	BT_1335	folylpolyglutamate synthase	98	1476	TTTTTCTTAGTTCCCATGATTTCTTAGATTTTAATGTTGATATTTGCAGTC
1660266	EL_condition1	1	1	1660266	-	BT_1334	PhoH-like protein	69	1326	TTAACTCCGGGCAATCTTTATTGCTCGCAAAATTGTTTATCTTTAGAACCA
1660266	ML_condition2	1	1	1660266	-	BT_1334	PhoH-like protein	69	1326	TTAACTCCGGGCAATCTTTATTGCTCGCAAAATTGTTTATCTTTAGAACCA
1660266	SP_condition3	1	1	1660266	-	BT_1334	PhoH-like protein	69	1326	TTAACTCCGGGCAATCTTTATTGCTCGCAAAATTGTTTATCTTTAGAACCA
1662172	EL_condition1	0	0	1662172	-	BT_1336	translation initiation inhibitor	26	375	CTTGCAAAATTCGTTTTGCGAGAGGCATTTTTTTACTACCTTTGAGGATTG
1662172	ML_condition2	0	0	1662172	-	BT_1336	translation initiation inhibitor	26	375	CTTGCAAAATTCGTTTTGCGAGAGGCATTTTTTTACTACCTTTGAGGATTG
1662172	SP_condition3	1	1	1662172	-	BT_1336	translation initiation inhibitor	26	375	CTTGCAAAATTCGTTTTGCGAGAGGCATTTTTTTACTACCTTTGAGGATTG
1662772	EL_condition1	1	1	1662772	-	BT_1337	aminopeptidase	48	474	TTTTGACATAAAAGCTTTCTTTATTTAATTTATTTTATATCTTTGCTAGCA
1662772	ML_condition2	1	1	1662772	-	BT_1337	aminopeptidase	48	474	TTTTGACATAAAAGCTTTCTTTATTTAATTTATTTTATATCTTTGCTAGCA
1662772	SP_condition3	1	1	1662772	-	BT_1337	aminopeptidase	48	474	TTTTGACATAAAAGCTTTCTTTATTTAATTTATTTTATATCTTTGCTAGCA
1681961	EL_condition1	0	0	1681961	-	BT_1355	hypothetical protein	191	1140	GTTATTCTGATAATGCAAGGAAGAGTAAGAAGTTCATTGTTTACATGAATG
1681961	ML_condition2	0	0	1681961	-	BT_1355	hypothetical protein	191	1140	GTTATTCTGATAATGCAAGGAAGAGTAAGAAGTTCATTGTTTACATGAATG
1681961	SP_condition3	1	1	1681961	-	BT_1355	hypothetical protein	191	1140	GTTATTCTGATAATGCAAGGAAGAGTAAGAAGTTCATTGTTTACATGAATG
1685249	EL_condition1	1	1	1685249	-	BT_1358	transcriptional regulator	51	573	ATTATTGTTTTTTATTTGCGTATATTGGTAAATATGGTCATCTTTGCACCG
1685249	ML_condition2	1	1	1685249	-	BT_1358	transcriptional regulator	51	573	ATTATTGTTTTTTATTTGCGTATATTGGTAAATATGGTCATCTTTGCACCG
1685249	SP_condition3	1	1	1685249	-	BT_1358	transcriptional regulator	51	573	ATTATTGTTTTTTATTTGCGTATATTGGTAAATATGGTCATCTTTGCACCG
1693214	EL_condition1	1	1	1693214	-	BT_1364	DNA polymerase III subunit beta	34	1125	TTTCTTTCGTTTTCTTGGGCAGCACGAATCTTTTTTCGTAACTTTGTGCGA
1693214	ML_condition2	1	1	1693214	-	BT_1364	DNA polymerase III subunit beta	34	1125	TTTCTTTCGTTTTCTTGGGCAGCACGAATCTTTTTTCGTAACTTTGTGCGA
1693214	SP_condition3	1	1	1693214	-	BT_1364	DNA polymerase III subunit beta	34	1125	TTTCTTTCGTTTTCTTGGGCAGCACGAATCTTTTTTCGTAACTTTGTGCGA
1693314	EL_condition1	1	1	1693314	+	BT_1365	hypothetical protein	19	375	AAAACAAGCATTGTGTGAGGGATATTCCTAAAAAATTGTAACTTCGCCGCA
1693314	ML_condition2	1	1	1693314	+	BT_1365	hypothetical protein	19	375	AAAACAAGCATTGTGTGAGGGATATTCCTAAAAAATTGTAACTTCGCCGCA
1693314	SP_condition3	1	1	1693314	+	BT_1365	hypothetical protein	19	375	AAAACAAGCATTGTGTGAGGGATATTCCTAAAAAATTGTAACTTCGCCGCA
1696279	EL_condition1	1	1	1696279	-	BT_1366	hypothetical protein	276	1578	ATGCCCGAAGAATCGTATGAACAATTGGAAGGGATAGATGTTCTGATTATG
1696279	ML_condition2	1	1	1696279	-	BT_1366	hypothetical protein	276	1578	ATGCCCGAAGAATCGTATGAACAATTGGAAGGGATAGATGTTCTGATTATG
1696279	SP_condition3	1	1	1696279	-	BT_1366	hypothetical protein	276	1578	ATGCCCGAAGAATCGTATGAACAATTGGAAGGGATAGATGTTCTGATTATG
1699693	EL_condition1	1	1	1699693	-	BT_1370	NAD dependent nucleotide-diphosphate-sugar epimerase	35	957	AAACAATATCTTTTTGATTTAAATCTGAAAAAAAAGTGCTTACTTTGCGCA
1699693	ML_condition2	1	1	1699693	-	BT_1370	NAD dependent nucleotide-diphosphate-sugar epimerase	35	957	AAACAATATCTTTTTGATTTAAATCTGAAAAAAAAGTGCTTACTTTGCGCA
1699693	SP_condition3	1	1	1699693	-	BT_1370	NAD dependent nucleotide-diphosphate-sugar epimerase	35	957	AAACAATATCTTTTTGATTTAAATCTGAAAAAAAAGTGCTTACTTTGCGCA
1699773	EL_condition1	1	1	1699773	+	BT_1371	2-amino-3-ketobutyrate CoA ligase	23	1188	TAAATCAAAAAGATATTGTTTATTCCAAGAAAAATCGTGTCCTTTGCACCA
1699773	ML_condition2	1	1	1699773	+	BT_1371	2-amino-3-ketobutyrate CoA ligase	23	1188	TAAATCAAAAAGATATTGTTTATTCCAAGAAAAATCGTGTCCTTTGCACCA
1699773	SP_condition3	1	1	1699773	+	BT_1371	2-amino-3-ketobutyrate CoA ligase	23	1188	TAAATCAAAAAGATATTGTTTATTCCAAGAAAAATCGTGTCCTTTGCACCA
1702139	EL_condition1	1	1	1702139	-	BT_1373	ferritin	50	480	AAAATGCAGGGAGCTTGGAACAATTTTAACTGAAATCTTGTTATTTTTGTA
1702139	ML_condition2	1	1	1702139	-	BT_1373	ferritin	50	480	AAAATGCAGGGAGCTTGGAACAATTTTAACTGAAATCTTGTTATTTTTGTA
1702139	SP_condition3	1	1	1702139	-	BT_1373	ferritin	50	480	AAAATGCAGGGAGCTTGGAACAATTTTAACTGAAATCTTGTTATTTTTGTA
1706190	EL_condition1	1	1	1706190	-	BT_1377	bifunctional phosphoribosyl-AMP cyclohydrolase/phosphoribosyl-ATP pyrophosphatase	86	612	TTCATTTCGGAGAAATTAAAATTCCCGAATTAAAATCGTATCTTTGCGGCG
1706190	ML_condition2	1	1	1706190	-	BT_1377	bifunctional phosphoribosyl-AMP cyclohydrolase/phosphoribosyl-ATP pyrophosphatase	86	612	TTCATTTCGGAGAAATTAAAATTCCCGAATTAAAATCGTATCTTTGCGGCG
1706190	SP_condition3	1	1	1706190	-	BT_1377	bifunctional phosphoribosyl-AMP cyclohydrolase/phosphoribosyl-ATP pyrophosphatase	86	612	TTCATTTCGGAGAAATTAAAATTCCCGAATTAAAATCGTATCTTTGCGGCG
1709425	EL_condition1	1	1	1709425	-	BT_1381	formyltetrahydrofolate deformylase	59	855	CTTTCTGCTTGAATAATTCGTAGTTTTGCAATAAATCGTTATTTTTGCGCA
1709425	ML_condition2	1	1	1709425	-	BT_1381	formyltetrahydrofolate deformylase	59	855	CTTTCTGCTTGAATAATTCGTAGTTTTGCAATAAATCGTTATTTTTGCGCA
1709425	SP_condition3	1	1	1709425	-	BT_1381	formyltetrahydrofolate deformylase	59	855	CTTTCTGCTTGAATAATTCGTAGTTTTGCAATAAATCGTTATTTTTGCGCA
1709775	EL_condition1	1	1	1709775	+	BT_t25	tRNA-Asp	38	74	GTTTCATCAAAACATTTGCAGATTTACAAAAAACAACTACCTTTGCACCCG
1709775	ML_condition2	1	1	1709775	+	BT_t25	tRNA-Asp	38	74	GTTTCATCAAAACATTTGCAGATTTACAAAAAACAACTACCTTTGCACCCG
1709775	SP_condition3	1	1	1709775	+	BT_t25	tRNA-Asp	38	74	GTTTCATCAAAACATTTGCAGATTTACAAAAAACAACTACCTTTGCACCCG
1709940	EL_condition1	1	0	1709940	+	BT_t26	tRNA-Asp	0	74	CTTTTAAGTAAGAAGCAAAGAGAAATAAAATGAATTAGTCTTTAATATTTG
1709940	ML_condition2	1	1	1709940	+	BT_t26	tRNA-Asp	0	74	CTTTTAAGTAAGAAGCAAAGAGAAATAAAATGAATTAGTCTTTAATATTTG
1709940	SP_condition3	1	0	1709940	+	BT_t26	tRNA-Asp	0	74	CTTTTAAGTAAGAAGCAAAGAGAAATAAAATGAATTAGTCTTTAATATTTG
1710246	EL_condition1	1	1	1710246	+	BT_1382	hypothetical protein	21	594	ATTCACTGCATCATCTGGGTTATTCAATTTTAAATAGCACCTTTGCATACA
1710246	ML_condition2	1	1	1710246	+	BT_1382	hypothetical protein	21	594	ATTCACTGCATCATCTGGGTTATTCAATTTTAAATAGCACCTTTGCATACA
1710246	SP_condition3	1	1	1710246	+	BT_1382	hypothetical protein	21	594	ATTCACTGCATCATCTGGGTTATTCAATTTTAAATAGCACCTTTGCATACA
1711943	EL_condition1	0	0	1711943	-	BT_1383	oxidoreductase%2C aldo/keto reductase	40	837	ATTTTGTACTGTAATAAAATCAATTCAACTATTGATCTTGTTATTGATAAG
1711943	ML_condition2	1	1	1711943	-	BT_1383	oxidoreductase%2C aldo/keto reductase	40	837	ATTTTGTACTGTAATAAAATCAATTCAACTATTGATCTTGTTATTGATAAG
1711943	SP_condition3	1	1	1711943	-	BT_1383	oxidoreductase%2C aldo/keto reductase	40	837	ATTTTGTACTGTAATAAAATCAATTCAACTATTGATCTTGTTATTGATAAG
1715677	EL_condition1	1	1	1715677	-	BT_1387	Na+-driven multidrug efflux pump	155	1365	ATTATCGATTATAATTTGGTAGTTATGAAAACAAAGCCCATATTTGCACCC
1715677	ML_condition2	1	1	1715677	-	BT_1387	Na+-driven multidrug efflux pump	155	1365	ATTATCGATTATAATTTGGTAGTTATGAAAACAAAGCCCATATTTGCACCC
1715677	SP_condition3	1	1	1715677	-	BT_1387	Na+-driven multidrug efflux pump	155	1365	ATTATCGATTATAATTTGGTAGTTATGAAAACAAAGCCCATATTTGCACCC
1717232	EL_condition1	1	1	1717232	-	BT_1390	hypothetical protein	28	462	GAAAATCGGGCAAAGTCATTGTTTGTCTGTCTAAAGTGACTACTTTTGGCA
1717232	ML_condition2	1	1	1717232	-	BT_1390	hypothetical protein	28	462	GAAAATCGGGCAAAGTCATTGTTTGTCTGTCTAAAGTGACTACTTTTGGCA
1717232	SP_condition3	1	1	1717232	-	BT_1390	hypothetical protein	28	462	GAAAATCGGGCAAAGTCATTGTTTGTCTGTCTAAAGTGACTACTTTTGGCA
1718643	EL_condition1	1	1	1718643	-	BT_1391	hypothetical protein	100	1128	TCGCCTCTTGCTCCGTGAACTAATAATTCATATTGTATGTTGTTTAAAGTG
1718643	ML_condition2	1	1	1718643	-	BT_1391	hypothetical protein	100	1128	TCGCCTCTTGCTCCGTGAACTAATAATTCATATTGTATGTTGTTTAAAGTG
1718643	SP_condition3	1	1	1718643	-	BT_1391	hypothetical protein	100	1128	TCGCCTCTTGCTCCGTGAACTAATAATTCATATTGTATGTTGTTTAAAGTG
1721562	EL_condition1	1	1	1721562	-	BT_1393	4-carboxymuconolactone decarboxylase	40	1206	TCCGTAATTTGTATTATAAAGAGTTGGATCAGAACAGCTAACTTTGCATTA
1721562	ML_condition2	1	1	1721562	-	BT_1393	4-carboxymuconolactone decarboxylase	40	1206	TCCGTAATTTGTATTATAAAGAGTTGGATCAGAACAGCTAACTTTGCATTA
1721562	SP_condition3	1	1	1721562	-	BT_1393	4-carboxymuconolactone decarboxylase	40	1206	TCCGTAATTTGTATTATAAAGAGTTGGATCAGAACAGCTAACTTTGCATTA
1723255	EL_condition1	1	1	1723255	+	BT_1396	AraC family transcriptional regulator	23	918	TTTTGATGGGAGAGTAAAAATTTTAAAGAGAAAAGAATTATATTTGTAACG
1723255	ML_condition2	1	1	1723255	+	BT_1396	AraC family transcriptional regulator	23	918	TTTTGATGGGAGAGTAAAAATTTTAAAGAGAAAAGAATTATATTTGTAACG
1723255	SP_condition3	1	1	1723255	+	BT_1396	AraC family transcriptional regulator	23	918	TTTTGATGGGAGAGTAAAAATTTTAAAGAGAAAAGAATTATATTTGTAACG
1733521	EL_condition1	1	1	1733521	-	BT_1404	transcriptional regulator	18	891	CGATTCCACACAGTTTTTGTCATATCCGAAACAAATTGTACTTTTACGTCG
1733521	ML_condition2	1	1	1733521	-	BT_1404	transcriptional regulator	18	891	CGATTCCACACAGTTTTTGTCATATCCGAAACAAATTGTACTTTTACGTCG
1733521	SP_condition3	1	1	1733521	-	BT_1404	transcriptional regulator	18	891	CGATTCCACACAGTTTTTGTCATATCCGAAACAAATTGTACTTTTACGTCG
1733610	EL_condition1	1	1	1733610	+	BT_1405	hypothetical protein	50	672	TGTGTGGAATCGGATAACTTATATCAGACGAAAAAACGGGACCTTTGCATA
1733610	ML_condition2	1	1	1733610	+	BT_1405	hypothetical protein	50	672	TGTGTGGAATCGGATAACTTATATCAGACGAAAAAACGGGACCTTTGCATA
1733610	SP_condition3	1	1	1733610	+	BT_1405	hypothetical protein	50	672	TGTGTGGAATCGGATAACTTATATCAGACGAAAAAACGGGACCTTTGCATA
1735041	EL_condition1	0	0	1735041	-	BT_1406	TetR family transcriptional regulator	79	624	AACGTATAAAAAGTTTCTATCCGGATATAAATTTGCTATCTTTAGACTTTG
1735041	ML_condition2	0	0	1735041	-	BT_1406	TetR family transcriptional regulator	79	624	AACGTATAAAAAGTTTCTATCCGGATATAAATTTGCTATCTTTAGACTTTG
1735041	SP_condition3	1	1	1735041	-	BT_1406	TetR family transcriptional regulator	79	624	AACGTATAAAAAGTTTCTATCCGGATATAAATTTGCTATCTTTAGACTTTG
1739209	EL_condition1	1	1	1739209	-	BT_1407	activator of (R)-2-hydroxyglutaryl-CoA dehydratase	37	4224	AAAAAAGCTTATTGAAATGATGTGTCCAACTTATTCTTACTTTTGTGTTTG
1739209	ML_condition2	1	1	1739209	-	BT_1407	activator of (R)-2-hydroxyglutaryl-CoA dehydratase	37	4224	AAAAAAGCTTATTGAAATGATGTGTCCAACTTATTCTTACTTTTGTGTTTG
1739209	SP_condition3	1	1	1739209	-	BT_1407	activator of (R)-2-hydroxyglutaryl-CoA dehydratase	37	4224	AAAAAAGCTTATTGAAATGATGTGTCCAACTTATTCTTACTTTTGTGTTTG
1744498	EL_condition1	0	0	1744498	-	BT_1410	metallo-beta-lactamase	42	822	TAAATTGATTGATTACTTGTTCTGCCGTAGAATTATTATAATTTTGTAGCA
1744498	ML_condition2	1	1	1744498	-	BT_1410	metallo-beta-lactamase	42	822	TAAATTGATTGATTACTTGTTCTGCCGTAGAATTATTATAATTTTGTAGCA
1744498	SP_condition3	1	1	1744498	-	BT_1410	metallo-beta-lactamase	42	822	TAAATTGATTGATTACTTGTTCTGCCGTAGAATTATTATAATTTTGTAGCA
1744641	EL_condition1	1	1	1744641	+	BT_1411	methylated-DNA--protein-cysteine methyltransferase	29	546	GCCGAATTATTCATTTTGTAGTTTGAATACAAATAATTACTTTTACATCCA
1744641	ML_condition2	1	1	1744641	+	BT_1411	methylated-DNA--protein-cysteine methyltransferase	29	546	GCCGAATTATTCATTTTGTAGTTTGAATACAAATAATTACTTTTACATCCA
1744641	SP_condition3	1	1	1744641	+	BT_1411	methylated-DNA--protein-cysteine methyltransferase	29	546	GCCGAATTATTCATTTTGTAGTTTGAATACAAATAATTACTTTTACATCCA
1745997	EL_condition1	1	1	1745997	-	BT_1412	iron-sulfur flavoprotein	47	540	TCTGTAATTTATCTACATTTGCTATATGATAAATTGTCTATTTTTGCAGAG
1745997	ML_condition2	1	1	1745997	-	BT_1412	iron-sulfur flavoprotein	47	540	TCTGTAATTTATCTACATTTGCTATATGATAAATTGTCTATTTTTGCAGAG
1745997	SP_condition3	1	1	1745997	-	BT_1412	iron-sulfur flavoprotein	47	540	TCTGTAATTTATCTACATTTGCTATATGATAAATTGTCTATTTTTGCAGAG
1746197	EL_condition1	1	1	1746197	+	BT_1413	transcriptional regulator	20	690	ACATAAAAAAAGATTTTCTCTGCCCATATATAATTCATATCTTTGCCCATG
1746197	ML_condition2	1	1	1746197	+	BT_1413	transcriptional regulator	20	690	ACATAAAAAAAGATTTTCTCTGCCCATATATAATTCATATCTTTGCCCATG
1746197	SP_condition3	1	1	1746197	+	BT_1413	transcriptional regulator	20	690	ACATAAAAAAAGATTTTCTCTGCCCATATATAATTCATATCTTTGCCCATG
1755681	EL_condition1	1	1	1755681	-	BT_1421	hypothetical protein	27	315	ATTAAGTCAGATAATTTGCACCTTTTGTTTCATACGAGTATCTTTGCCTTA
1755681	ML_condition2	1	1	1755681	-	BT_1421	hypothetical protein	27	315	ATTAAGTCAGATAATTTGCACCTTTTGTTTCATACGAGTATCTTTGCCTTA
1755681	SP_condition3	1	1	1755681	-	BT_1421	hypothetical protein	27	315	ATTAAGTCAGATAATTTGCACCTTTTGTTTCATACGAGTATCTTTGCCTTA
1755792	EL_condition1	0	0	1755792	+	BT_1422	hypothetical protein	59	345	AAAAGAATAGTAATAAACGACATTCAATTTTTATTCATTACTTTTGTTTCA
1755792	ML_condition2	1	1	1755792	+	BT_1422	hypothetical protein	59	345	AAAAGAATAGTAATAAACGACATTCAATTTTTATTCATTACTTTTGTTTCA
1755792	SP_condition3	1	1	1755792	+	BT_1422	hypothetical protein	59	345	AAAAGAATAGTAATAAACGACATTCAATTTTTATTCATTACTTTTGTTTCA
1757427	EL_condition1	0	0	1757427	-	BT_1424	hypothetical protein	200	618	TTTCTTGCTAAGAATTACAGTTCGCATTACATAAAACTGTACCTTTGTATG
1757427	ML_condition2	0	0	1757427	-	BT_1424	hypothetical protein	200	618	TTTCTTGCTAAGAATTACAGTTCGCATTACATAAAACTGTACCTTTGTATG
1757427	SP_condition3	1	1	1757427	-	BT_1424	hypothetical protein	200	618	TTTCTTGCTAAGAATTACAGTTCGCATTACATAAAACTGTACCTTTGTATG
1758229	EL_condition1	1	1	1758229	-	BT_1425	hypothetical protein	49	699	TTTATGGTAAAAACAGGCATTGATTGATTTTTTATTACTACATTTGTCTGA
1758229	ML_condition2	1	1	1758229	-	BT_1425	hypothetical protein	49	699	TTTATGGTAAAAACAGGCATTGATTGATTTTTTATTACTACATTTGTCTGA
1758229	SP_condition3	0	0	1758229	-	BT_1425	hypothetical protein	49	699	TTTATGGTAAAAACAGGCATTGATTGATTTTTTATTACTACATTTGTCTGA
1760028	EL_condition1	1	1	1760028	-	BT_1427	tetracycline resistance element mobilization regulatory protein rteC	235	840	TTTTCATATAAACTTCACATAATCATAAAAAATCGGTTATATTTGCATCTG
1760028	ML_condition2	1	1	1760028	-	BT_1427	tetracycline resistance element mobilization regulatory protein rteC	235	840	TTTTCATATAAACTTCACATAATCATAAAAAATCGGTTATATTTGCATCTG
1760028	SP_condition3	1	1	1760028	-	BT_1427	tetracycline resistance element mobilization regulatory protein rteC	235	840	TTTTCATATAAACTTCACATAATCATAAAAAATCGGTTATATTTGCATCTG
1760128	EL_condition1	1	1	1760128	+	BT_1428	hypothetical protein	61	276	ATTTGAAAACAGCCTGCGGGAAGCTACAGAAAAATACTATCTTTGCCTTCG
1760128	ML_condition2	1	1	1760128	+	BT_1428	hypothetical protein	61	276	ATTTGAAAACAGCCTGCGGGAAGCTACAGAAAAATACTATCTTTGCCTTCG
1760128	SP_condition3	1	1	1760128	+	BT_1428	hypothetical protein	61	276	ATTTGAAAACAGCCTGCGGGAAGCTACAGAAAAATACTATCTTTGCCTTCG
1761944	EL_condition1	1	1	1761944	-	BT_1430	transcriptional regulator	13	819	TATTTTTTGCAAAATACATGAATTGGCATTTATTCTCTTTATATTTGCGTA
1761944	ML_condition2	1	1	1761944	-	BT_1430	transcriptional regulator	13	819	TATTTTTTGCAAAATACATGAATTGGCATTTATTCTCTTTATATTTGCGTA
1761944	SP_condition3	1	1	1761944	-	BT_1430	transcriptional regulator	13	819	TATTTTTTGCAAAATACATGAATTGGCATTTATTCTCTTTATATTTGCGTA
1762012	EL_condition1	1	1	1762012	+	BT_1431	DNA polymerase III subunit epsilon	19	543	ATAAATGCCAATTCATGTATTTTGCAAAAAATATCATGTACATTTGTGTTT
1762012	ML_condition2	1	1	1762012	+	BT_1431	DNA polymerase III subunit epsilon	19	543	ATAAATGCCAATTCATGTATTTTGCAAAAAATATCATGTACATTTGTGTTT
1762012	SP_condition3	1	1	1762012	+	BT_1431	DNA polymerase III subunit epsilon	19	543	ATAAATGCCAATTCATGTATTTTGCAAAAAATATCATGTACATTTGTGTTT
1766823	EL_condition1	1	1	1766823	-	BT_1436	hypothetical protein	20	246	CGTTAATTCATTTTTGACTTACTGAACTATTCGTGGTACCTGATGTTGTTA
1766823	ML_condition2	1	1	1766823	-	BT_1436	hypothetical protein	20	246	CGTTAATTCATTTTTGACTTACTGAACTATTCGTGGTACCTGATGTTGTTA
1766823	SP_condition3	1	1	1766823	-	BT_1436	hypothetical protein	20	246	CGTTAATTCATTTTTGACTTACTGAACTATTCGTGGTACCTGATGTTGTTA
1768045	EL_condition1	1	1	1768045	-	BT_1437	hypothetical protein	16	1134	AATGACTGCAAAGGTACGTAAACTTCCCGTTTCTCAATATATTTGTCACTA
1768045	ML_condition2	1	1	1768045	-	BT_1437	hypothetical protein	16	1134	AATGACTGCAAAGGTACGTAAACTTCCCGTTTCTCAATATATTTGTCACTA
1768045	SP_condition3	1	1	1768045	-	BT_1437	hypothetical protein	16	1134	AATGACTGCAAAGGTACGTAAACTTCCCGTTTCTCAATATATTTGTCACTA
1774065	EL_condition1	1	1	1774065	-	BT_1440	hypothetical protein	28	3129	AAATGTTTCGTTTCCTAAACAAATGAGATATGTATTCTGTTAGTTAGAACA
1774065	ML_condition2	1	1	1774065	-	BT_1440	hypothetical protein	28	3129	AAATGTTTCGTTTCCTAAACAAATGAGATATGTATTCTGTTAGTTAGAACA
1774065	SP_condition3	1	1	1774065	-	BT_1440	hypothetical protein	28	3129	AAATGTTTCGTTTCCTAAACAAATGAGATATGTATTCTGTTAGTTAGAACA
1774165	EL_condition1	1	1	1774165	+	BT_1441	hypothetical protein	37	1113	TTTTTAGACGATTATTAGTATAAATCAACGAAAGGTAGTACATTCGTGAAA
1774165	ML_condition2	1	1	1774165	+	BT_1441	hypothetical protein	37	1113	TTTTTAGACGATTATTAGTATAAATCAACGAAAGGTAGTACATTCGTGAAA
1774165	SP_condition3	1	1	1774165	+	BT_1441	hypothetical protein	37	1113	TTTTTAGACGATTATTAGTATAAATCAACGAAAGGTAGTACATTCGTGAAA
1775408	EL_condition1	1	1	1775408	+	BT_1442	adenosylmethionine-8-amino-7-oxononanoate aminotransferase	28	2415	TATATTATTGTATCGCTTGCTTATCCAAAGAATCTTTGTACATTTGCCCCG
1775408	ML_condition2	1	1	1775408	+	BT_1442	adenosylmethionine-8-amino-7-oxononanoate aminotransferase	28	2415	TATATTATTGTATCGCTTGCTTATCCAAAGAATCTTTGTACATTTGCCCCG
1775408	SP_condition3	1	1	1775408	+	BT_1442	adenosylmethionine-8-amino-7-oxononanoate aminotransferase	28	2415	TATATTATTGTATCGCTTGCTTATCCAAAGAATCTTTGTACATTTGCCCCG
1783543	EL_condition1	1	1	1783543	-	BT_1447	two-component system sensor histidine kinase	29	2358	ATAAAGGTGTTTTACGTACTTATCTCAAAAGTTTTCTTTACTTTTGGCAGA
1783543	ML_condition2	1	1	1783543	-	BT_1447	two-component system sensor histidine kinase	29	2358	ATAAAGGTGTTTTACGTACTTATCTCAAAAGTTTTCTTTACTTTTGGCAGA
1783543	SP_condition3	1	1	1783543	-	BT_1447	two-component system sensor histidine kinase	29	2358	ATAAAGGTGTTTTACGTACTTATCTCAAAAGTTTTCTTTACTTTTGGCAGA
1787481	EL_condition1	0	0	1787481	-	BT_1450	propionyl-CoA carboxylase subunit beta	174	1545	ATTAAAATGATATGCGATAAACACATGATTGTGTGACTTTGTTGTGTAAAC
1787481	ML_condition2	0	0	1787481	-	BT_1450	propionyl-CoA carboxylase subunit beta	174	1545	ATTAAAATGATATGCGATAAACACATGATTGTGTGACTTTGTTGTGTAAAC
1787481	SP_condition3	1	1	1787481	-	BT_1450	propionyl-CoA carboxylase subunit beta	174	1545	ATTAAAATGATATGCGATAAACACATGATTGTGTGACTTTGTTGTGTAAAC
1787521	EL_condition1	1	1	1787521	+	BT_1451	hypothetical protein	32	588	TTTTCTACGGGTTTACACAACAAAGTCACACAATCATGTGTTTATCGCATA
1787521	ML_condition2	1	1	1787521	+	BT_1451	hypothetical protein	32	588	TTTTCTACGGGTTTACACAACAAAGTCACACAATCATGTGTTTATCGCATA
1787521	SP_condition3	1	1	1787521	+	BT_1451	hypothetical protein	32	588	TTTTCTACGGGTTTACACAACAAAGTCACACAATCATGTGTTTATCGCATA
1789825	EL_condition1	1	1	1789825	+	BT_1453	L-lactate permease	35	1500	ATTAGAGTCACATATCCATCAAAACGACCTTTTGTTTTGTTATATTAAGTA
1789825	ML_condition2	1	1	1789825	+	BT_1453	L-lactate permease	35	1500	ATTAGAGTCACATATCCATCAAAACGACCTTTTGTTTTGTTATATTAAGTA
1789825	SP_condition3	1	1	1789825	+	BT_1453	L-lactate permease	35	1500	ATTAGAGTCACATATCCATCAAAACGACCTTTTGTTTTGTTATATTAAGTA
1794136	EL_condition1	1	1	1794136	+	BT_1456	thioredoxin	49	474	CCAGTCAAATCGCTATTTCACGGGAAGCTATTTCGCCTTACCTTTGCAACA
1794136	ML_condition2	1	1	1794136	+	BT_1456	thioredoxin	49	474	CCAGTCAAATCGCTATTTCACGGGAAGCTATTTCGCCTTACCTTTGCAACA
1794136	SP_condition3	1	1	1794136	+	BT_1456	thioredoxin	49	474	CCAGTCAAATCGCTATTTCACGGGAAGCTATTTCGCCTTACCTTTGCAACA
1797725	EL_condition1	1	1	1797725	-	BT_1459	two-component system sensor	109	981	TAGATATCCGGTATAGAGACCTTAACGGAAAATGTTTTATCTTCGTACCCG
1797725	ML_condition2	1	1	1797725	-	BT_1459	two-component system sensor	109	981	TAGATATCCGGTATAGAGACCTTAACGGAAAATGTTTTATCTTCGTACCCG
1797725	SP_condition3	1	1	1797725	-	BT_1459	two-component system sensor	109	981	TAGATATCCGGTATAGAGACCTTAACGGAAAATGTTTTATCTTCGTACCCG
1801006	EL_condition1	1	1	1801006	+	BT_1461	hypothetical protein	113	345	AAAATGGACGCTAGATTGTTTTTCATTAATAGTTTCATAACTTTGTCAGTA
1801006	ML_condition2	1	1	1801006	+	BT_1461	hypothetical protein	113	345	AAAATGGACGCTAGATTGTTTTTCATTAATAGTTTCATAACTTTGTCAGTA
1801006	SP_condition3	1	1	1801006	+	BT_1461	hypothetical protein	113	345	AAAATGGACGCTAGATTGTTTTTCATTAATAGTTTCATAACTTTGTCAGTA
1803141	EL_condition1	1	1	1803141	-	BT_1463	acetyltransferase	62	564	AAACCAATAGGTTGCCTGTTTTATCTGACTAATTCTGTATATTTGCAAGTA
1803141	ML_condition2	1	1	1803141	-	BT_1463	acetyltransferase	62	564	AAACCAATAGGTTGCCTGTTTTATCTGACTAATTCTGTATATTTGCAAGTA
1803141	SP_condition3	1	1	1803141	-	BT_1463	acetyltransferase	62	564	AAACCAATAGGTTGCCTGTTTTATCTGACTAATTCTGTATATTTGCAAGTA
1803220	EL_condition1	1	1	1803220	+	BT_1464	GNAT family acetyltransferase	27	459	AAAACAGGCAACCTATTGGTTTTCAAAAATACTTTTATAACTTTGGCAATA
1803220	ML_condition2	1	1	1803220	+	BT_1464	GNAT family acetyltransferase	27	459	AAAACAGGCAACCTATTGGTTTTCAAAAATACTTTTATAACTTTGGCAATA
1803220	SP_condition3	1	1	1803220	+	BT_1464	GNAT family acetyltransferase	27	459	AAAACAGGCAACCTATTGGTTTTCAAAAATACTTTTATAACTTTGGCAATA
1807340	EL_condition1	1	1	1807340	-	BT_1466	ABC transporter ATP-binding protein	148	717	ACCGGAGGGCGGTGGATGTATATTGTCGATGAAAGTGGTAAATTTGCCACG
1807340	ML_condition2	1	1	1807340	-	BT_1466	ABC transporter ATP-binding protein	148	717	ACCGGAGGGCGGTGGATGTATATTGTCGATGAAAGTGGTAAATTTGCCACG
1807340	SP_condition3	1	1	1807340	-	BT_1466	ABC transporter ATP-binding protein	148	717	ACCGGAGGGCGGTGGATGTATATTGTCGATGAAAGTGGTAAATTTGCCACG
1810104	EL_condition1	1	1	1810104	+	BT_1469	two-component system response regulator	46	1362	TATTGGACACTCGCTTGCAGAGGAAAGCAAAAACGAATATCTTTACCCCCA
1810104	ML_condition2	1	1	1810104	+	BT_1469	two-component system response regulator	46	1362	TATTGGACACTCGCTTGCAGAGGAAAGCAAAAACGAATATCTTTACCCCCA
1810104	SP_condition3	1	1	1810104	+	BT_1469	two-component system response regulator	46	1362	TATTGGACACTCGCTTGCAGAGGAAAGCAAAAACGAATATCTTTACCCCCA
1812834	EL_condition1	0	0	1812834	+	BT_1471	hypothetical protein	20	1026	CCTCATACCGGACATTCAAACTTTTTCCACTGTTCTTTTGTTTATAAAGCA
1812834	ML_condition2	0	0	1812834	+	BT_1471	hypothetical protein	20	1026	CCTCATACCGGACATTCAAACTTTTTCCACTGTTCTTTTGTTTATAAAGCA
1812834	SP_condition3	1	1	1812834	+	BT_1471	hypothetical protein	20	1026	CCTCATACCGGACATTCAAACTTTTTCCACTGTTCTTTTGTTTATAAAGCA
1813914	EL_condition1	1	1	1813914	+	BT_1472	hypothetical protein	22	1173	CCTTCCTGCGAGATGACGGAGCTACCAAAAAAATACGTACTTTTGCAGTCG
1813914	ML_condition2	1	1	1813914	+	BT_1472	hypothetical protein	22	1173	CCTTCCTGCGAGATGACGGAGCTACCAAAAAAATACGTACTTTTGCAGTCG
1813914	SP_condition3	1	1	1813914	+	BT_1472	hypothetical protein	22	1173	CCTTCCTGCGAGATGACGGAGCTACCAAAAAAATACGTACTTTTGCAGTCG
1817083	EL_condition1	1	1	1817083	-	BT_1474	30S ribosomal protein S6 modification protein-like protein	42	1467	TTTAGACCGTAGCGTGATGTAGAGTGAATAATATGTCTATATTTGCGCCCG
1817083	ML_condition2	1	1	1817083	-	BT_1474	30S ribosomal protein S6 modification protein-like protein	42	1467	TTTAGACCGTAGCGTGATGTAGAGTGAATAATATGTCTATATTTGCGCCCG
1817083	SP_condition3	1	1	1817083	-	BT_1474	30S ribosomal protein S6 modification protein-like protein	42	1467	TTTAGACCGTAGCGTGATGTAGAGTGAATAATATGTCTATATTTGCGCCCG
1819845	EL_condition1	1	1	1819845	-	BT_1476	aspartate aminotransferase	47	1200	TTTTAAAGTTTTTATGTCTCTGTATTCAAATTATTGCGTACATTTGCAGTT
1819845	ML_condition2	1	1	1819845	-	BT_1476	aspartate aminotransferase	47	1200	TTTTAAAGTTTTTATGTCTCTGTATTCAAATTATTGCGTACATTTGCAGTT
1819845	SP_condition3	1	1	1819845	-	BT_1476	aspartate aminotransferase	47	1200	TTTTAAAGTTTTTATGTCTCTGTATTCAAATTATTGCGTACATTTGCAGTT
1819954	EL_condition1	1	1	1819954	+	BT_1477	hypothetical protein	25	1236	AAGGGTAAAAACGTAGTGGAAAAATGAAAAGAAAGCTATACATTTGTAATA
1819954	ML_condition2	1	1	1819954	+	BT_1477	hypothetical protein	25	1236	AAGGGTAAAAACGTAGTGGAAAAATGAAAAGAAAGCTATACATTTGTAATA
1819954	SP_condition3	1	1	1819954	+	BT_1477	hypothetical protein	25	1236	AAGGGTAAAAACGTAGTGGAAAAATGAAAAGAAAGCTATACATTTGTAATA
1824943	EL_condition1	1	1	1824943	-	BT_1480	hypothetical protein	22	807	ATACAGCCGATAGGAAAGTGAAATTCATTTTTAATTCGTATTTTTGCCCAA
1824943	ML_condition2	1	1	1824943	-	BT_1480	hypothetical protein	22	807	ATACAGCCGATAGGAAAGTGAAATTCATTTTTAATTCGTATTTTTGCCCAA
1824943	SP_condition3	1	1	1824943	-	BT_1480	hypothetical protein	22	807	ATACAGCCGATAGGAAAGTGAAATTCATTTTTAATTCGTATTTTTGCCCAA
1826202	EL_condition1	1	1	1826202	-	BT_1481	hypothetical protein	36	1194	GTTTTTATGGGATATGCGAGGAAAAACCGTCTGTTATTTGTTATCTTTGTG
1826202	ML_condition2	1	1	1826202	-	BT_1481	hypothetical protein	36	1194	GTTTTTATGGGATATGCGAGGAAAAACCGTCTGTTATTTGTTATCTTTGTG
1826202	SP_condition3	1	1	1826202	-	BT_1481	hypothetical protein	36	1194	GTTTTTATGGGATATGCGAGGAAAAACCGTCTGTTATTTGTTATCTTTGTG
1826378	EL_condition1	1	1	1826378	+	BT_1482	two-component system response regulator	22	690	AAAGTCTTCTCATCTTTGTCCCGAAATAAAAAAAAGCTTAACTTTGTCATA
1826378	ML_condition2	1	1	1826378	+	BT_1482	two-component system response regulator	22	690	AAAGTCTTCTCATCTTTGTCCCGAAATAAAAAAAAGCTTAACTTTGTCATA
1826378	SP_condition3	1	1	1826378	+	BT_1482	two-component system response regulator	22	690	AAAGTCTTCTCATCTTTGTCCCGAAATAAAAAAAAGCTTAACTTTGTCATA
1830513	EL_condition1	1	1	1830513	-	BT_1484	hypothetical protein	30	1572	ATCTCTTCCCTTCGGGTGGAATCTGCATCGAATTTGTTATCTTTGCCCGTA
1830513	ML_condition2	1	1	1830513	-	BT_1484	hypothetical protein	30	1572	ATCTCTTCCCTTCGGGTGGAATCTGCATCGAATTTGTTATCTTTGCCCGTA
1830513	SP_condition3	1	1	1830513	-	BT_1484	hypothetical protein	30	1572	ATCTCTTCCCTTCGGGTGGAATCTGCATCGAATTTGTTATCTTTGCCCGTA
1832246	EL_condition1	1	1	1832246	+	BT_1486	hypothetical protein	274	1491	CTGTTATTTTCTTTTTGGTAGAAACAAATAAACTATATATCTTTGTCCCCG
1832246	ML_condition2	1	1	1832246	+	BT_1486	hypothetical protein	274	1491	CTGTTATTTTCTTTTTGGTAGAAACAAATAAACTATATATCTTTGTCCCCG
1832246	SP_condition3	1	1	1832246	+	BT_1486	hypothetical protein	274	1491	CTGTTATTTTCTTTTTGGTAGAAACAAATAAACTATATATCTTTGTCCCCG
1841863	EL_condition1	1	1	1841863	+	BT_1492	tryptophanase	23	1380	AAAGTCATCAAAAACTTGTCTATATCATCTATATTCAGTATTTTAGTCGGA
1841863	ML_condition2	1	1	1841863	+	BT_1492	tryptophanase	23	1380	AAAGTCATCAAAAACTTGTCTATATCATCTATATTCAGTATTTTAGTCGGA
1841863	SP_condition3	1	1	1841863	+	BT_1492	tryptophanase	23	1380	AAAGTCATCAAAAACTTGTCTATATCATCTATATTCAGTATTTTAGTCGGA
1843352	EL_condition1	1	1	1843352	+	BT_1493	hypothetical protein	23	303	AAGCTGAAAATTCTTTATAAACAAAATCAATCCTCAAGTGTTTATATTATA
1843352	ML_condition2	1	1	1843352	+	BT_1493	hypothetical protein	23	303	AAGCTGAAAATTCTTTATAAACAAAATCAATCCTCAAGTGTTTATATTATA
1843352	SP_condition3	1	1	1843352	+	BT_1493	hypothetical protein	23	303	AAGCTGAAAATTCTTTATAAACAAAATCAATCCTCAAGTGTTTATATTATA
1846637	EL_condition1	1	1	1846637	-	BT_1497	single-strand binding protein	38	486	TTATTACTTAAAATACTTGCATACTATTGTTATTCTGTTTAATTTTGGCAG
1846637	ML_condition2	1	1	1846637	-	BT_1497	single-strand binding protein	38	486	TTATTACTTAAAATACTTGCATACTATTGTTATTCTGTTTAATTTTGGCAG
1846637	SP_condition3	1	1	1846637	-	BT_1497	single-strand binding protein	38	486	TTATTACTTAAAATACTTGCATACTATTGTTATTCTGTTTAATTTTGGCAG
1847896	EL_condition1	1	1	1847896	-	BT_1498	A/G-specific adenine glycosylase	26	1074	AAAGTGGAGGCATTAAGTTTTCTTAGAGACAAAAGAGTTACTTTTGTACTG
1847896	ML_condition2	1	1	1847896	-	BT_1498	A/G-specific adenine glycosylase	26	1074	AAAGTGGAGGCATTAAGTTTTCTTAGAGACAAAAGAGTTACTTTTGTACTG
1847896	SP_condition3	1	1	1847896	-	BT_1498	A/G-specific adenine glycosylase	26	1074	AAAGTGGAGGCATTAAGTTTTCTTAGAGACAAAAGAGTTACTTTTGTACTG
1848006	EL_condition1	1	1	1848006	+	BT_1499	DNA-binding protein HU	47	276	ATGTGCAGAATATATTTTTTTAGGAGACCAAAAAGCTATATATTTGCAGTC
1848006	ML_condition2	1	1	1848006	+	BT_1499	DNA-binding protein HU	47	276	ATGTGCAGAATATATTTTTTTAGGAGACCAAAAAGCTATATATTTGCAGTC
1848006	SP_condition3	1	1	1848006	+	BT_1499	DNA-binding protein HU	47	276	ATGTGCAGAATATATTTTTTTAGGAGACCAAAAAGCTATATATTTGCAGTC
1848580	EL_condition1	1	1	1848580	+	BT_1500	ribonuclease G	31	1575	AGTAGCTAACCCTAAATGAACATTTTGTCAAAAAAGTTGTTCATATAAATG
1848580	ML_condition2	1	1	1848580	+	BT_1500	ribonuclease G	31	1575	AGTAGCTAACCCTAAATGAACATTTTGTCAAAAAAGTTGTTCATATAAATG
1848580	SP_condition3	1	1	1848580	+	BT_1500	ribonuclease G	31	1575	AGTAGCTAACCCTAAATGAACATTTTGTCAAAAAAGTTGTTCATATAAATG
1854726	EL_condition1	1	1	1854726	-	BT_1502	hypothetical protein	207	2838	CTAAATCATACAGTTTTTCATAAAGAAGGCTTCATGAGAGCCAGGACAAAG
1854726	ML_condition2	1	1	1854726	-	BT_1502	hypothetical protein	207	2838	CTAAATCATACAGTTTTTCATAAAGAAGGCTTCATGAGAGCCAGGACAAAG
1854726	SP_condition3	1	1	1854726	-	BT_1502	hypothetical protein	207	2838	CTAAATCATACAGTTTTTCATAAAGAAGGCTTCATGAGAGCCAGGACAAAG
1856074	EL_condition1	0	0	1856074	-	BT_1503	integrase	52	1011	AGGAGGGAAATTTAGTTACTTTTGACACACCTTCTTTTTGTTATTATACAG
1856074	ML_condition2	0	0	1856074	-	BT_1503	integrase	52	1011	AGGAGGGAAATTTAGTTACTTTTGACACACCTTCTTTTTGTTATTATACAG
1856074	SP_condition3	1	1	1856074	-	BT_1503	integrase	52	1011	AGGAGGGAAATTTAGTTACTTTTGACACACCTTCTTTTTGTTATTATACAG
1861540	EL_condition1	0	0	1861540	+	BT_1508	hypothetical protein	188	261	TAATTTATAAATTAAATAATAAAAATATAGTCTCGCATTGTTGATTTAAAA
1861540	ML_condition2	1	1	1861540	+	BT_1508	hypothetical protein	188	261	TAATTTATAAATTAAATAATAAAAATATAGTCTCGCATTGTTGATTTAAAA
1861540	SP_condition3	1	1	1861540	+	BT_1508	hypothetical protein	188	261	TAATTTATAAATTAAATAATAAAAATATAGTCTCGCATTGTTGATTTAAAA
1863032	EL_condition1	1	1	1863032	-	BT_1509	integrase	146	918	TGTGGGGAATCCTACTGAAACATACCAGCTTTCTTTTTTGTTAGTTTCATA
1863032	ML_condition2	1	1	1863032	-	BT_1509	integrase	146	918	TGTGGGGAATCCTACTGAAACATACCAGCTTTCTTTTTTGTTAGTTTCATA
1863032	SP_condition3	1	1	1863032	-	BT_1509	integrase	146	918	TGTGGGGAATCCTACTGAAACATACCAGCTTTCTTTTTTGTTAGTTTCATA
1863154	EL_condition1	1	1	1863154	+	BT_1510	hypothetical protein	87	765	AAATCATCATTATCGTAACAAGCAGACAGAAGATTCATTATCTTTGTGGAG
1863154	ML_condition2	1	1	1863154	+	BT_1510	hypothetical protein	87	765	AAATCATCATTATCGTAACAAGCAGACAGAAGATTCATTATCTTTGTGGAG
1863154	SP_condition3	1	1	1863154	+	BT_1510	hypothetical protein	87	765	AAATCATCATTATCGTAACAAGCAGACAGAAGATTCATTATCTTTGTGGAG
1870932	EL_condition1	1	1	1870932	-	BT_1513	integrase	151	918	GCGAAAACTTTATGAAAAAAACATAGCGGTTTCTTTTTTTGTTGTTTTACT
1870932	ML_condition2	1	1	1870932	-	BT_1513	integrase	151	918	GCGAAAACTTTATGAAAAAAACATAGCGGTTTCTTTTTTTGTTGTTTTACT
1870932	SP_condition3	1	1	1870932	-	BT_1513	integrase	151	918	GCGAAAACTTTATGAAAAAAACATAGCGGTTTCTTTTTTTGTTGTTTTACT
1874058	EL_condition1	1	1	1874058	+	BT_1517	hypothetical protein	50	531	TAAATGGCATAATGCTTGACTTCGCCTCTTATATTTCGTATATTTGTAATG
1874058	ML_condition2	1	1	1874058	+	BT_1517	hypothetical protein	50	531	TAAATGGCATAATGCTTGACTTCGCCTCTTATATTTCGTATATTTGTAATG
1874058	SP_condition3	1	1	1874058	+	BT_1517	hypothetical protein	50	531	TAAATGGCATAATGCTTGACTTCGCCTCTTATATTTCGTATATTTGTAATG
1874736	EL_condition1	1	1	1874736	+	BT_1518	hypothetical protein	260	306	CCAATTGAAACTGACTAAGAAGTCAATAGTATCTCAATTCCCCTCCCTTTG
1874736	ML_condition2	1	1	1874736	+	BT_1518	hypothetical protein	260	306	CCAATTGAAACTGACTAAGAAGTCAATAGTATCTCAATTCCCCTCCCTTTG
1874736	SP_condition3	1	1	1874736	+	BT_1518	hypothetical protein	260	306	CCAATTGAAACTGACTAAGAAGTCAATAGTATCTCAATTCCCCTCCCTTTG
1881325	EL_condition1	1	1	1881325	-	BT_1526	myo-inositol-1-phosphate synthase	29	1290	TATAGCAAACAAAGGTCGCTTTAGTAATTAATTAATCTTATTTTTGCATCA
1881325	ML_condition2	1	1	1881325	-	BT_1526	myo-inositol-1-phosphate synthase	29	1290	TATAGCAAACAAAGGTCGCTTTAGTAATTAATTAATCTTATTTTTGCATCA
1881325	SP_condition3	1	1	1881325	-	BT_1526	myo-inositol-1-phosphate synthase	29	1290	TATAGCAAACAAAGGTCGCTTTAGTAATTAATTAATCTTATTTTTGCATCA
1883989	EL_condition1	1	1	1883989	-	BT_1527	hypothetical protein	32	2553	TCCGCTATATAGACCTTTTTTTGTTCTGAAATCCCTCCTACCTTTGCCCCG
1883989	ML_condition2	1	1	1883989	-	BT_1527	hypothetical protein	32	2553	TCCGCTATATAGACCTTTTTTTGTTCTGAAATCCCTCCTACCTTTGCCCCG
1883989	SP_condition3	1	1	1883989	-	BT_1527	hypothetical protein	32	2553	TCCGCTATATAGACCTTTTTTTGTTCTGAAATCCCTCCTACCTTTGCCCCG
1886742	EL_condition1	1	1	1886742	-	BT_1529	two-component system response regulator	14	1350	TAATCGGGCTATTTGTTGCTTGTATTGAGTATTTACAATATCTTTGTCACA
1886742	ML_condition2	1	1	1886742	-	BT_1529	two-component system response regulator	14	1350	TAATCGGGCTATTTGTTGCTTGTATTGAGTATTTACAATATCTTTGTCACA
1886742	SP_condition3	1	1	1886742	-	BT_1529	two-component system response regulator	14	1350	TAATCGGGCTATTTGTTGCTTGTATTGAGTATTTACAATATCTTTGTCACA
1888292	EL_condition1	0	0	1888292	-	BT_1530	outer membrane protein OprM	17	1479	TGATAGTAAATGTATTATTCTTTTGGCACATGGTTTGATTCTATCTGACTG
1888292	ML_condition2	0	0	1888292	-	BT_1530	outer membrane protein OprM	17	1479	TGATAGTAAATGTATTATTCTTTTGGCACATGGTTTGATTCTATCTGACTG
1888292	SP_condition3	1	1	1888292	-	BT_1530	outer membrane protein OprM	17	1479	TGATAGTAAATGTATTATTCTTTTGGCACATGGTTTGATTCTATCTGACTG
1891049	EL_condition1	1	1	1891049	-	BT_1531	two-component system sensor histidine kinase	33	2610	AAAACTGAAGCTATTTGCATTGTTTTCAATATAATAACTTATCTTTGTAGG
1891049	ML_condition2	1	1	1891049	-	BT_1531	two-component system sensor histidine kinase	33	2610	AAAACTGAAGCTATTTGCATTGTTTTCAATATAATAACTTATCTTTGTAGG
1891049	SP_condition3	1	1	1891049	-	BT_1531	two-component system sensor histidine kinase	33	2610	AAAACTGAAGCTATTTGCATTGTTTTCAATATAATAACTTATCTTTGTAGG
1897964	EL_condition1	1	1	1897964	-	BT_1537	NADH dehydrogenase	19	1392	TTGCGTCTGCGTTAGAAAACTTTATGCCATACTCATGTGTTATTATGTATG
1897964	ML_condition2	1	1	1897964	-	BT_1537	NADH dehydrogenase	19	1392	TTGCGTCTGCGTTAGAAAACTTTATGCCATACTCATGTGTTATTATGTATG
1897964	SP_condition3	1	1	1897964	-	BT_1537	NADH dehydrogenase	19	1392	TTGCGTCTGCGTTAGAAAACTTTATGCCATACTCATGTGTTATTATGTATG
1898927	EL_condition1	1	1	1898927	-	BT_1538	hemagglutinin	22	906	AGTTAGAAAAGAGATTGATAATCCCAATTATTTTTCAGATTTTTGTGTCCG
1898927	ML_condition2	1	1	1898927	-	BT_1538	hemagglutinin	22	906	AGTTAGAAAAGAGATTGATAATCCCAATTATTTTTCAGATTTTTGTGTCCG
1898927	SP_condition3	1	1	1898927	-	BT_1538	hemagglutinin	22	906	AGTTAGAAAAGAGATTGATAATCCCAATTATTTTTCAGATTTTTGTGTCCG
1898985	EL_condition1	1	1	1898985	+	BT_1539	cytidine deaminase	119	396	AAAATCTGAAAAATAATTGGGATTATCAATCTCTTTTCTAACTTTGTAACA
1898985	ML_condition2	1	1	1898985	+	BT_1539	cytidine deaminase	119	396	AAAATCTGAAAAATAATTGGGATTATCAATCTCTTTTCTAACTTTGTAACA
1898985	SP_condition3	1	1	1898985	+	BT_1539	cytidine deaminase	119	396	AAAATCTGAAAAATAATTGGGATTATCAATCTCTTTTCTAACTTTGTAACA
1900401	EL_condition1	1	1	1900401	+	BT_1541	hypothetical protein	30	582	GCGGAAGTATTGCCATTTCGGGGGTATGCAGAAAGCACGACCTTTGCGGTA
1900401	ML_condition2	1	1	1900401	+	BT_1541	hypothetical protein	30	582	GCGGAAGTATTGCCATTTCGGGGGTATGCAGAAAGCACGACCTTTGCGGTA
1900401	SP_condition3	1	1	1900401	+	BT_1541	hypothetical protein	30	582	GCGGAAGTATTGCCATTTCGGGGGTATGCAGAAAGCACGACCTTTGCGGTA
1901088	EL_condition1	1	1	1901088	+	BT_1542	pyridine nucleotide-disulfide oxidoreductase	28	1374	TTCCCGGATATGACGCAAAACAAATATACTCTTCATGTGTTATAATAGCTG
1901088	ML_condition2	1	1	1901088	+	BT_1542	pyridine nucleotide-disulfide oxidoreductase	28	1374	TTCCCGGATATGACGCAAAACAAATATACTCTTCATGTGTTATAATAGCTG
1901088	SP_condition3	1	1	1901088	+	BT_1542	pyridine nucleotide-disulfide oxidoreductase	28	1374	TTCCCGGATATGACGCAAAACAAATATACTCTTCATGTGTTATAATAGCTG
1902858	EL_condition1	1	1	1902858	+	BT_1543	ABC transporter ATP-binding protein	197	1599	TTTTAGCTAAAAAACGGTGATATATAAAAGAAAGTACTATCTTTGCACCCA
1902858	ML_condition2	1	1	1902858	+	BT_1543	ABC transporter ATP-binding protein	197	1599	TTTTAGCTAAAAAACGGTGATATATAAAAGAAAGTACTATCTTTGCACCCA
1902858	SP_condition3	1	1	1902858	+	BT_1543	ABC transporter ATP-binding protein	197	1599	TTTTAGCTAAAAAACGGTGATATATAAAAGAAAGTACTATCTTTGCACCCA
1904716	EL_condition1	1	1	1904716	+	BT_1544	NADH pyrophosphatase	24	789	TTATCCGGTAAACCCTACATATATCGATACAGTTTTTATAACTTCGCAGCG
1904716	ML_condition2	1	1	1904716	+	BT_1544	NADH pyrophosphatase	24	789	TTATCCGGTAAACCCTACATATATCGATACAGTTTTTATAACTTCGCAGCG
1904716	SP_condition3	1	1	1904716	+	BT_1544	NADH pyrophosphatase	24	789	TTATCCGGTAAACCCTACATATATCGATACAGTTTTTATAACTTCGCAGCG
1906155	EL_condition1	1	1	1906155	+	BT_1546	acyltransferase	70	1008	TTTAATCTATGTGAATTTTTATATCACAGAAAAACTGTACTTTTACAGCCG
1906155	ML_condition2	1	1	1906155	+	BT_1546	acyltransferase	70	1008	TTTAATCTATGTGAATTTTTATATCACAGAAAAACTGTACTTTTACAGCCG
1906155	SP_condition3	1	1	1906155	+	BT_1546	acyltransferase	70	1008	TTTAATCTATGTGAATTTTTATATCACAGAAAAACTGTACTTTTACAGCCG
1910543	EL_condition1	0	0	1910543	-	BT_1548	phosphoglucomutase phosphomannomutase	75	1746	TTATTCATTAAATAACTAGGATTTATAAACTTATTCTTTTACATTTGTGTG
1910543	ML_condition2	1	1	1910543	-	BT_1548	phosphoglucomutase phosphomannomutase	75	1746	TTATTCATTAAATAACTAGGATTTATAAACTTATTCTTTTACATTTGTGTG
1910543	SP_condition3	1	1	1910543	-	BT_1548	phosphoglucomutase phosphomannomutase	75	1746	TTATTCATTAAATAACTAGGATTTATAAACTTATTCTTTTACATTTGTGTG
1913932	EL_condition1	1	1	1913932	-	BT_1550	hypothetical protein	21	1653	ATTCTTCCCGGATATTTCGTAATCTAGTTGGAATAATGTACATTTGCAGGA
1913932	ML_condition2	1	1	1913932	-	BT_1550	hypothetical protein	21	1653	ATTCTTCCCGGATATTTCGTAATCTAGTTGGAATAATGTACATTTGCAGGA
1913932	SP_condition3	1	1	1913932	-	BT_1550	hypothetical protein	21	1653	ATTCTTCCCGGATATTTCGTAATCTAGTTGGAATAATGTACATTTGCAGGA
1914077	EL_condition1	1	1	1914077	+	BT_1551	hypothetical protein	33	2631	CGCAACTAAACTGTAATCATTATATTATTAATATTATTACTTTTGCGGCTG
1914077	ML_condition2	1	1	1914077	+	BT_1551	hypothetical protein	33	2631	CGCAACTAAACTGTAATCATTATATTATTAATATTATTACTTTTGCGGCTG
1914077	SP_condition3	1	1	1914077	+	BT_1551	hypothetical protein	33	2631	CGCAACTAAACTGTAATCATTATATTATTAATATTATTACTTTTGCGGCTG
1921544	EL_condition1	1	1	1921544	+	BT_1554	alanine dehydrogenase	24	1107	CATCCCCTTGCGAATAACAACGTAAGGGGATTTTTCGTACATTGGTCCATG
1921544	ML_condition2	1	1	1921544	+	BT_1554	alanine dehydrogenase	24	1107	CATCCCCTTGCGAATAACAACGTAAGGGGATTTTTCGTACATTGGTCCATG
1921544	SP_condition3	1	1	1921544	+	BT_1554	alanine dehydrogenase	24	1107	CATCCCCTTGCGAATAACAACGTAAGGGGATTTTTCGTACATTGGTCCATG
1923753	EL_condition1	1	1	1923753	-	BT_1555	dioxygenase%2C related to 2-nitropropane dioxygenase	59	936	CTGATCAATCGCCCCATTGAACAGATTGCCCGCTGAAACTGTTTTATTAAA
1923753	ML_condition2	1	1	1923753	-	BT_1555	dioxygenase%2C related to 2-nitropropane dioxygenase	59	936	CTGATCAATCGCCCCATTGAACAGATTGCCCGCTGAAACTGTTTTATTAAA
1923753	SP_condition3	1	1	1923753	-	BT_1555	dioxygenase%2C related to 2-nitropropane dioxygenase	59	936	CTGATCAATCGCCCCATTGAACAGATTGCCCGCTGAAACTGTTTTATTAAA
1924604	EL_condition1	1	1	1924604	-	BT_1556	hypothetical protein	108	729	AAATCCTTCGGTGTATAAAAACTAAAAAACATGAGGCAACGTTTATTTGTA
1924604	ML_condition2	1	1	1924604	-	BT_1556	hypothetical protein	108	729	AAATCCTTCGGTGTATAAAAACTAAAAAACATGAGGCAACGTTTATTTGTA
1924604	SP_condition3	1	1	1924604	-	BT_1556	hypothetical protein	108	729	AAATCCTTCGGTGTATAAAAACTAAAAAACATGAGGCAACGTTTATTTGTA
1926365	EL_condition1	0	0	1926365	-	BT_1558	hypothetical protein	114	1053	CGAATTGCCGGATGGTTGCCGAACCGTTTTCAACCTTTATGTGTTTGAAGA
1926365	ML_condition2	0	0	1926365	-	BT_1558	hypothetical protein	114	1053	CGAATTGCCGGATGGTTGCCGAACCGTTTTCAACCTTTATGTGTTTGAAGA
1926365	SP_condition3	1	1	1926365	-	BT_1558	hypothetical protein	114	1053	CGAATTGCCGGATGGTTGCCGAACCGTTTTCAACCTTTATGTGTTTGAAGA
1926833	EL_condition1	0	0	1926833	-	BT_1559	RNA polymerase ECF-type sigma factor	134	465	TCTTTTAGCAAAACTCTTTGCAGCATTCCTCAAATACTTGCGTCTAAAGGA
1926833	ML_condition2	0	0	1926833	-	BT_1559	RNA polymerase ECF-type sigma factor	134	465	TCTTTTAGCAAAACTCTTTGCAGCATTCCTCAAATACTTGCGTCTAAAGGA
1926833	SP_condition3	1	1	1926833	-	BT_1559	RNA polymerase ECF-type sigma factor	134	465	TCTTTTAGCAAAACTCTTTGCAGCATTCCTCAAATACTTGCGTCTAAAGGA
1928273	EL_condition1	1	1	1928273	-	BT_1561	hypothetical protein	52	393	AAAAATAGGCATTTTTTATGTTATTCTGCAATTAATGCTTACCTTTGCCTA
1928273	ML_condition2	1	1	1928273	-	BT_1561	hypothetical protein	52	393	AAAAATAGGCATTTTTTATGTTATTCTGCAATTAATGCTTACCTTTGCCTA
1928273	SP_condition3	1	1	1928273	-	BT_1561	hypothetical protein	52	393	AAAAATAGGCATTTTTTATGTTATTCTGCAATTAATGCTTACCTTTGCCTA
1928330	EL_condition1	1	1	1928330	+	BT_1562	rRNA large subunit methyltransferase	19	474	AGGTAAGCATTAATTGCAGAATAACATAAAAAATGCCTATTTTTGTGCTCG
1928330	ML_condition2	1	1	1928330	+	BT_1562	rRNA large subunit methyltransferase	19	474	AGGTAAGCATTAATTGCAGAATAACATAAAAAATGCCTATTTTTGTGCTCG
1928330	SP_condition3	1	1	1928330	+	BT_1562	rRNA large subunit methyltransferase	19	474	AGGTAAGCATTAATTGCAGAATAACATAAAAAATGCCTATTTTTGTGCTCG
1932078	EL_condition1	1	1	1932078	-	BT_1567	hypothetical protein	77	681	AAGTTATCGGATAACTTTGCCTTCTCGCTTTTTTCTTCTACCTTTGCACCC
1932078	ML_condition2	1	1	1932078	-	BT_1567	hypothetical protein	77	681	AAGTTATCGGATAACTTTGCCTTCTCGCTTTTTTCTTCTACCTTTGCACCC
1932078	SP_condition3	1	1	1932078	-	BT_1567	hypothetical protein	77	681	AAGTTATCGGATAACTTTGCCTTCTCGCTTTTTTCTTCTACCTTTGCACCC
1933022	EL_condition1	1	1	1933022	-	BT_1569	hypothetical protein	16	591	AAAATAGACAAGGATTTTTGGTTTATTACGTAAACAATATTATTTTTGAAA
1933022	ML_condition2	1	1	1933022	-	BT_1569	hypothetical protein	16	591	AAAATAGACAAGGATTTTTGGTTTATTACGTAAACAATATTATTTTTGAAA
1933022	SP_condition3	1	1	1933022	-	BT_1569	hypothetical protein	16	591	AAAATAGACAAGGATTTTTGGTTTATTACGTAAACAATATTATTTTTGAAA
1936402	EL_condition1	1	1	1936402	-	BT_1572	RNA polymerase ECF-type sigma factor	28	504	TCGGAAGAATTGCTATTTATAATCGTTCTAAAAAAGCGGATCTTTGTATCG
1936402	ML_condition2	1	1	1936402	-	BT_1572	RNA polymerase ECF-type sigma factor	28	504	TCGGAAGAATTGCTATTTATAATCGTTCTAAAAAAGCGGATCTTTGTATCG
1936402	SP_condition3	1	1	1936402	-	BT_1572	RNA polymerase ECF-type sigma factor	28	504	TCGGAAGAATTGCTATTTATAATCGTTCTAAAAAAGCGGATCTTTGTATCG
1936515	EL_condition1	1	1	1936515	+	BT_1573	hypothetical protein	23	1290	TTTTTCCTTAGCCCCTCTCAACCATTTCTTTTTTTAGTTGTTCATTGGGCA
1936515	ML_condition2	1	1	1936515	+	BT_1573	hypothetical protein	23	1290	TTTTTCCTTAGCCCCTCTCAACCATTTCTTTTTTTAGTTGTTCATTGGGCA
1936515	SP_condition3	1	1	1936515	+	BT_1573	hypothetical protein	23	1290	TTTTTCCTTAGCCCCTCTCAACCATTTCTTTTTTTAGTTGTTCATTGGGCA
1939383	EL_condition1	1	1	1939383	-	BT_1574	hypothetical protein	23	1434	AAGTGCACAAACATACGTCTCGTGTGCAGGAATATTGTATCTTTGCGCCCG
1939383	ML_condition2	0	0	1939383	-	BT_1574	hypothetical protein	23	1434	AAGTGCACAAACATACGTCTCGTGTGCAGGAATATTGTATCTTTGCGCCCG
1939383	SP_condition3	0	0	1939383	-	BT_1574	hypothetical protein	23	1434	AAGTGCACAAACATACGTCTCGTGTGCAGGAATATTGTATCTTTGCGCCCG
1940604	EL_condition1	1	1	1940604	+	BT_1576	hypothetical protein	28	705	AATGAAGTGAAGAGATAGAACCTTTACCTGACTTCCCTTGTTACAGAAGTA
1940604	ML_condition2	1	1	1940604	+	BT_1576	hypothetical protein	28	705	AATGAAGTGAAGAGATAGAACCTTTACCTGACTTCCCTTGTTACAGAAGTA
1940604	SP_condition3	1	1	1940604	+	BT_1576	hypothetical protein	28	705	AATGAAGTGAAGAGATAGAACCTTTACCTGACTTCCCTTGTTACAGAAGTA
1942064	EL_condition1	1	1	1942064	+	BT_1578	metal dependent hydrolase	17	732	TTCACTGATTTTTCTTGCCAACTCCAACTAGAATACGTAATATTGCAACTG
1942064	ML_condition2	1	1	1942064	+	BT_1578	metal dependent hydrolase	17	732	TTCACTGATTTTTCTTGCCAACTCCAACTAGAATACGTAATATTGCAACTG
1942064	SP_condition3	1	1	1942064	+	BT_1578	metal dependent hydrolase	17	732	TTCACTGATTTTTCTTGCCAACTCCAACTAGAATACGTAATATTGCAACTG
1942696	EL_condition1	1	1	1942696	+	BT_1579	hypothetical protein	131	1134	AAGGTGCAAAACAGTTCATCGAACAAATAAAAACTACTATATTTGTACCCA
1942696	ML_condition2	1	1	1942696	+	BT_1579	hypothetical protein	131	1134	AAGGTGCAAAACAGTTCATCGAACAAATAAAAACTACTATATTTGTACCCA
1942696	SP_condition3	1	1	1942696	+	BT_1579	hypothetical protein	131	1134	AAGGTGCAAAACAGTTCATCGAACAAATAAAAACTACTATATTTGTACCCA
1943874	EL_condition1	0	0	1943874	+	BT_1580	lactoylglutathione lyase	100	381	TGAAACTATACGCTCCGAACCAAACGACCCCTTCGGCTGTTATCGAATGTA
1943874	ML_condition2	1	1	1943874	+	BT_1580	lactoylglutathione lyase	100	381	TGAAACTATACGCTCCGAACCAAACGACCCCTTCGGCTGTTATCGAATGTA
1943874	SP_condition3	1	1	1943874	+	BT_1580	lactoylglutathione lyase	100	381	TGAAACTATACGCTCCGAACCAAACGACCCCTTCGGCTGTTATCGAATGTA
1945082	EL_condition1	1	1	1945082	-	BT_1581	hypothetical protein	216	453	TTTATCCGCCAAAGATAAACAATTCCGTAGAAAAGGCTTATCTTTGCATCA
1945082	ML_condition2	1	1	1945082	-	BT_1581	hypothetical protein	216	453	TTTATCCGCCAAAGATAAACAATTCCGTAGAAAAGGCTTATCTTTGCATCA
1945082	SP_condition3	1	1	1945082	-	BT_1581	hypothetical protein	216	453	TTTATCCGCCAAAGATAAACAATTCCGTAGAAAAGGCTTATCTTTGCATCA
1946666	EL_condition1	1	1	1946666	-	BT_1583	protein disulfide isomerase	21	603	ATTTATTTTAAAAATGCAAATACATCGTGTACTTTTTTTATATTTGCAGTC
1946666	ML_condition2	1	1	1946666	-	BT_1583	protein disulfide isomerase	21	603	ATTTATTTTAAAAATGCAAATACATCGTGTACTTTTTTTATATTTGCAGTC
1946666	SP_condition3	1	1	1946666	-	BT_1583	protein disulfide isomerase	21	603	ATTTATTTTAAAAATGCAAATACATCGTGTACTTTTTTTATATTTGCAGTC
1946733	EL_condition1	1	1	1946733	+	BT_t27	tRNA-Thr	14	74	AAGTACACGATGTATTTGCATTTTTAAAATAAATTCGTACCTTTGCATCCG
1946733	ML_condition2	1	1	1946733	+	BT_t27	tRNA-Thr	14	74	AAGTACACGATGTATTTGCATTTTTAAAATAAATTCGTACCTTTGCATCCG
1946733	SP_condition3	1	1	1946733	+	BT_t27	tRNA-Thr	14	74	AAGTACACGATGTATTTGCATTTTTAAAATAAATTCGTACCTTTGCATCCG
1950193	EL_condition1	1	1	1950193	-	BT_1588	hypothetical protein	14	471	TTAAAGCCTGTTCTTTTACCTTTCTGAAATATATTTTGTATTTTTGTTATA
1950193	ML_condition2	1	1	1950193	-	BT_1588	hypothetical protein	14	471	TTAAAGCCTGTTCTTTTACCTTTCTGAAATATATTTTGTATTTTTGTTATA
1950193	SP_condition3	1	1	1950193	-	BT_1588	hypothetical protein	14	471	TTAAAGCCTGTTCTTTTACCTTTCTGAAATATATTTTGTATTTTTGTTATA
1955680	EL_condition1	1	1	1955680	-	BT_t28	tRNA-Cys	16	72	AATTGCTGCGGATAGTTGGTAGTTTCAAAATTTGTACTACCTTTGCAACCG
1955680	ML_condition2	1	1	1955680	-	BT_t28	tRNA-Cys	16	72	AATTGCTGCGGATAGTTGGTAGTTTCAAAATTTGTACTACCTTTGCAACCG
1955680	SP_condition3	1	1	1955680	-	BT_t28	tRNA-Cys	16	72	AATTGCTGCGGATAGTTGGTAGTTTCAAAATTTGTACTACCTTTGCAACCG
1958430	EL_condition1	1	1	1958430	-	BT_1592	ferrous iron transport protein	16	2487	AAAACATTCTAAATAATTTGCGTGCTCGGAAGTTATGAATTATCTTTGCCG
1958430	ML_condition2	1	1	1958430	-	BT_1592	ferrous iron transport protein	16	2487	AAAACATTCTAAATAATTTGCGTGCTCGGAAGTTATGAATTATCTTTGCCG
1958430	SP_condition3	1	1	1958430	-	BT_1592	ferrous iron transport protein	16	2487	AAAACATTCTAAATAATTTGCGTGCTCGGAAGTTATGAATTATCTTTGCCG
1958796	EL_condition1	1	1	1958796	+	BT_1593	cell-cycle protein	2	1281	AAACAATTAGCATTCACTTGAGATACCTCAATAAACTATTATCTTTGCAGA
1958796	ML_condition2	0	0	1958796	+	BT_1593	cell-cycle protein	2	1281	AAACAATTAGCATTCACTTGAGATACCTCAATAAACTATTATCTTTGCAGA
1958796	SP_condition3	0	0	1958796	+	BT_1593	cell-cycle protein	2	1281	AAACAATTAGCATTCACTTGAGATACCTCAATAAACTATTATCTTTGCAGA
1960855	EL_condition1	1	1	1960855	+	BT_1595	transcription termination factor Rho	281	2169	TTTTTTATACCGGTTCCGTGAACAATTGCTTCGGCTACTTGTTTTGATGTG
1960855	ML_condition2	1	1	1960855	+	BT_1595	transcription termination factor Rho	281	2169	TTTTTTATACCGGTTCCGTGAACAATTGCTTCGGCTACTTGTTTTGATGTG
1960855	SP_condition3	1	1	1960855	+	BT_1595	transcription termination factor Rho	281	2169	TTTTTTATACCGGTTCCGTGAACAATTGCTTCGGCTACTTGTTTTGATGTG
1965099	EL_condition1	1	1	1965099	+	BT_1597	two-component system sensor histidine kinase	261	1620	AAAGAGTGAAGATTGCTTGCCAGTCTTCGCTCTTTTTATTTCTTTTGCACA
1965099	ML_condition2	1	1	1965099	+	BT_1597	two-component system sensor histidine kinase	261	1620	AAAGAGTGAAGATTGCTTGCCAGTCTTCGCTCTTTTTATTTCTTTTGCACA
1965099	SP_condition3	1	1	1965099	+	BT_1597	two-component system sensor histidine kinase	261	1620	AAAGAGTGAAGATTGCTTGCCAGTCTTCGCTCTTTTTATTTCTTTTGCACA
1968963	EL_condition1	1	1	1968963	+	BT_1599	cation effux pump BexA	20	522	CACCTATCCCATTGCTTCAGAATCGGAATAAAGCGCTATCTTTGCAAACTG
1968963	ML_condition2	1	1	1968963	+	BT_1599	cation effux pump BexA	20	522	CACCTATCCCATTGCTTCAGAATCGGAATAAAGCGCTATCTTTGCAAACTG
1968963	SP_condition3	1	1	1968963	+	BT_1599	cation effux pump BexA	20	522	CACCTATCCCATTGCTTCAGAATCGGAATAAAGCGCTATCTTTGCAAACTG
1970332	EL_condition1	1	1	1970332	+	BT_1601	signal recognition protein	31	1323	AATGGCAGAATAAAAAGATATAAATACAAGAGATTTTTGTACATTTGCAGG
1970332	ML_condition2	1	1	1970332	+	BT_1601	signal recognition protein	31	1323	AATGGCAGAATAAAAAGATATAAATACAAGAGATTTTTGTACATTTGCAGG
1970332	SP_condition3	1	1	1970332	+	BT_1601	signal recognition protein	31	1323	AATGGCAGAATAAAAAGATATAAATACAAGAGATTTTTGTACATTTGCAGG
1973174	EL_condition1	1	1	1973174	-	BT_1602	transposase	126	1266	GAAGCTACCCTTTATACACAAGTATATATTATTTTTTTTATCTTTGCTTGA
1973174	ML_condition2	0	0	1973174	-	BT_1602	transposase	126	1266	GAAGCTACCCTTTATACACAAGTATATATTATTTTTTTTATCTTTGCTTGA
1973174	SP_condition3	1	1	1973174	-	BT_1602	transposase	126	1266	GAAGCTACCCTTTATACACAAGTATATATTATTTTTTTTATCTTTGCTTGA
1973417	EL_condition1	1	1	1973417	+	BT_1603	transposase	167	996	ACATTTGCAGTATTAAATATCACAACAAAATATAAGTGTATATTTGAAAAG
1973417	ML_condition2	1	1	1973417	+	BT_1603	transposase	167	996	ACATTTGCAGTATTAAATATCACAACAAAATATAAGTGTATATTTGAAAAG
1973417	SP_condition3	1	1	1973417	+	BT_1603	transposase	167	996	ACATTTGCAGTATTAAATATCACAACAAAATATAAGTGTATATTTGAAAAG
1975100	EL_condition1	0	0	1975100	+	BT_1604	hypothetical protein	23	879	TTATAAAGATTTTATGTGAATATTCATTTTTATTTCTTTACTTTGCAAAAG
1975100	ML_condition2	1	1	1975100	+	BT_1604	hypothetical protein	23	879	TTATAAAGATTTTATGTGAATATTCATTTTTATTTCTTTACTTTGCAAAAG
1975100	SP_condition3	1	1	1975100	+	BT_1604	hypothetical protein	23	879	TTATAAAGATTTTATGTGAATATTCATTTTTATTTCTTTACTTTGCAAAAG
1978401	EL_condition1	1	1	1978401	+	BT_1607	bifunctional 5%2C10-methylene-tetrahydrofolate dehydrogenase/ 5%2C10-methylene-tetrahydrofolate cyclohydrolase	24	882	AAAAAGTCCATTCCTTTTGGAGAGTTCAGTTATTTATTTTACTTTTGTCCA
1978401	ML_condition2	1	1	1978401	+	BT_1607	bifunctional 5%2C10-methylene-tetrahydrofolate dehydrogenase/ 5%2C10-methylene-tetrahydrofolate cyclohydrolase	24	882	AAAAAGTCCATTCCTTTTGGAGAGTTCAGTTATTTATTTTACTTTTGTCCA
1978401	SP_condition3	1	1	1978401	+	BT_1607	bifunctional 5%2C10-methylene-tetrahydrofolate dehydrogenase/ 5%2C10-methylene-tetrahydrofolate cyclohydrolase	24	882	AAAAAGTCCATTCCTTTTGGAGAGTTCAGTTATTTATTTTACTTTTGTCCA
1980641	EL_condition1	1	1	1980641	+	BT_t29	tRNA-His	21	79	AAAGTAGCAGAATCTTTTGGAGATTTAAAGATAATATCTATCTTTGCACCG
1980641	ML_condition2	1	1	1980641	+	BT_t29	tRNA-His	21	79	AAAGTAGCAGAATCTTTTGGAGATTTAAAGATAATATCTATCTTTGCACCG
1980641	SP_condition3	1	1	1980641	+	BT_t29	tRNA-His	21	79	AAAGTAGCAGAATCTTTTGGAGATTTAAAGATAATATCTATCTTTGCACCG
1980804	EL_condition1	1	1	1980804	+	BT_1609	hypothetical protein	11	237	AAGACAAGTCCTGTAAAGCGAAAGATTTACAGGACTTATTTTTTATTAATA
1980804	ML_condition2	1	1	1980804	+	BT_1609	hypothetical protein	11	237	AAGACAAGTCCTGTAAAGCGAAAGATTTACAGGACTTATTTTTTATTAATA
1980804	SP_condition3	0	0	1980804	+	BT_1609	hypothetical protein	11	237	AAGACAAGTCCTGTAAAGCGAAAGATTTACAGGACTTATTTTTTATTAATA
1983020	EL_condition1	1	1	1983020	-	BT_1610	DNA polymerase III subunit gamma/tau	39	1860	TTCTTTCTCTATCCTTTATTACTTATCACTTTTTTGTGTACATTTGCACTG
1983020	ML_condition2	1	1	1983020	-	BT_1610	DNA polymerase III subunit gamma/tau	39	1860	TTCTTTCTCTATCCTTTATTACTTATCACTTTTTTGTGTACATTTGCACTG
1983020	SP_condition3	1	1	1983020	-	BT_1610	DNA polymerase III subunit gamma/tau	39	1860	TTCTTTCTCTATCCTTTATTACTTATCACTTTTTTGTGTACATTTGCACTG
1984753	EL_condition1	1	1	1984753	-	BT_1614	hypothetical protein	15	234	TTGCTTGACTTATCTGAACTCATTTCTCATTAAAGCCTATCTTTGCACTCA
1984753	ML_condition2	1	1	1984753	-	BT_1614	hypothetical protein	15	234	TTGCTTGACTTATCTGAACTCATTTCTCATTAAAGCCTATCTTTGCACTCA
1984753	SP_condition3	1	1	1984753	-	BT_1614	hypothetical protein	15	234	TTGCTTGACTTATCTGAACTCATTTCTCATTAAAGCCTATCTTTGCACTCA
1984758	EL_condition1	1	1	1984758	+	BT_1615	aminoacyl-histidine dipeptidase	23	1551	TTAACAAAGTTATCAGTATAGTCTCAACCATTTCTATTAATTTTGTGAGTG
1984758	ML_condition2	1	1	1984758	+	BT_1615	aminoacyl-histidine dipeptidase	23	1551	TTAACAAAGTTATCAGTATAGTCTCAACCATTTCTATTAATTTTGTGAGTG
1984758	SP_condition3	1	1	1984758	+	BT_1615	aminoacyl-histidine dipeptidase	23	1551	TTAACAAAGTTATCAGTATAGTCTCAACCATTTCTATTAATTTTGTGAGTG
1987570	EL_condition1	1	1	1987570	+	BT_1617	RNA polymerase ECF-type sigma factor	30	564	TTTTATGTTAATAAACGGGGTTCGATACAAAATTTACTTATTTTTGCAGGG
1987570	ML_condition2	1	1	1987570	+	BT_1617	RNA polymerase ECF-type sigma factor	30	564	TTTTATGTTAATAAACGGGGTTCGATACAAAATTTACTTATTTTTGCAGGG
1987570	SP_condition3	1	1	1987570	+	BT_1617	RNA polymerase ECF-type sigma factor	30	564	TTTTATGTTAATAAACGGGGTTCGATACAAAATTTACTTATTTTTGCAGGG
1994913	EL_condition1	1	1	1994913	+	BT_1621	beta-hexosaminidase	65	1560	TTACTCAAAAGAATAATTGAGTACTTGAAATTTATTCGTATTTTTGAGACA
1994913	ML_condition2	1	1	1994913	+	BT_1621	beta-hexosaminidase	65	1560	TTACTCAAAAGAATAATTGAGTACTTGAAATTTATTCGTATTTTTGAGACA
1994913	SP_condition3	1	1	1994913	+	BT_1621	beta-hexosaminidase	65	1560	TTACTCAAAAGAATAATTGAGTACTTGAAATTTATTCGTATTTTTGAGACA
1999423	EL_condition1	1	1	1999423	-	BT_1623	hypothetical protein	28	1176	ACGCCAGTCTTTTTTTTAAACCAAACGTAGGTTTTCACTGTTATCATTCTA
1999423	ML_condition2	1	1	1999423	-	BT_1623	hypothetical protein	28	1176	ACGCCAGTCTTTTTTTTAAACCAAACGTAGGTTTTCACTGTTATCATTCTA
1999423	SP_condition3	1	1	1999423	-	BT_1623	hypothetical protein	28	1176	ACGCCAGTCTTTTTTTTAAACCAAACGTAGGTTTTCACTGTTATCATTCTA
2003008	EL_condition1	1	1	2003008	-	BT_1625	hypothetical protein	27	1818	GCGCTTCGGGAAAGCCATGAAATTTGCTCCTTTATATTTATCTTTGTCTCA
2003008	ML_condition2	1	1	2003008	-	BT_1625	hypothetical protein	27	1818	GCGCTTCGGGAAAGCCATGAAATTTGCTCCTTTATATTTATCTTTGTCTCA
2003008	SP_condition3	1	1	2003008	-	BT_1625	hypothetical protein	27	1818	GCGCTTCGGGAAAGCCATGAAATTTGCTCCTTTATATTTATCTTTGTCTCA
2019148	EL_condition1	0	0	2019148	-	BT_1632	chitinase	59	1665	ATAGCCAAAATCGAACATCTTAAATCTTAGATATAACCTAAATTTGTGGCA
2019148	ML_condition2	1	1	2019148	-	BT_1632	chitinase	59	1665	ATAGCCAAAATCGAACATCTTAAATCTTAGATATAACCTAAATTTGTGGCA
2019148	SP_condition3	1	1	2019148	-	BT_1632	chitinase	59	1665	ATAGCCAAAATCGAACATCTTAAATCTTAGATATAACCTAAATTTGTGGCA
2021548	EL_condition1	1	1	2021548	-	BT_1634	hypothetical protein	14	1431	AGTTTTGAGCAAAGATGATATTAATTTATCTATAATCTTTATCTTTGCTCG
2021548	ML_condition2	1	1	2021548	-	BT_1634	hypothetical protein	14	1431	AGTTTTGAGCAAAGATGATATTAATTTATCTATAATCTTTATCTTTGCTCG
2021548	SP_condition3	1	1	2021548	-	BT_1634	hypothetical protein	14	1431	AGTTTTGAGCAAAGATGATATTAATTTATCTATAATCTTTATCTTTGCTCG
2021647	EL_condition1	1	1	2021647	+	BT_1635	two-component system sensor histidine kinase/response regulator	19	3966	CTCTATATCATTTTATTCAATATTCATCCGAATGTATTATCTTTGCTTCTG
2021647	ML_condition2	1	1	2021647	+	BT_1635	two-component system sensor histidine kinase/response regulator	19	3966	CTCTATATCATTTTATTCAATATTCATCCGAATGTATTATCTTTGCTTCTG
2021647	SP_condition3	1	1	2021647	+	BT_1635	two-component system sensor histidine kinase/response regulator	19	3966	CTCTATATCATTTTATTCAATATTCATCCGAATGTATTATCTTTGCTTCTG
2030760	EL_condition1	1	1	2030760	-	BT_1639	hypothetical protein	22	219	TCCCTGGTAAAACGTAGGTAATGTGAATATATTTTGTTACTTTTGTGACTG
2030760	ML_condition2	1	1	2030760	-	BT_1639	hypothetical protein	22	219	TCCCTGGTAAAACGTAGGTAATGTGAATATATTTTGTTACTTTTGTGACTG
2030760	SP_condition3	1	1	2030760	-	BT_1639	hypothetical protein	22	219	TCCCTGGTAAAACGTAGGTAATGTGAATATATTTTGTTACTTTTGTGACTG
2030902	EL_condition1	1	1	2030902	+	BT_1640	hypothetical protein	56	501	TCACTGTACACAACCGATTTTTCCGAGTTACAGTATGCTATCTTTGTGTCA
2030902	ML_condition2	1	1	2030902	+	BT_1640	hypothetical protein	56	501	TCACTGTACACAACCGATTTTTCCGAGTTACAGTATGCTATCTTTGTGTCA
2030902	SP_condition3	1	1	2030902	+	BT_1640	hypothetical protein	56	501	TCACTGTACACAACCGATTTTTCCGAGTTACAGTATGCTATCTTTGTGTCA
2033766	EL_condition1	0	0	2033766	-	BT_1642	hypothetical protein	16	1566	TGAAGAATTGTTAAGTAATAGGTCAATCTGATATTTTTTCGTAGTTTTGTG
2033766	ML_condition2	1	1	2033766	-	BT_1642	hypothetical protein	16	1566	TGAAGAATTGTTAAGTAATAGGTCAATCTGATATTTTTTCGTAGTTTTGTG
2033766	SP_condition3	1	1	2033766	-	BT_1642	hypothetical protein	16	1566	TGAAGAATTGTTAAGTAATAGGTCAATCTGATATTTTTTCGTAGTTTTGTG
2049301	EL_condition1	0	0	2049301	-	BT_1657	integrase	24	951	AAACAACATAAAACTAAGACTTCTCGTTTATTCATCTTAATTTGTATCGTG
2049301	ML_condition2	0	0	2049301	-	BT_1657	integrase	24	951	AAACAACATAAAACTAAGACTTCTCGTTTATTCATCTTAATTTGTATCGTG
2049301	SP_condition3	1	1	2049301	-	BT_1657	integrase	24	951	AAACAACATAAAACTAAGACTTCTCGTTTATTCATCTTAATTTGTATCGTG
2052051	EL_condition1	1	1	2052051	-	BT_1660	phosphoglyceromutase	28	747	TACCTGCTGATTCTTTCGTGAACTTTGTAGAGAAACAAAATGTTGTATATA
2052051	ML_condition2	1	1	2052051	-	BT_1660	phosphoglyceromutase	28	747	TACCTGCTGATTCTTTCGTGAACTTTGTAGAGAAACAAAATGTTGTATATA
2052051	SP_condition3	1	1	2052051	-	BT_1660	phosphoglyceromutase	28	747	TACCTGCTGATTCTTTCGTGAACTTTGTAGAGAAACAAAATGTTGTATATA
2052162	EL_condition1	1	1	2052162	+	BT_1661	two-component system sensor histidine kinase	102	1806	AAAGTGATGGTTTATTGAAAAGAATTCAATAGAAATGACTATTTTTACGGA
2052162	ML_condition2	1	1	2052162	+	BT_1661	two-component system sensor histidine kinase	102	1806	AAAGTGATGGTTTATTGAAAAGAATTCAATAGAAATGACTATTTTTACGGA
2052162	SP_condition3	1	1	2052162	+	BT_1661	two-component system sensor histidine kinase	102	1806	AAAGTGATGGTTTATTGAAAAGAATTCAATAGAAATGACTATTTTTACGGA
2058635	EL_condition1	1	1	2058635	-	BT_1665	hypothetical protein	29	303	TTGTTGGCGCAAATATAATGGAATATTCTGAAATAATTGCTATGTTTGCGG
2058635	ML_condition2	1	1	2058635	-	BT_1665	hypothetical protein	29	303	TTGTTGGCGCAAATATAATGGAATATTCTGAAATAATTGCTATGTTTGCGG
2058635	SP_condition3	1	1	2058635	-	BT_1665	hypothetical protein	29	303	TTGTTGGCGCAAATATAATGGAATATTCTGAAATAATTGCTATGTTTGCGG
2058681	EL_condition1	1	1	2058681	+	BT_t30	tRNA-Ala	46	77	TTTTCCGCAAACATAGCAATTATTTCAGAATATTCCATTATATTTGCGCCA
2058681	ML_condition2	1	1	2058681	+	BT_t30	tRNA-Ala	46	77	TTTTCCGCAAACATAGCAATTATTTCAGAATATTCCATTATATTTGCGCCA
2058681	SP_condition3	1	1	2058681	+	BT_t30	tRNA-Ala	46	77	TTTTCCGCAAACATAGCAATTATTTCAGAATATTCCATTATATTTGCGCCA
2059682	EL_condition1	1	1	2059682	-	BT_1666	hydrolase	17	777	CTCGTGCTTATCGTTGTAGGCCATGAGAAACTTTTCAGTAACTTTGTAGCC
2059682	ML_condition2	1	1	2059682	-	BT_1666	hydrolase	17	777	CTCGTGCTTATCGTTGTAGGCCATGAGAAACTTTTCAGTAACTTTGTAGCC
2059682	SP_condition3	1	1	2059682	-	BT_1666	hydrolase	17	777	CTCGTGCTTATCGTTGTAGGCCATGAGAAACTTTTCAGTAACTTTGTAGCC
2060012	EL_condition1	1	1	2060012	-	BT_1667	hypothetical protein	24	213	AAAAAACATTAACGCCCGGAACTTTTCTCTTTTTATATTGTATTATCATTG
2060012	ML_condition2	1	1	2060012	-	BT_1667	hypothetical protein	24	213	AAAAAACATTAACGCCCGGAACTTTTCTCTTTTTATATTGTATTATCATTG
2060012	SP_condition3	1	1	2060012	-	BT_1667	hypothetical protein	24	213	AAAAAACATTAACGCCCGGAACTTTTCTCTTTTTATATTGTATTATCATTG
2061130	EL_condition1	1	1	2061130	-	BT_1668	hypothetical protein	27	1053	AAGATATAATTTTATCACGAACCATCGAAATAATTTGTATCTTTGTTGCCG
2061130	ML_condition2	1	1	2061130	-	BT_1668	hypothetical protein	27	1053	AAGATATAATTTTATCACGAACCATCGAAATAATTTGTATCTTTGTTGCCG
2061130	SP_condition3	1	1	2061130	-	BT_1668	hypothetical protein	27	1053	AAGATATAATTTTATCACGAACCATCGAAATAATTTGTATCTTTGTTGCCG
2061187	EL_condition1	1	1	2061187	+	BT_1669	phenylalanyl-tRNA synthetase subunit alpha	38	1020	AAAGATACAAATTATTTCGATGGTTCGTGATAAAATTATATCTTTGCACGG
2061187	ML_condition2	1	1	2061187	+	BT_1669	phenylalanyl-tRNA synthetase subunit alpha	38	1020	AAAGATACAAATTATTTCGATGGTTCGTGATAAAATTATATCTTTGCACGG
2061187	SP_condition3	1	1	2061187	+	BT_1669	phenylalanyl-tRNA synthetase subunit alpha	38	1020	AAAGATACAAATTATTTCGATGGTTCGTGATAAAATTATATCTTTGCACGG
2064310	EL_condition1	1	1	2064310	+	BT_1672	phosphoglycerate kinase	49	1260	AAATAACGATTTAATAGCAAGGAACCGAAATAAATAGTAACTTTGCGGTCG
2064310	ML_condition2	1	1	2064310	+	BT_1672	phosphoglycerate kinase	49	1260	AAATAACGATTTAATAGCAAGGAACCGAAATAAATAGTAACTTTGCGGTCG
2064310	SP_condition3	1	1	2064310	+	BT_1672	phosphoglycerate kinase	49	1260	AAATAACGATTTAATAGCAAGGAACCGAAATAAATAGTAACTTTGCGGTCG
2067764	EL_condition1	0	0	2067764	+	BT_1675	hypothetical protein	18	2205	AGGTGCAAGTCAGATTCTAACTTTTTGGCATCCTTTTTGTTCTATTACCTA
2067764	ML_condition2	1	1	2067764	+	BT_1675	hypothetical protein	18	2205	AGGTGCAAGTCAGATTCTAACTTTTTGGCATCCTTTTTGTTCTATTACCTA
2067764	SP_condition3	0	0	2067764	+	BT_1675	hypothetical protein	18	2205	AGGTGCAAGTCAGATTCTAACTTTTTGGCATCCTTTTTGTTCTATTACCTA
2072797	EL_condition1	1	1	2072797	-	BT_1680	NADH dehydrogenase/NAD(P)H nitroreductase	26	537	AGATACAATTTCATTTCTTATTACGATCGGTTTGCGCTATCTTTGCATACA
2072797	ML_condition2	1	1	2072797	-	BT_1680	NADH dehydrogenase/NAD(P)H nitroreductase	26	537	AGATACAATTTCATTTCTTATTACGATCGGTTTGCGCTATCTTTGCATACA
2072797	SP_condition3	1	1	2072797	-	BT_1680	NADH dehydrogenase/NAD(P)H nitroreductase	26	537	AGATACAATTTCATTTCTTATTACGATCGGTTTGCGCTATCTTTGCATACA
2073731	EL_condition1	1	1	2073731	-	BT_1681	carbonic anhydrase	19	543	TTTTCATTGTTTCCTGATACAGCTTTTTATTATTTTCTTTATTTTTGTGTG
2073731	ML_condition2	1	1	2073731	-	BT_1681	carbonic anhydrase	19	543	TTTTCATTGTTTCCTGATACAGCTTTTTATTATTTTCTTTATTTTTGTGTG
2073731	SP_condition3	1	1	2073731	-	BT_1681	carbonic anhydrase	19	543	TTTTCATTGTTTCCTGATACAGCTTTTTATTATTTTCTTTATTTTTGTGTG
2079307	EL_condition1	1	1	2079307	+	BT_1684	hypothetical protein	2	999	ATTCTCTTTTTTATTGTTGAATGAAGAATAAAAAGTGTAAATTTGTATTTG
2079307	ML_condition2	1	1	2079307	+	BT_1684	hypothetical protein	2	999	ATTCTCTTTTTTATTGTTGAATGAAGAATAAAAAGTGTAAATTTGTATTTG
2079307	SP_condition3	1	1	2079307	+	BT_1684	hypothetical protein	2	999	ATTCTCTTTTTTATTGTTGAATGAAGAATAAAAAGTGTAAATTTGTATTTG
2080432	EL_condition1	1	1	2080432	+	BT_1685	lactoylglutathione lyase and-like protein	49	405	TAAATGCAGAAATATTTCTTTATTAGACAAGAAATGTCTTTCTTTGTGCTG
2080432	ML_condition2	1	1	2080432	+	BT_1685	lactoylglutathione lyase and-like protein	49	405	TAAATGCAGAAATATTTCTTTATTAGACAAGAAATGTCTTTCTTTGTGCTG
2080432	SP_condition3	1	1	2080432	+	BT_1685	lactoylglutathione lyase and-like protein	49	405	TAAATGCAGAAATATTTCTTTATTAGACAAGAAATGTCTTTCTTTGTGCTG
2085185	EL_condition1	0	0	2085185	+	BT_1690	hypothetical protein	32	1335	CCAAAAAGGCTACGAATAATTCGTAAATACGATATTTTTTAGCATCTTGCG
2085185	ML_condition2	0	0	2085185	+	BT_1690	hypothetical protein	32	1335	CCAAAAAGGCTACGAATAATTCGTAAATACGATATTTTTTAGCATCTTGCG
2085185	SP_condition3	1	1	2085185	+	BT_1690	hypothetical protein	32	1335	CCAAAAAGGCTACGAATAATTCGTAAATACGATATTTTTTAGCATCTTGCG
2087670	EL_condition1	1	1	2087670	-	BT_1691	fructose-bisphosphate aldolase	35	1005	TTTTTCTTTCCGATGCTCGTTATTCGGTGGATAATGCTTACTTTTGCGTAG
2087670	ML_condition2	1	1	2087670	-	BT_1691	fructose-bisphosphate aldolase	35	1005	TTTTTCTTTCCGATGCTCGTTATTCGGTGGATAATGCTTACTTTTGCGTAG
2087670	SP_condition3	1	1	2087670	-	BT_1691	fructose-bisphosphate aldolase	35	1005	TTTTTCTTTCCGATGCTCGTTATTCGGTGGATAATGCTTACTTTTGCGTAG
2087966	EL_condition1	1	1	2087966	+	BT_1692	50S ribosomal protein L31	70	255	TTTTCAGCAAAGTTTTTTCTATTCCGGAGAAATGTGCTATCTTTGCGCTCT
2087966	ML_condition2	1	1	2087966	+	BT_1692	50S ribosomal protein L31	70	255	TTTTCAGCAAAGTTTTTTCTATTCCGGAGAAATGTGCTATCTTTGCGCTCT
2087966	SP_condition3	1	1	2087966	+	BT_1692	50S ribosomal protein L31	70	255	TTTTCAGCAAAGTTTTTTCTATTCCGGAGAAATGTGCTATCTTTGCGCTCT
2088920	EL_condition1	1	1	2088920	+	BT_1693	multidrug resistance periplasmic linker protein	16	1053	ATATACCCGTCTCTACTGAACATAGTCAAGTATTAAATTGTTTACTTCCCA
2088920	ML_condition2	1	1	2088920	+	BT_1693	multidrug resistance periplasmic linker protein	16	1053	ATATACCCGTCTCTACTGAACATAGTCAAGTATTAAATTGTTTACTTCCCA
2088920	SP_condition3	1	1	2088920	+	BT_1693	multidrug resistance periplasmic linker protein	16	1053	ATATACCCGTCTCTACTGAACATAGTCAAGTATTAAATTGTTTACTTCCCA
2097856	EL_condition1	1	1	2097856	-	BT_1698	hypothetical protein	41	261	TTTATTCCTCTCTTAATTAATTTTATCACAAATATTTGGTATTTTCGGACG
2097856	ML_condition2	1	1	2097856	-	BT_1698	hypothetical protein	41	261	TTTATTCCTCTCTTAATTAATTTTATCACAAATATTTGGTATTTTCGGACG
2097856	SP_condition3	1	1	2097856	-	BT_1698	hypothetical protein	41	261	TTTATTCCTCTCTTAATTAATTTTATCACAAATATTTGGTATTTTCGGACG
2099670	EL_condition1	1	1	2099670	-	BT_1700	hypothetical protein	16	1200	AAGAAGGAGAAGAATGACATTTGAATATTGGAATTTTTTAGTAGCTTTGTG
2099670	ML_condition2	1	1	2099670	-	BT_1700	hypothetical protein	16	1200	AAGAAGGAGAAGAATGACATTTGAATATTGGAATTTTTTAGTAGCTTTGTG
2099670	SP_condition3	1	1	2099670	-	BT_1700	hypothetical protein	16	1200	AAGAAGGAGAAGAATGACATTTGAATATTGGAATTTTTTAGTAGCTTTGTG
2103114	EL_condition1	1	1	2103114	-	BT_1704	hypothetical protein	23	219	TTCCCTGATAAAACGTAGGTAATGTGAATATATTTTGTTACTTTTGTGACA
2103114	ML_condition2	1	1	2103114	-	BT_1704	hypothetical protein	23	219	TTCCCTGATAAAACGTAGGTAATGTGAATATATTTTGTTACTTTTGTGACA
2103114	SP_condition3	1	1	2103114	-	BT_1704	hypothetical protein	23	219	TTCCCTGATAAAACGTAGGTAATGTGAATATATTTTGTTACTTTTGTGACA
2104823	EL_condition1	1	1	2104823	-	BT_1707	hypothetical protein	18	294	AAAAAGCAATATCTCTTTGATTATTGAAGGAAAATTTCTTTCTTTGTAATA
2104823	ML_condition2	1	1	2104823	-	BT_1707	hypothetical protein	18	294	AAAAAGCAATATCTCTTTGATTATTGAAGGAAAATTTCTTTCTTTGTAATA
2104823	SP_condition3	1	1	2104823	-	BT_1707	hypothetical protein	18	294	AAAAAGCAATATCTCTTTGATTATTGAAGGAAAATTTCTTTCTTTGTAATA
2115226	EL_condition1	0	0	2115226	-	BT_1717	lipopolysaccharide biosynthesis protein	260	1485	TATTTTTCCCTTCGTGGTATACACTTCCATCCGGAAAGTGTTATTTCTGGA
2115226	ML_condition2	0	0	2115226	-	BT_1717	lipopolysaccharide biosynthesis protein	260	1485	TATTTTTCCCTTCGTGGTATACACTTCCATCCGGAAAGTGTTATTTCTGGA
2115226	SP_condition3	1	1	2115226	-	BT_1717	lipopolysaccharide biosynthesis protein	260	1485	TATTTTTCCCTTCGTGGTATACACTTCCATCCGGAAAGTGTTATTTCTGGA
2125545	EL_condition1	1	1	2125545	-	BT_1726	integrase	27	951	GTCAAACAAGATAAAACTAAGATATCGTGTTTATTCATCTTACTTTGTAGG
2125545	ML_condition2	0	0	2125545	-	BT_1726	integrase	27	951	GTCAAACAAGATAAAACTAAGATATCGTGTTTATTCATCTTACTTTGTAGG
2125545	SP_condition3	1	1	2125545	-	BT_1726	integrase	27	951	GTCAAACAAGATAAAACTAAGATATCGTGTTTATTCATCTTACTTTGTAGG
2127551	EL_condition1	1	1	2127551	-	BT_1728	RNA polymerase ECF-type sigma factor	13	591	ATTTAACAAAAATAATTGGTAAAAGGGGAAGAATTATGTTACCTGTAAATA
2127551	ML_condition2	1	1	2127551	-	BT_1728	RNA polymerase ECF-type sigma factor	13	591	ATTTAACAAAAATAATTGGTAAAAGGGGAAGAATTATGTTACCTGTAAATA
2127551	SP_condition3	1	1	2127551	-	BT_1728	RNA polymerase ECF-type sigma factor	13	591	ATTTAACAAAAATAATTGGTAAAAGGGGAAGAATTATGTTACCTGTAAATA
2131254	EL_condition1	1	1	2131254	-	BT_1732	hypothetical protein	0	654	AAACGTTAATATCCTATCCTCTTCTCATAAAAAAGTGCGATATTTGCGGCA
2131254	ML_condition2	1	1	2131254	-	BT_1732	hypothetical protein	0	654	AAACGTTAATATCCTATCCTCTTCTCATAAAAAAGTGCGATATTTGCGGCA
2131254	SP_condition3	1	1	2131254	-	BT_1732	hypothetical protein	0	654	AAACGTTAATATCCTATCCTCTTCTCATAAAAAAGTGCGATATTTGCGGCA
2131354	EL_condition1	1	1	2131354	+	BT_1733	phosphoribosylformylglycinamidine synthase	30	3705	TTTTCCACACAAGAGTCACTATATACACCAAAATTGCTTATCTTTGCGCCA
2131354	ML_condition2	1	1	2131354	+	BT_1733	phosphoribosylformylglycinamidine synthase	30	3705	TTTTCCACACAAGAGTCACTATATACACCAAAATTGCTTATCTTTGCGCCA
2131354	SP_condition3	1	1	2131354	+	BT_1733	phosphoribosylformylglycinamidine synthase	30	3705	TTTTCCACACAAGAGTCACTATATACACCAAAATTGCTTATCTTTGCGCCA
2135312	EL_condition1	1	1	2135312	+	BT_1734	two-component system sensor histidine kinase/response regulator	48	4041	ATCTTAACCTAAAATTTTGTAGTGTCGAAAAATCTTCTTAATTTTGTCAAA
2135312	ML_condition2	1	1	2135312	+	BT_1734	two-component system sensor histidine kinase/response regulator	48	4041	ATCTTAACCTAAAATTTTGTAGTGTCGAAAAATCTTCTTAATTTTGTCAAA
2135312	SP_condition3	1	1	2135312	+	BT_1734	two-component system sensor histidine kinase/response regulator	48	4041	ATCTTAACCTAAAATTTTGTAGTGTCGAAAAATCTTCTTAATTTTGTCAAA
2142175	EL_condition1	1	1	2142175	-	BT_1737	hypothetical protein	26	1509	TGGCCTCAATAATAGTTGGAGATAGTATCTGCATCTATTATCTTTGCACCA
2142175	ML_condition2	1	1	2142175	-	BT_1737	hypothetical protein	26	1509	TGGCCTCAATAATAGTTGGAGATAGTATCTGCATCTATTATCTTTGCACCA
2142175	SP_condition3	1	1	2142175	-	BT_1737	hypothetical protein	26	1509	TGGCCTCAATAATAGTTGGAGATAGTATCTGCATCTATTATCTTTGCACCA
2144310	EL_condition1	1	1	2144310	+	BT_1739	excinuclease ABC subunit A	21	2772	CCCGACCAAAAACCTTTCTTCTATCAATAAAATCGCTAACTTTGCCGACTA
2144310	ML_condition2	1	1	2144310	+	BT_1739	excinuclease ABC subunit A	21	2772	CCCGACCAAAAACCTTTCTTCTATCAATAAAATCGCTAACTTTGCCGACTA
2144310	SP_condition3	0	0	2144310	+	BT_1739	excinuclease ABC subunit A	21	2772	CCCGACCAAAAACCTTTCTTCTATCAATAAAATCGCTAACTTTGCCGACTA
2149341	EL_condition1	1	1	2149341	-	BT_1742	carbon starvation protein A	19	1431	AAGTGTCGGTATTGTTGGGCTGTTTCGTGAGATTATGTTACATTTGCGACA
2149341	ML_condition2	1	1	2149341	-	BT_1742	carbon starvation protein A	19	1431	AAGTGTCGGTATTGTTGGGCTGTTTCGTGAGATTATGTTACATTTGCGACA
2149341	SP_condition3	1	1	2149341	-	BT_1742	carbon starvation protein A	19	1431	AAGTGTCGGTATTGTTGGGCTGTTTCGTGAGATTATGTTACATTTGCGACA
2151238	EL_condition1	1	1	2151238	+	BT_1744	hypothetical protein	25	1458	AAATAAAAAAGGAATAATCAATTTACGGACATTTTTGCTAGCTTTGCAGAG
2151238	ML_condition2	1	1	2151238	+	BT_1744	hypothetical protein	25	1458	AAATAAAAAAGGAATAATCAATTTACGGACATTTTTGCTAGCTTTGCAGAG
2151238	SP_condition3	1	1	2151238	+	BT_1744	hypothetical protein	25	1458	AAATAAAAAAGGAATAATCAATTTACGGACATTTTTGCTAGCTTTGCAGAG
2154503	EL_condition1	1	1	2154503	-	BT_1745	hypothetical protein	25	1197	TTTCTCTTTATTGTGTAAGTTCCTGATTATTTCCTGTATATATTTGCAGAA
2154503	ML_condition2	1	1	2154503	-	BT_1745	hypothetical protein	25	1197	TTTCTCTTTATTGTGTAAGTTCCTGATTATTTCCTGTATATATTTGCAGAA
2154503	SP_condition3	1	1	2154503	-	BT_1745	hypothetical protein	25	1197	TTTCTCTTTATTGTGTAAGTTCCTGATTATTTCCTGTATATATTTGCAGAA
2154622	EL_condition1	1	1	2154622	+	BT_1746	hypothetical protein	21	1179	TTTTTGCTATCTCTACTTTGCAAATCCTAAAAAAAGCACTATATTTGCCAG
2154622	ML_condition2	1	1	2154622	+	BT_1746	hypothetical protein	21	1179	TTTTTGCTATCTCTACTTTGCAAATCCTAAAAAAAGCACTATATTTGCCAG
2154622	SP_condition3	1	1	2154622	+	BT_1746	hypothetical protein	21	1179	TTTTTGCTATCTCTACTTTGCAAATCCTAAAAAAAGCACTATATTTGCCAG
2159488	EL_condition1	1	1	2159488	+	BT_1748	hypothetical protein	49	189	AAAAGGCAGGAATCCTGGAAACAGATTCCTGCCTTTTTTGTTTATATCTTA
2159488	ML_condition2	1	1	2159488	+	BT_1748	hypothetical protein	49	189	AAAAGGCAGGAATCCTGGAAACAGATTCCTGCCTTTTTTGTTTATATCTTA
2159488	SP_condition3	1	1	2159488	+	BT_1748	hypothetical protein	49	189	AAAAGGCAGGAATCCTGGAAACAGATTCCTGCCTTTTTTGTTTATATCTTA
[truncated: 3,431 more rows]

## Sheet: secondary (sTSS)
NC_004663.1 Bacteroides thetaiotaomicron VPI-5482 chromosome
SuperPos	Genome	detected	enriched	Pos	Strand	Locus_tag	Product	UTRlength	GeneLength	Sequence -50 nt upstream + TSS (51nt)		Ruled out by manual curation
110946	EL_condition1	0	0	110946	-	BT_0121	ArsR family transcriptional regulator	84	270	ATATCATCTGTTTTATTTTGCCAATTTAAAAATAGTTCGTAGTTTTGCGAA
110946	ML_condition2	0	0	110946	-	BT_0121	ArsR family transcriptional regulator	84	270	ATATCATCTGTTTTATTTTGCCAATTTAAAAATAGTTCGTAGTTTTGCGAA
110946	SP_condition3	1	1	110946	-	BT_0121	ArsR family transcriptional regulator	84	270	ATATCATCTGTTTTATTTTGCCAATTTAAAAATAGTTCGTAGTTTTGCGAA
111314	EL_condition1	1	1	111314	+	BT_t01	tRNA-Ser	72	88	CCCTGTCTCTCCGCTGGGAAGCAGCTTTTGGGCTGCTTTTTTGTTTTTATG
111314	ML_condition2	1	1	111314	+	BT_t01	tRNA-Ser	72	88	CCCTGTCTCTCCGCTGGGAAGCAGCTTTTGGGCTGCTTTTTTGTTTTTATG
111314	SP_condition3	1	1	111314	+	BT_t01	tRNA-Ser	72	88	CCCTGTCTCTCCGCTGGGAAGCAGCTTTTGGGCTGCTTTTTTGTTTTTATG
160639	EL_condition1	0	0	160639	+	BT_0155	tRNA-specific 2-thiouridylase MnmA	10	1068	CGGTGATTAATACATTGGCATCTTAGCACAACTTTTGTTGTTTAACGAATA
160639	ML_condition2	0	0	160639	+	BT_0155	tRNA-specific 2-thiouridylase MnmA	10	1068	CGGTGATTAATACATTGGCATCTTAGCACAACTTTTGTTGTTTAACGAATA
160639	SP_condition3	1	1	160639	+	BT_0155	tRNA-specific 2-thiouridylase MnmA	10	1068	CGGTGATTAATACATTGGCATCTTAGCACAACTTTTGTTGTTTAACGAATA
177227	EL_condition1	0	0	177227	-	BT_0168	hypothetical protein	38	300	AAAAAGGTTGAATCTGACAACTTCCCCATAAACAAGATTGTTAATTAGAAA
177227	ML_condition2	0	0	177227	-	BT_0168	hypothetical protein	38	300	AAAAAGGTTGAATCTGACAACTTCCCCATAAACAAGATTGTTAATTAGAAA
177227	SP_condition3	1	1	177227	-	BT_0168	hypothetical protein	38	300	AAAAAGGTTGAATCTGACAACTTCCCCATAAACAAGATTGTTAATTAGAAA
177231	EL_condition1	0	0	177231	-	BT_0168	hypothetical protein	42	300	ATGTAAAAAGGTTGAATCTGACAACTTCCCCATAAACAAGATTGTTAATTA
177231	ML_condition2	0	0	177231	-	BT_0168	hypothetical protein	42	300	ATGTAAAAAGGTTGAATCTGACAACTTCCCCATAAACAAGATTGTTAATTA
177231	SP_condition3	1	1	177231	-	BT_0168	hypothetical protein	42	300	ATGTAAAAAGGTTGAATCTGACAACTTCCCCATAAACAAGATTGTTAATTA
180958	EL_condition1	1	1	180958	-	BT_0172	hypothetical protein	58	396	AGCAACAATTAAAAGGATATTTATGTTTAAAGAGCATGTATCTTTGCAAAG
180958	ML_condition2	1	1	180958	-	BT_0172	hypothetical protein	58	396	AGCAACAATTAAAAGGATATTTATGTTTAAAGAGCATGTATCTTTGCAAAG
180958	SP_condition3	0	0	180958	-	BT_0172	hypothetical protein	58	396	AGCAACAATTAAAAGGATATTTATGTTTAAAGAGCATGTATCTTTGCAAAG
185600	EL_condition1	1	1	185600	+	BT_0177	hypothetical protein	38	792	ATAATAAAGTAAACGATGCAGTATTTTTTAAGTATCTGCATTTATTAATTG
185600	ML_condition2	1	1	185600	+	BT_0177	hypothetical protein	38	792	ATAATAAAGTAAACGATGCAGTATTTTTTAAGTATCTGCATTTATTAATTG
185600	SP_condition3	1	1	185600	+	BT_0177	hypothetical protein	38	792	ATAATAAAGTAAACGATGCAGTATTTTTTAAGTATCTGCATTTATTAATTG
194818	EL_condition1	1	1	194818	+	BT_0185	hypothetical protein	58	300	TTAACATCTCTTTATAGTGTTATTTGAACCAAATAGAGTAATTTTGCATTA
194818	ML_condition2	1	1	194818	+	BT_0185	hypothetical protein	58	300	TTAACATCTCTTTATAGTGTTATTTGAACCAAATAGAGTAATTTTGCATTA
194818	SP_condition3	1	1	194818	+	BT_0185	hypothetical protein	58	300	TTAACATCTCTTTATAGTGTTATTTGAACCAAATAGAGTAATTTTGCATTA
211389	EL_condition1	1	1	211389	+	BT_0197	hypothetical protein	71	600	TTATTTCAGTATCATAATTTTTCTTTGCGGGAGATTTATTATCTTTGTACT
211389	ML_condition2	1	1	211389	+	BT_0197	hypothetical protein	71	600	TTATTTCAGTATCATAATTTTTCTTTGCGGGAGATTTATTATCTTTGTACT
211389	SP_condition3	1	1	211389	+	BT_0197	hypothetical protein	71	600	TTATTTCAGTATCATAATTTTTCTTTGCGGGAGATTTATTATCTTTGTACT
268048	EL_condition1	0	0	268048	+	BT_0244	exonuclease	24	1251	AAAAAAAGCAGTAGGATACAACATAATCTTTGCGATTATGTTATTTTTGTC
268048	ML_condition2	1	1	268048	+	BT_0244	exonuclease	24	1251	AAAAAAAGCAGTAGGATACAACATAATCTTTGCGATTATGTTATTTTTGTC
268048	SP_condition3	1	1	268048	+	BT_0244	exonuclease	24	1251	AAAAAAAGCAGTAGGATACAACATAATCTTTGCGATTATGTTATTTTTGTC
288246	EL_condition1	1	1	288246	-	BT_0257	xanthan lyase	136	2913	AGAGTGGGCAGTTCGATACTTCCCACTCTTTTTTTGTTTATTTTTGCAGGA
288246	ML_condition2	1	1	288246	-	BT_0257	xanthan lyase	136	2913	AGAGTGGGCAGTTCGATACTTCCCACTCTTTTTTTGTTTATTTTTGCAGGA
288246	SP_condition3	0	0	288246	-	BT_0257	xanthan lyase	136	2913	AGAGTGGGCAGTTCGATACTTCCCACTCTTTTTTTGTTTATTTTTGCAGGA
290381	EL_condition1	1	1	290381	-	BT_0258	glucosamine-6-phosphate deaminase	51	1992	ACCTAGAAGTTAGTAGTTAATTATATAGACTTCTTTTGTATCTTTGTCGTG
290381	ML_condition2	1	1	290381	-	BT_0258	glucosamine-6-phosphate deaminase	51	1992	ACCTAGAAGTTAGTAGTTAATTATATAGACTTCTTTTGTATCTTTGTCGTG
290381	SP_condition3	0	0	290381	-	BT_0258	glucosamine-6-phosphate deaminase	51	1992	ACCTAGAAGTTAGTAGTTAATTATATAGACTTCTTTTGTATCTTTGTCGTG
339727	EL_condition1	0	0	339727	+	BT_0291	integrase	31	966	TTCTTGTGATGGTTAAAACCCTAAGAGGAAGTATATTTGTTCTCTCATCTG
339727	ML_condition2	0	0	339727	+	BT_0291	integrase	31	966	TTCTTGTGATGGTTAAAACCCTAAGAGGAAGTATATTTGTTCTCTCATCTG
339727	SP_condition3	1	1	339727	+	BT_0291	integrase	31	966	TTCTTGTGATGGTTAAAACCCTAAGAGGAAGTATATTTGTTCTCTCATCTG
362630	EL_condition1	1	1	362630	-	BT_0303	patatin-like phospholipase	30	2217	TATAGTTCTTGTTTCATCAACTAAACAATTTATCCCCTACATTTGTAGTTA
362630	ML_condition2	1	1	362630	-	BT_0303	patatin-like phospholipase	30	2217	TATAGTTCTTGTTTCATCAACTAAACAATTTATCCCCTACATTTGTAGTTA
362630	SP_condition3	1	1	362630	-	BT_0303	patatin-like phospholipase	30	2217	TATAGTTCTTGTTTCATCAACTAAACAATTTATCCCCTACATTTGTAGTTA
362834	EL_condition1	1	1	362834	+	BT_0304	acriflavine resistance protein A	38	1236	AGATAAGATAAAACAGGATATTTTGGTATGTGTATTGCATAATAGAGTGTA
362834	ML_condition2	1	1	362834	+	BT_0304	acriflavine resistance protein A	38	1236	AGATAAGATAAAACAGGATATTTTGGTATGTGTATTGCATAATAGAGTGTA
362834	SP_condition3	1	1	362834	+	BT_0304	acriflavine resistance protein A	38	1236	AGATAAGATAAAACAGGATATTTTGGTATGTGTATTGCATAATAGAGTGTA
378715	EL_condition1	0	0	378715	+	BT_0315	hypothetical protein	190	1290	GGACTTGTATGGAATGTGAACTCAAAATACTTCATAGTTGTTTTTAATTTG
378715	ML_condition2	0	0	378715	+	BT_0315	hypothetical protein	190	1290	GGACTTGTATGGAATGTGAACTCAAAATACTTCATAGTTGTTTTTAATTTG
378715	SP_condition3	1	1	378715	+	BT_0315	hypothetical protein	190	1290	GGACTTGTATGGAATGTGAACTCAAAATACTTCATAGTTGTTTTTAATTTG
378829	EL_condition1	0	0	378829	-	BT_0314	50S ribosomal protein L11 methyltransferase	130	843	ATTAGCAAGAAATAAACAATCTTTTTCATATCATCTCGGTTTATGTAATTA
378829	ML_condition2	0	0	378829	-	BT_0314	50S ribosomal protein L11 methyltransferase	130	843	ATTAGCAAGAAATAAACAATCTTTTTCATATCATCTCGGTTTATGTAATTA
378829	SP_condition3	1	1	378829	-	BT_0314	50S ribosomal protein L11 methyltransferase	130	843	ATTAGCAAGAAATAAACAATCTTTTTCATATCATCTCGGTTTATGTAATTA
389542	EL_condition1	0	0	389542	-	BT_0322	oxidoreductase	41	975	TTAACAATCAATAAAGTTGTTCTTAATAAAAAATAGCTTTATCTTTGGGAG
389542	ML_condition2	0	0	389542	-	BT_0322	oxidoreductase	41	975	TTAACAATCAATAAAGTTGTTCTTAATAAAAAATAGCTTTATCTTTGGGAG
389542	SP_condition3	1	1	389542	-	BT_0322	oxidoreductase	41	975	TTAACAATCAATAAAGTTGTTCTTAATAAAAAATAGCTTTATCTTTGGGAG
417731	EL_condition1	1	1	417731	-	BT_0347	transketolase	186	2010	AAAGGAATTATGAAGGTAAAACTACCGGCTAAGTCAATTGTTACTTTAGAG
417731	ML_condition2	1	1	417731	-	BT_0347	transketolase	186	2010	AAAGGAATTATGAAGGTAAAACTACCGGCTAAGTCAATTGTTACTTTAGAG
417731	SP_condition3	1	1	417731	-	BT_0347	transketolase	186	2010	AAAGGAATTATGAAGGTAAAACTACCGGCTAAGTCAATTGTTACTTTAGAG
460208	EL_condition1	1	1	460208	+	BT_0374	hypothetical protein	240	1551	AGGTGCATGCAAGATAAAAGACAATGAAGGTAATGAACTGAAAGTAGGTGC
460208	ML_condition2	1	1	460208	+	BT_0374	hypothetical protein	240	1551	AGGTGCATGCAAGATAAAAGACAATGAAGGTAATGAACTGAAAGTAGGTGC
460208	SP_condition3	1	1	460208	+	BT_0374	hypothetical protein	240	1551	AGGTGCATGCAAGATAAAAGACAATGAAGGTAATGAACTGAAAGTAGGTGC
460379	EL_condition1	0	0	460379	+	BT_0374	hypothetical protein	69	1551	AGACCGGGCAGGCGAGAAAAACTTTCTCGCCTGCTTTGCGTTGTAGAAAGA
460379	ML_condition2	0	0	460379	+	BT_0374	hypothetical protein	69	1551	AGACCGGGCAGGCGAGAAAAACTTTCTCGCCTGCTTTGCGTTGTAGAAAGA
460379	SP_condition3	1	1	460379	+	BT_0374	hypothetical protein	69	1551	AGACCGGGCAGGCGAGAAAAACTTTCTCGCCTGCTTTGCGTTGTAGAAAGA
495511	EL_condition1	0	0	495511	+	BT_0409	short-chain dehydrogenase	25	771	TTTAACTAGACTTTTGGACTAACAAATGAGACTTAAGGCGTACTTTTGTCA
495511	ML_condition2	0	0	495511	+	BT_0409	short-chain dehydrogenase	25	771	TTTAACTAGACTTTTGGACTAACAAATGAGACTTAAGGCGTACTTTTGTCA
495511	SP_condition3	1	1	495511	+	BT_0409	short-chain dehydrogenase	25	771	TTTAACTAGACTTTTGGACTAACAAATGAGACTTAAGGCGTACTTTTGTCA
495520	EL_condition1	0	0	495520	-	BT_0408	hypothetical protein	186	210	CTCGCTCCGGTTATAAAAACAATCTTCGCTTTCATTATGTTTTGAATTACA
495520	ML_condition2	1	1	495520	-	BT_0408	hypothetical protein	186	210	CTCGCTCCGGTTATAAAAACAATCTTCGCTTTCATTATGTTTTGAATTACA
495520	SP_condition3	1	1	495520	-	BT_0408	hypothetical protein	186	210	CTCGCTCCGGTTATAAAAACAATCTTCGCTTTCATTATGTTTTGAATTACA
496360	EL_condition1	0	0	496360	+	BT_0410	hypothetical protein	64	495	TTTTTTCGCTCATTTTCTTTGCCGGATGATAAAATTTCTATTATTTTGTTG
496360	ML_condition2	0	0	496360	+	BT_0410	hypothetical protein	64	495	TTTTTTCGCTCATTTTCTTTGCCGGATGATAAAATTTCTATTATTTTGTTG
496360	SP_condition3	1	1	496360	+	BT_0410	hypothetical protein	64	495	TTTTTTCGCTCATTTTCTTTGCCGGATGATAAAATTTCTATTATTTTGTTG
496362	EL_condition1	1	1	496362	+	BT_0410	hypothetical protein	62	495	TTTTCGCTCATTTTCTTTGCCGGATGATAAAATTTCTATTATTTTGTTGCC
496362	ML_condition2	1	1	496362	+	BT_0410	hypothetical protein	62	495	TTTTCGCTCATTTTCTTTGCCGGATGATAAAATTTCTATTATTTTGTTGCC
496362	SP_condition3	0	0	496362	+	BT_0410	hypothetical protein	62	495	TTTTCGCTCATTTTCTTTGCCGGATGATAAAATTTCTATTATTTTGTTGCC
506190	EL_condition1	0	0	506190	+	BT_0419	Holliday junction resolvase-like protein	5	417	TAAAAGAGACGTTTCCTTTCGCGGGAAGCGTCTTTTTTGTATTTTTGTACC
506190	ML_condition2	0	0	506190	+	BT_0419	Holliday junction resolvase-like protein	5	417	TAAAAGAGACGTTTCCTTTCGCGGGAAGCGTCTTTTTTGTATTTTTGTACC
506190	SP_condition3	1	1	506190	+	BT_0419	Holliday junction resolvase-like protein	5	417	TAAAAGAGACGTTTCCTTTCGCGGGAAGCGTCTTTTTTGTATTTTTGTACC
507261	EL_condition1	1	1	507261	+	BT_0421	hypothetical protein	26	2052	AGATAAAAAACGTTTATATCCCTGTTAAGTAAGCGAAAAGCATTATTTTTG
507261	ML_condition2	1	1	507261	+	BT_0421	hypothetical protein	26	2052	AGATAAAAAACGTTTATATCCCTGTTAAGTAAGCGAAAAGCATTATTTTTG
507261	SP_condition3	0	0	507261	+	BT_0421	hypothetical protein	26	2052	AGATAAAAAACGTTTATATCCCTGTTAAGTAAGCGAAAAGCATTATTTTTG
521648	EL_condition1	0	0	521648	-	BT_0433	xylose repressor	21	1209	TTCGTCAAGAACCTTATTAGTTAATAAAAAAATTAATTATCTTTGTAGATA
521648	ML_condition2	0	0	521648	-	BT_0433	xylose repressor	21	1209	TTCGTCAAGAACCTTATTAGTTAATAAAAAAATTAATTATCTTTGTAGATA
521648	SP_condition3	1	1	521648	-	BT_0433	xylose repressor	21	1209	TTCGTCAAGAACCTTATTAGTTAATAAAAAAATTAATTATCTTTGTAGATA
538628	EL_condition1	0	0	538628	+	BT_0444	hypothetical protein	140	1257	AGAAAGTAAATTTAATGCCGGGTGAAGAAAAAATAGTTTCTTTGTCTATTG
538628	ML_condition2	0	0	538628	+	BT_0444	hypothetical protein	140	1257	AGAAAGTAAATTTAATGCCGGGTGAAGAAAAAATAGTTTCTTTGTCTATTG
538628	SP_condition3	1	1	538628	+	BT_0444	hypothetical protein	140	1257	AGAAAGTAAATTTAATGCCGGGTGAAGAAAAAATAGTTTCTTTGTCTATTG
557426	EL_condition1	1	1	557426	+	BT_0455	sialidase	29	1635	AGTTTGTCGCTTTGACTGTTAAATATATGCAGAGAAAATCTTATCTTTGCC
557426	ML_condition2	1	1	557426	+	BT_0455	sialidase	29	1635	AGTTTGTCGCTTTGACTGTTAAATATATGCAGAGAAAATCTTATCTTTGCC
557426	SP_condition3	0	0	557426	+	BT_0455	sialidase	29	1635	AGTTTGTCGCTTTGACTGTTAAATATATGCAGAGAAAATCTTATCTTTGCC
573130	EL_condition1	1	1	573130	+	BT_0462	transcriptional regulator	37	555	TCATAAATGGATTTCATTTATGAAAGTCAGGGCGCTTTTGTCTTTTAAGTA
573130	ML_condition2	1	1	573130	+	BT_0462	transcriptional regulator	37	555	TCATAAATGGATTTCATTTATGAAAGTCAGGGCGCTTTTGTCTTTTAAGTA
573130	SP_condition3	0	0	573130	+	BT_0462	transcriptional regulator	37	555	TCATAAATGGATTTCATTTATGAAAGTCAGGGCGCTTTTGTCTTTTAAGTA
595645	EL_condition1	1	1	595645	+	BT_0483	hypothetical protein	30	2745	TCAAAGAAAAGCGGGTATCCGGACAACCAGATGCCCGTTTTTTTTGTTATA
595645	ML_condition2	1	1	595645	+	BT_0483	hypothetical protein	30	2745	TCAAAGAAAAGCGGGTATCCGGACAACCAGATGCCCGTTTTTTTTGTTATA
595645	SP_condition3	1	1	595645	+	BT_0483	hypothetical protein	30	2745	TCAAAGAAAAGCGGGTATCCGGACAACCAGATGCCCGTTTTTTTTGTTATA
617453	EL_condition1	0	0	617453	+	BT_0499	cation efflux system protein	24	900	GATGTTTGAGAAAAGAGTGAACTAATTTCTTAGATAACTGTTTCCTAAATA
617453	ML_condition2	1	1	617453	+	BT_0499	cation efflux system protein	24	900	GATGTTTGAGAAAAGAGTGAACTAATTTCTTAGATAACTGTTTCCTAAATA
617453	SP_condition3	0	0	617453	+	BT_0499	cation efflux system protein	24	900	GATGTTTGAGAAAAGAGTGAACTAATTTCTTAGATAACTGTTTCCTAAATA
637586	EL_condition1	0	0	637586	-	BT_0514	hypothetical protein	109	1005	ACTAACAAATTCCTTTGTGGGTGATCAGACAAAACTGTATTTTTAGAGGCA
637586	ML_condition2	1	1	637586	-	BT_0514	hypothetical protein	109	1005	ACTAACAAATTCCTTTGTGGGTGATCAGACAAAACTGTATTTTTAGAGGCA
637586	SP_condition3	0	0	637586	-	BT_0514	hypothetical protein	109	1005	ACTAACAAATTCCTTTGTGGGTGATCAGACAAAACTGTATTTTTAGAGGCA
657878	EL_condition1	0	0	657878	-	BT_0533	tryptophan synthase subunit beta	292	1185	AATATTCAATATTTATAAGAACAGATCAGGCAGAAAATTGTTCTATATCAG
657878	ML_condition2	1	1	657878	-	BT_0533	tryptophan synthase subunit beta	292	1185	AATATTCAATATTTATAAGAACAGATCAGGCAGAAAATTGTTCTATATCAG
657878	SP_condition3	1	1	657878	-	BT_0533	tryptophan synthase subunit beta	292	1185	AATATTCAATATTTATAAGAACAGATCAGGCAGAAAATTGTTCTATATCAG
658124	EL_condition1	1	1	658124	+	BT_0535	iron-containing alcohol dehydrogenase	39	1146	TTCATTGCCTGATCCCGACAGGTTTCAGATAATTGGCGTATATTTGCAAGG
658124	ML_condition2	1	1	658124	+	BT_0535	iron-containing alcohol dehydrogenase	39	1146	TTCATTGCCTGATCCCGACAGGTTTCAGATAATTGGCGTATATTTGCAAGG
658124	SP_condition3	1	1	658124	+	BT_0535	iron-containing alcohol dehydrogenase	39	1146	TTCATTGCCTGATCCCGACAGGTTTCAGATAATTGGCGTATATTTGCAAGG
661367	EL_condition1	1	1	661367	+	BT_0539	Na+/sulfate transporter	81	1860	ATTAAATGATGTCCCATGAACCAAAAACAATTCTAATTTGTTTTTATAACG
661367	ML_condition2	1	1	661367	+	BT_0539	Na+/sulfate transporter	81	1860	ATTAAATGATGTCCCATGAACCAAAAACAATTCTAATTTGTTTTTATAACG
661367	SP_condition3	1	1	661367	+	BT_0539	Na+/sulfate transporter	81	1860	ATTAAATGATGTCCCATGAACCAAAAACAATTCTAATTTGTTTTTATAACG
667228	EL_condition1	0	0	667228	-	BT_0541	polyphosphate kinase	114	2118	TATTTTTTAACGAAGTCCATTTCAATACTTTTGCGAATATAAGTGTTTCTA
667228	ML_condition2	0	0	667228	-	BT_0541	polyphosphate kinase	114	2118	TATTTTTTAACGAAGTCCATTTCAATACTTTTGCGAATATAAGTGTTTCTA
667228	SP_condition3	1	1	667228	-	BT_0541	polyphosphate kinase	114	2118	TATTTTTTAACGAAGTCCATTTCAATACTTTTGCGAATATAAGTGTTTCTA
667250	EL_condition1	1	1	667250	+	BT_0542	hypothetical protein	37	579	ATCTACGTTTGTTATTTTTATATGTGAATAGAAACACTTATATTCGCAAAA
667250	ML_condition2	0	0	667250	+	BT_0542	hypothetical protein	37	579	ATCTACGTTTGTTATTTTTATATGTGAATAGAAACACTTATATTCGCAAAA
667250	SP_condition3	0	0	667250	+	BT_0542	hypothetical protein	37	579	ATCTACGTTTGTTATTTTTATATGTGAATAGAAACACTTATATTCGCAAAA
676917	EL_condition1	1	1	676917	-	BT_0550	glycerophosphodiester phosphodiesterase	175	738	AAATTTGTTGAAAAATTTTAGATGTCTGAAATAAACTCATATCTTTGAATA
676917	ML_condition2	1	1	676917	-	BT_0550	glycerophosphodiester phosphodiesterase	175	738	AAATTTGTTGAAAAATTTTAGATGTCTGAAATAAACTCATATCTTTGAATA
676917	SP_condition3	1	1	676917	-	BT_0550	glycerophosphodiester phosphodiesterase	175	738	AAATTTGTTGAAAAATTTTAGATGTCTGAAATAAACTCATATCTTTGAATA
685272	EL_condition1	0	0	685272	+	BT_0554	glucosamine--fructose-6-phosphate aminotransferase	8	1845	GTTATCTTTGTGTCATTTGGAATGTGTATATTTGCACCCGAAATAAAAATA
685272	ML_condition2	0	0	685272	+	BT_0554	glucosamine--fructose-6-phosphate aminotransferase	8	1845	GTTATCTTTGTGTCATTTGGAATGTGTATATTTGCACCCGAAATAAAAATA
685272	SP_condition3	1	1	685272	+	BT_0554	glucosamine--fructose-6-phosphate aminotransferase	8	1845	GTTATCTTTGTGTCATTTGGAATGTGTATATTTGCACCCGAAATAAAAATA
704372	EL_condition1	1	1	704372	-	BT_0568	hypothetical protein	27	669	TTTTTATGCCTATACGCTTGGTTTCCTAAAAAAGAATGGTATTTTTGTGAA
704372	ML_condition2	1	1	704372	-	BT_0568	hypothetical protein	27	669	TTTTTATGCCTATACGCTTGGTTTCCTAAAAAAGAATGGTATTTTTGTGAA
704372	SP_condition3	1	1	704372	-	BT_0568	hypothetical protein	27	669	TTTTTATGCCTATACGCTTGGTTTCCTAAAAAAGAATGGTATTTTTGTGAA
704508	EL_condition1	1	1	704508	-	BT_0568	hypothetical protein	163	669	TTCTTAATCTATGTTATATAACATAAGATTTTTCTTGGTTAATTTGCAAAG
704508	ML_condition2	1	1	704508	-	BT_0568	hypothetical protein	163	669	TTCTTAATCTATGTTATATAACATAAGATTTTTCTTGGTTAATTTGCAAAG
704508	SP_condition3	1	1	704508	-	BT_0568	hypothetical protein	163	669	TTCTTAATCTATGTTATATAACATAAGATTTTTCTTGGTTAATTTGCAAAG
714249	EL_condition1	0	0	714249	-	BT_0577	LysM repeat-containing protein	28	1767	TAACTCAAATCTTATGAAGATATAGGGCATTATTCGTACCTTTGTTCCTTG
714249	ML_condition2	0	0	714249	-	BT_0577	LysM repeat-containing protein	28	1767	TAACTCAAATCTTATGAAGATATAGGGCATTATTCGTACCTTTGTTCCTTG
714249	SP_condition3	1	1	714249	-	BT_0577	LysM repeat-containing protein	28	1767	TAACTCAAATCTTATGAAGATATAGGGCATTATTCGTACCTTTGTTCCTTG
731307	EL_condition1	1	1	731307	-	BT_0590	CTP synthetase	61	1614	TAATAAAATTGTAGAGGGGAAAGTCTGCATTCTTCCCCTTTTTTTTATAAT
731307	ML_condition2	1	1	731307	-	BT_0590	CTP synthetase	61	1614	TAATAAAATTGTAGAGGGGAAAGTCTGCATTCTTCCCCTTTTTTTTATAAT
731307	SP_condition3	1	1	731307	-	BT_0590	CTP synthetase	61	1614	TAATAAAATTGTAGAGGGGAAAGTCTGCATTCTTCCCCTTTTTTTTATAAT
775383	EL_condition1	0	0	775383	+	BT_0629	Mn2+ and Fe2+ transport protein	36	1257	CTTTCCCTATTTGTCGGTATTTTGAACCAAAATCGACCTTCGGTCGTTATT
775383	ML_condition2	0	0	775383	+	BT_0629	Mn2+ and Fe2+ transport protein	36	1257	CTTTCCCTATTTGTCGGTATTTTGAACCAAAATCGACCTTCGGTCGTTATT
775383	SP_condition3	1	1	775383	+	BT_0629	Mn2+ and Fe2+ transport protein	36	1257	CTTTCCCTATTTGTCGGTATTTTGAACCAAAATCGACCTTCGGTCGTTATT
812793	EL_condition1	1	1	812793	-	BT_0659	hypothetical protein	27	1038	ATTTCTCTTCAATATCCTTGTTTTTCAAAACACATACGTTATCTTTGTAGT
812793	ML_condition2	0	0	812793	-	BT_0659	hypothetical protein	27	1038	ATTTCTCTTCAATATCCTTGTTTTTCAAAACACATACGTTATCTTTGTAGT
812793	SP_condition3	0	0	812793	-	BT_0659	hypothetical protein	27	1038	ATTTCTCTTCAATATCCTTGTTTTTCAAAACACATACGTTATCTTTGTAGT
834181	EL_condition1	0	0	834181	-	BT_0673	NADP(H) oxidoreductase	43	555	TTTAATTAAGATATTGAGTTTCGAAAACTTTTTCTTATTTTTAGACCTTTA
834181	ML_condition2	1	1	834181	-	BT_0673	NADP(H) oxidoreductase	43	555	TTTAATTAAGATATTGAGTTTCGAAAACTTTTTCTTATTTTTAGACCTTTA
834181	SP_condition3	1	1	834181	-	BT_0673	NADP(H) oxidoreductase	43	555	TTTAATTAAGATATTGAGTTTCGAAAACTTTTTCTTATTTTTAGACCTTTA
835888	EL_condition1	0	0	835888	+	BT_t06	tRNA-Gly	0	73	ATGTCGTGGGAGTTCGAGTCTCCTTCTCTTCACAGTCATTAAAGTTATTTG
835888	ML_condition2	0	0	835888	+	BT_t06	tRNA-Gly	0	73	ATGTCGTGGGAGTTCGAGTCTCCTTCTCTTCACAGTCATTAAAGTTATTTG
835888	SP_condition3	1	1	835888	+	BT_t06	tRNA-Gly	0	73	ATGTCGTGGGAGTTCGAGTCTCCTTCTCTTCACAGTCATTAAAGTTATTTG
836239	EL_condition1	1	1	836239	+	BT_0675	N-acetylglucosamine-6-phosphate deacetylase	75	1167	AGTAGTGAGGTTGTCAGTCGATAAGATTGGCGACCTCTTTTTGTAATTACG
836239	ML_condition2	1	1	836239	+	BT_0675	N-acetylglucosamine-6-phosphate deacetylase	75	1167	AGTAGTGAGGTTGTCAGTCGATAAGATTGGCGACCTCTTTTTGTAATTACG
836239	SP_condition3	0	0	836239	+	BT_0675	N-acetylglucosamine-6-phosphate deacetylase	75	1167	AGTAGTGAGGTTGTCAGTCGATAAGATTGGCGACCTCTTTTTGTAATTACG
839352	EL_condition1	0	0	839352	-	BT_0677	thioredoxin	200	360	AAAAATGCTCTGTTCATCGCAATCTTTTTGTTACCTTAATTTGTTTTCCGA
839352	ML_condition2	0	0	839352	-	BT_0677	thioredoxin	200	360	AAAAATGCTCTGTTCATCGCAATCTTTTTGTTACCTTAATTTGTTTTCCGA
839352	SP_condition3	1	1	839352	-	BT_0677	thioredoxin	200	360	AAAAATGCTCTGTTCATCGCAATCTTTTTGTTACCTTAATTTGTTTTCCGA
856036	EL_condition1	0	0	856036	-	BT_0687	hydroxylamine reductase	33	1626	TTGGTTACAAACTTACCTCAAACTTTCCCCCTACTTTTGCGTTCATAATCA
856036	ML_condition2	0	0	856036	-	BT_0687	hydroxylamine reductase	33	1626	TTGGTTACAAACTTACCTCAAACTTTCCCCCTACTTTTGCGTTCATAATCA
856036	SP_condition3	1	1	856036	-	BT_0687	hydroxylamine reductase	33	1626	TTGGTTACAAACTTACCTCAAACTTTCCCCCTACTTTTGCGTTCATAATCA
868507	EL_condition1	0	0	868507	-	BT_0696	hypothetical protein	151	1371	ATGACACCATCAAAATCGAACAGTGCCGCAATTGTCTTTGTTGTATCCATA
868507	ML_condition2	1	1	868507	-	BT_0696	hypothetical protein	151	1371	ATGACACCATCAAAATCGAACAGTGCCGCAATTGTCTTTGTTGTATCCATA
868507	SP_condition3	1	1	868507	-	BT_0696	hypothetical protein	151	1371	ATGACACCATCAAAATCGAACAGTGCCGCAATTGTCTTTGTTGTATCCATA
885113	EL_condition1	1	1	885113	+	BT_0711	ATP synthase F0F1 subunit beta	166	1518	ATAATGAAAAAGGAAGAACAACGATGCTAATTTGTTTCTACATTTGCGCGG
885113	ML_condition2	1	1	885113	+	BT_0711	ATP synthase F0F1 subunit beta	166	1518	ATAATGAAAAAGGAAGAACAACGATGCTAATTTGTTTCTACATTTGCGCGG
885113	SP_condition3	1	1	885113	+	BT_0711	ATP synthase F0F1 subunit beta	166	1518	ATAATGAAAAAGGAAGAACAACGATGCTAATTTGTTTCTACATTTGCGCGG
901693	EL_condition1	0	0	901693	-	BT_0727	hypothetical protein	27	1182	TATATTCTGAATATATAAATCAAAAAGTGCTCTTTTTACGTTATATATCAA
901693	ML_condition2	0	0	901693	-	BT_0727	hypothetical protein	27	1182	TATATTCTGAATATATAAATCAAAAAGTGCTCTTTTTACGTTATATATCAA
901693	SP_condition3	1	1	901693	-	BT_0727	hypothetical protein	27	1182	TATATTCTGAATATATAAATCAAAAAGTGCTCTTTTTACGTTATATATCAA
901769	EL_condition1	1	1	901769	-	BT_0727	hypothetical protein	103	1182	TGGACTTTCGTATATAGTAGAATTACGTTATTTTTCAGTAGATTTGCAGTA
901769	ML_condition2	1	1	901769	-	BT_0727	hypothetical protein	103	1182	TGGACTTTCGTATATAGTAGAATTACGTTATTTTTCAGTAGATTTGCAGTA
901769	SP_condition3	1	1	901769	-	BT_0727	hypothetical protein	103	1182	TGGACTTTCGTATATAGTAGAATTACGTTATTTTTCAGTAGATTTGCAGTA
901907	EL_condition1	1	1	901907	-	BT_0727	hypothetical protein	241	1182	ATACTATTTTCCTTGGATAATTTGCAAAGTTCACAGAAGTCCGTATCTTTG
901907	ML_condition2	0	0	901907	-	BT_0727	hypothetical protein	241	1182	ATACTATTTTCCTTGGATAATTTGCAAAGTTCACAGAAGTCCGTATCTTTG
901907	SP_condition3	0	0	901907	-	BT_0727	hypothetical protein	241	1182	ATACTATTTTCCTTGGATAATTTGCAAAGTTCACAGAAGTCCGTATCTTTG
905824	EL_condition1	1	1	905824	-	BT_0731	hypothetical protein	21	537	AAGAAAACATAACGGAAGCAGGCAGTCAGACTAAAAATCTCTATCTTTGTC
905824	ML_condition2	1	1	905824	-	BT_0731	hypothetical protein	21	537	AAGAAAACATAACGGAAGCAGGCAGTCAGACTAAAAATCTCTATCTTTGTC
905824	SP_condition3	1	1	905824	-	BT_0731	hypothetical protein	21	537	AAGAAAACATAACGGAAGCAGGCAGTCAGACTAAAAATCTCTATCTTTGTC
917449	EL_condition1	1	1	917449	-	BT_0738	serine hydroxymethyltransferase	48	1281	TTTTCTTATAGTTCCTTCGTTCTTTATTTATTTTCACTAACTTTGTGCGCT
917449	ML_condition2	0	0	917449	-	BT_0738	serine hydroxymethyltransferase	48	1281	TTTTCTTATAGTTCCTTCGTTCTTTATTTATTTTCACTAACTTTGTGCGCT
917449	SP_condition3	0	0	917449	-	BT_0738	serine hydroxymethyltransferase	48	1281	TTTTCTTATAGTTCCTTCGTTCTTTATTTATTTTCACTAACTTTGTGCGCT
920414	EL_condition1	1	1	920414	-	BT_0742	aspartate carbamoyltransferase	38	942	AAAAAGAGAAAAAAAGTTTGTATTTTACATTTTCTTCGTACCTTTACACTC
920414	ML_condition2	0	0	920414	-	BT_0742	aspartate carbamoyltransferase	38	942	AAAAAGAGAAAAAAAGTTTGTATTTTACATTTTCTTCGTACCTTTACACTC
920414	SP_condition3	0	0	920414	-	BT_0742	aspartate carbamoyltransferase	38	942	AAAAAGAGAAAAAAAGTTTGTATTTTACATTTTCTTCGTACCTTTACACTC
920549	EL_condition1	0	0	920549	+	BT_0743	penicillin-binding protein 1A	33	2340	AATCAAAAACTCGTTTGCTGTATGCTATATTTTATCTACCTTTGCGGCTTA
920549	ML_condition2	1	1	920549	+	BT_0743	penicillin-binding protein 1A	33	2340	AATCAAAAACTCGTTTGCTGTATGCTATATTTTATCTACCTTTGCGGCTTA
920549	SP_condition3	1	1	920549	+	BT_0743	penicillin-binding protein 1A	33	2340	AATCAAAAACTCGTTTGCTGTATGCTATATTTTATCTACCTTTGCGGCTTA
959274	EL_condition1	1	1	959274	+	BT_0769	hypothetical protein	16	672	TTTTGTTGCGTTTTGTAGTTTATATGAAATAAAATTTGTACGTTTGTAGGG
959274	ML_condition2	1	1	959274	+	BT_0769	hypothetical protein	16	672	TTTTGTTGCGTTTTGTAGTTTATATGAAATAAAATTTGTACGTTTGTAGGG
959274	SP_condition3	1	1	959274	+	BT_0769	hypothetical protein	16	672	TTTTGTTGCGTTTTGTAGTTTATATGAAATAAAATTTGTACGTTTGTAGGG
968966	EL_condition1	1	1	968966	-	BT_0777	hypothetical protein	33	516	GAAATTATGAGACCGATTAAACTTTTTCAAACGAGAATAGTCTAATCTTTA
968966	ML_condition2	1	1	968966	-	BT_0777	hypothetical protein	33	516	GAAATTATGAGACCGATTAAACTTTTTCAAACGAGAATAGTCTAATCTTTA
968966	SP_condition3	1	1	968966	-	BT_0777	hypothetical protein	33	516	GAAATTATGAGACCGATTAAACTTTTTCAAACGAGAATAGTCTAATCTTTA
986800	EL_condition1	0	0	986800	-	BT_0795	hypothetical protein	180	621	GAAATAAGCCTTTGAAGTGTTGTTTTTGATTAGAATTATTAGTAATTTTGA
986800	ML_condition2	0	0	986800	-	BT_0795	hypothetical protein	180	621	GAAATAAGCCTTTGAAGTGTTGTTTTTGATTAGAATTATTAGTAATTTTGA
986800	SP_condition3	1	1	986800	-	BT_0795	hypothetical protein	180	621	GAAATAAGCCTTTGAAGTGTTGTTTTTGATTAGAATTATTAGTAATTTTGA
1008414	EL_condition1	0	0	1008414	-	BT_0815	hypothetical protein	54	552	ATAAAAACAAGAAATAATAACCTTGATTAATTTAAAAATGTTATATTTGCA
1008414	ML_condition2	0	0	1008414	-	BT_0815	hypothetical protein	54	552	ATAAAAACAAGAAATAATAACCTTGATTAATTTAAAAATGTTATATTTGCA
1008414	SP_condition3	1	1	1008414	-	BT_0815	hypothetical protein	54	552	ATAAAAACAAGAAATAATAACCTTGATTAATTTAAAAATGTTATATTTGCA
1033953	EL_condition1	1	1	1033953	-	BT_0837	ATP-dependent protease	46	1881	TATTCCACACTGTGCTTTATTATTAAAGAGAATCAATTAACTTTGCAAACG
1033953	ML_condition2	1	1	1033953	-	BT_0837	ATP-dependent protease	46	1881	TATTCCACACTGTGCTTTATTATTAAAGAGAATCAATTAACTTTGCAAACG
1033953	SP_condition3	0	0	1033953	-	BT_0837	ATP-dependent protease	46	1881	TATTCCACACTGTGCTTTATTATTAAAGAGAATCAATTAACTTTGCAAACG
1033995	EL_condition1	1	1	1033995	-	BT_0837	ATP-dependent protease	88	1881	AATCCATTAACGCCCGATATTTTGGCATTGTTTTTGTGTTTTTATTCCACA
1033995	ML_condition2	0	0	1033995	-	BT_0837	ATP-dependent protease	88	1881	AATCCATTAACGCCCGATATTTTGGCATTGTTTTTGTGTTTTTATTCCACA
1033995	SP_condition3	0	0	1033995	-	BT_0837	ATP-dependent protease	88	1881	AATCCATTAACGCCCGATATTTTGGCATTGTTTTTGTGTTTTTATTCCACA
1042415	EL_condition1	0	0	1042415	-	BT_0853	methyltransferase	7	756	TATTTTCAGTTAATTCGTCCCAATAATCGCATAAATGCATATATTTGCCCA
1042415	ML_condition2	0	0	1042415	-	BT_0853	methyltransferase	7	756	TATTTTCAGTTAATTCGTCCCAATAATCGCATAAATGCATATATTTGCCCA
1042415	SP_condition3	1	1	1042415	-	BT_0853	methyltransferase	7	756	TATTTTCAGTTAATTCGTCCCAATAATCGCATAAATGCATATATTTGCCCA
1071289	EL_condition1	1	1	1071289	+	BT_0871	hypothetical protein	44	1014	CCCATGAGATTAGAAACCTCTAATAGATCAAAATTTAATATATTTGTATTA
1071289	ML_condition2	1	1	1071289	+	BT_0871	hypothetical protein	44	1014	CCCATGAGATTAGAAACCTCTAATAGATCAAAATTTAATATATTTGTATTA
1071289	SP_condition3	0	0	1071289	+	BT_0871	hypothetical protein	44	1014	CCCATGAGATTAGAAACCTCTAATAGATCAAAATTTAATATATTTGTATTA
1082655	EL_condition1	0	0	1082655	+	BT_0883	hypothetical protein	77	831	TCGGTCATTACGAAAGCGAACAATATACAAAAGAAATTTTTTATTCCATAA
1082655	ML_condition2	0	0	1082655	+	BT_0883	hypothetical protein	77	831	TCGGTCATTACGAAAGCGAACAATATACAAAAGAAATTTTTTATTCCATAA
1082655	SP_condition3	1	1	1082655	+	BT_0883	hypothetical protein	77	831	TCGGTCATTACGAAAGCGAACAATATACAAAAGAAATTTTTTATTCCATAA
1083670	EL_condition1	1	1	1083670	+	BT_0884	outer membrane efflux protein oprM	30	1398	TTCTTCTAACTTTACTACCCCTTTAAACAAACCTAACCTTGAATTGTTATC
1083670	ML_condition2	1	1	1083670	+	BT_0884	outer membrane efflux protein oprM	30	1398	TTCTTCTAACTTTACTACCCCTTTAAACAAACCTAACCTTGAATTGTTATC
1083670	SP_condition3	1	1	1083670	+	BT_0884	outer membrane efflux protein oprM	30	1398	TTCTTCTAACTTTACTACCCCTTTAAACAAACCTAACCTTGAATTGTTATC
1107502	EL_condition1	0	0	1107502	-	BT_0898	ATP-dependent Clp protease	134	2526	TTAAGGAGACCATATTTGTGAAAAACAGGGAGTGGTATTTGTTATACCTTA
1107502	ML_condition2	0	0	1107502	-	BT_0898	ATP-dependent Clp protease	134	2526	TTAAGGAGACCATATTTGTGAAAAACAGGGAGTGGTATTTGTTATACCTTA
1107502	SP_condition3	1	1	1107502	-	BT_0898	ATP-dependent Clp protease	134	2526	TTAAGGAGACCATATTTGTGAAAAACAGGGAGTGGTATTTGTTATACCTTA
1131514	EL_condition1	1	1	1131514	-	BT_0920	DNA-binding/iron metalloprotein/AP endonuclease	43	1020	ATAACTTTTATTTAGCGAACAAAAATATAAAATAGTTCGTTATGAATCGTA
1131514	ML_condition2	1	1	1131514	-	BT_0920	DNA-binding/iron metalloprotein/AP endonuclease	43	1020	ATAACTTTTATTTAGCGAACAAAAATATAAAATAGTTCGTTATGAATCGTA
1131514	SP_condition3	1	1	1131514	-	BT_0920	DNA-binding/iron metalloprotein/AP endonuclease	43	1020	ATAACTTTTATTTAGCGAACAAAAATATAAAATAGTTCGTTATGAATCGTA
1145864	EL_condition1	0	0	1145864	-	BT_0931	hypothetical protein	90	645	TTCAGCTATCGGGCACTGCAATTAAAGAGATGTTTACTGTTCTATGTTTCG
1145864	ML_condition2	0	0	1145864	-	BT_0931	hypothetical protein	90	645	TTCAGCTATCGGGCACTGCAATTAAAGAGATGTTTACTGTTCTATGTTTCG
1145864	SP_condition3	1	1	1145864	-	BT_0931	hypothetical protein	90	645	TTCAGCTATCGGGCACTGCAATTAAAGAGATGTTTACTGTTCTATGTTTCG
1169170	EL_condition1	0	0	1169170	+	BT_0958	two-component system sensor histidine kinase/response regulator	50	3990	TTGTTGAACATTTTACTTGATTATCTCGTCCTTTTTTATTTATTTTGTTAA
1169170	ML_condition2	0	0	1169170	+	BT_0958	two-component system sensor histidine kinase/response regulator	50	3990	TTGTTGAACATTTTACTTGATTATCTCGTCCTTTTTTATTTATTTTGTTAA
1169170	SP_condition3	1	1	1169170	+	BT_0958	two-component system sensor histidine kinase/response regulator	50	3990	TTGTTGAACATTTTACTTGATTATCTCGTCCTTTTTTATTTATTTTGTTAA
1188735	EL_condition1	0	0	1188735	+	BT_0970	haloacid dehalogenase	10	621	ACGGGCTGTTTATTAAGAAGATTAGCCGTATCTTTGTAACAAATAAAAATT
1188735	ML_condition2	0	0	1188735	+	BT_0970	haloacid dehalogenase	10	621	ACGGGCTGTTTATTAAGAAGATTAGCCGTATCTTTGTAACAAATAAAAATT
1188735	SP_condition3	1	1	1188735	+	BT_0970	haloacid dehalogenase	10	621	ACGGGCTGTTTATTAAGAAGATTAGCCGTATCTTTGTAACAAATAAAAATT
1269935	EL_condition1	1	1	1269935	-	BT_1016	hypothetical protein	22	783	TAGAGCTGGTCGGACATCTTTTATTGCAGAAAATGTGTTATATTGTGGACA
1269935	ML_condition2	0	0	1269935	-	BT_1016	hypothetical protein	22	783	TAGAGCTGGTCGGACATCTTTTATTGCAGAAAATGTGTTATATTGTGGACA
1269935	SP_condition3	0	0	1269935	-	BT_1016	hypothetical protein	22	783	TAGAGCTGGTCGGACATCTTTTATTGCAGAAAATGTGTTATATTGTGGACA
1276415	EL_condition1	1	1	1276415	-	BT_1019	secreted hydrolase	187	2772	TAAGAATGGCGATCGTTATCATTGTGGAAAGGGATTGCGTATCTTTGTGAA
1276415	ML_condition2	1	1	1276415	-	BT_1019	secreted hydrolase	187	2772	TAAGAATGGCGATCGTTATCATTGTGGAAAGGGATTGCGTATCTTTGTGAA
1276415	SP_condition3	0	0	1276415	-	BT_1019	secreted hydrolase	187	2772	TAAGAATGGCGATCGTTATCATTGTGGAAAGGGATTGCGTATCTTTGTGAA
1317416	EL_condition1	1	1	1317416	+	BT_1042	hypothetical protein	189	3294	AAATGCTTAGTCTAACCATTTTTTACGAAAAAAAATCTTATTTTCGTTTAG
1317416	ML_condition2	1	1	1317416	+	BT_1042	hypothetical protein	189	3294	AAATGCTTAGTCTAACCATTTTTTACGAAAAAAAATCTTATTTTCGTTTAG
1317416	SP_condition3	1	1	1317416	+	BT_1042	hypothetical protein	189	3294	AAATGCTTAGTCTAACCATTTTTTACGAAAAAAAATCTTATTTTCGTTTAG
1336278	EL_condition1	1	1	1336278	-	BT_1052	anti-sigma factor	40	993	TTTTTTCTTTTTTAGTTTAGTATATTTGCGCTGCCAACTGTATTAATAACA
1336278	ML_condition2	0	0	1336278	-	BT_1052	anti-sigma factor	40	993	TTTTTTCTTTTTTAGTTTAGTATATTTGCGCTGCCAACTGTATTAATAACA
1336278	SP_condition3	0	0	1336278	-	BT_1052	anti-sigma factor	40	993	TTTTTTCTTTTTTAGTTTAGTATATTTGCGCTGCCAACTGTATTAATAACA
1361762	EL_condition1	0	0	1361762	+	BT_1075	two-component system sensor	22	1038	AAATGTTATAGTTACTTTTGGCGACCTCTTGTTTTTTTGTTAAATTTGTAA
1361762	ML_condition2	0	0	1361762	+	BT_1075	two-component system sensor	22	1038	AAATGTTATAGTTACTTTTGGCGACCTCTTGTTTTTTTGTTAAATTTGTAA
1361762	SP_condition3	1	1	1361762	+	BT_1075	two-component system sensor	22	1038	AAATGTTATAGTTACTTTTGGCGACCTCTTGTTTTTTTGTTAAATTTGTAA
1363938	EL_condition1	0	0	1363938	+	BT_1077	aspartate aminotransferase	24	1317	CTTTTTTCTGAAAAAGTGTGTTTATTAAGAATTATCATGTACATTTGCAAG
1363938	ML_condition2	0	0	1363938	+	BT_1077	aspartate aminotransferase	24	1317	CTTTTTTCTGAAAAAGTGTGTTTATTAAGAATTATCATGTACATTTGCAAG
1363938	SP_condition3	1	1	1363938	+	BT_1077	aspartate aminotransferase	24	1317	CTTTTTTCTGAAAAAGTGTGTTTATTAAGAATTATCATGTACATTTGCAAG
1371215	EL_condition1	1	1	1371215	+	BT_1085	hypothetical protein	27	396	AAATTAACTCTGCCGACGGGATAATTTCAGGGAAAAGCGTTACCTTTGGCG
1371215	ML_condition2	1	1	1371215	+	BT_1085	hypothetical protein	27	396	AAATTAACTCTGCCGACGGGATAATTTCAGGGAAAAGCGTTACCTTTGGCG
1371215	SP_condition3	1	1	1371215	+	BT_1085	hypothetical protein	27	396	AAATTAACTCTGCCGACGGGATAATTTCAGGGAAAAGCGTTACCTTTGGCG
1371705	EL_condition1	1	1	1371705	+	BT_1086	oligopeptide transporter	28	1989	GTAAAGGAGAATCTTTCGATTCTCCTTTTTTTTTGTTTACTTTGAAGTCCA
1371705	ML_condition2	1	1	1371705	+	BT_1086	oligopeptide transporter	28	1989	GTAAAGGAGAATCTTTCGATTCTCCTTTTTTTTTGTTTACTTTGAAGTCCA
1371705	SP_condition3	0	0	1371705	+	BT_1086	oligopeptide transporter	28	1989	GTAAAGGAGAATCTTTCGATTCTCCTTTTTTTTTGTTTACTTTGAAGTCCA
1382006	EL_condition1	1	1	1382006	-	BT_1093	TonB-dependent outer membrane receptor protein	60	1104	TCGATACCGAACGTTACGAATTTTTCACCAAGAATGCTTATATATTTAATA
1382006	ML_condition2	1	1	1382006	-	BT_1093	TonB-dependent outer membrane receptor protein	60	1104	TCGATACCGAACGTTACGAATTTTTCACCAAGAATGCTTATATATTTAATA
1382006	SP_condition3	0	0	1382006	-	BT_1093	TonB-dependent outer membrane receptor protein	60	1104	TCGATACCGAACGTTACGAATTTTTCACCAAGAATGCTTATATATTTAATA
1403975	EL_condition1	0	0	1403975	-	BT_1117	hypothetical protein	17	366	TCCACAAAAAAGTATAGACTTGAACCCAAAATTGAAACAAAATGTTGGATA
1403975	ML_condition2	0	0	1403975	-	BT_1117	hypothetical protein	17	366	TCCACAAAAAAGTATAGACTTGAACCCAAAATTGAAACAAAATGTTGGATA
1403975	SP_condition3	1	1	1403975	-	BT_1117	hypothetical protein	17	366	TCCACAAAAAAGTATAGACTTGAACCCAAAATTGAAACAAAATGTTGGATA
1408749	EL_condition1	0	0	1408749	+	BT_1120	hypothetical protein	260	240	TTTAAATAGTTAAATTGCAATAATACTATACCATGGTTGTTCTTTACCTTA
1408749	ML_condition2	0	0	1408749	+	BT_1120	hypothetical protein	260	240	TTTAAATAGTTAAATTGCAATAATACTATACCATGGTTGTTCTTTACCTTA
1408749	SP_condition3	1	1	1408749	+	BT_1120	hypothetical protein	260	240	TTTAAATAGTTAAATTGCAATAATACTATACCATGGTTGTTCTTTACCTTA
1425297	EL_condition1	0	0	1425297	+	BT_1141	cation efflux family protein	214	924	ATAATTCTCCATTTTTATTCGTACTACTGATATTATCCGTATATTTGACCA
1425297	ML_condition2	0	0	1425297	+	BT_1141	cation efflux family protein	214	924	ATAATTCTCCATTTTTATTCGTACTACTGATATTATCCGTATATTTGACCA
1425297	SP_condition3	1	1	1425297	+	BT_1141	cation efflux family protein	214	924	ATAATTCTCCATTTTTATTCGTACTACTGATATTATCCGTATATTTGACCA
1448847	EL_condition1	1	1	1448847	+	BT_1162	hypothetical protein	44	1230	TTATCTATGAGAATGAAAACTAATCGAAATAAAATAGTTTCCTTTGCAGCG
1448847	ML_condition2	1	1	1448847	+	BT_1162	hypothetical protein	44	1230	TTATCTATGAGAATGAAAACTAATCGAAATAAAATAGTTTCCTTTGCAGCG
1448847	SP_condition3	0	0	1448847	+	BT_1162	hypothetical protein	44	1230	TTATCTATGAGAATGAAAACTAATCGAAATAAAATAGTTTCCTTTGCAGCG
1483344	EL_condition1	1	1	1483344	+	BT_1187	transcriptional regulator	280	558	GAGTAAAAAACCTCTGATAATCATTGATTATCAGAGGTTTTTTTATTAATA
1483344	ML_condition2	1	1	1483344	+	BT_1187	transcriptional regulator	280	558	GAGTAAAAAACCTCTGATAATCATTGATTATCAGAGGTTTTTTTATTAATA
1483344	SP_condition3	0	0	1483344	+	BT_1187	transcriptional regulator	280	558	GAGTAAAAAACCTCTGATAATCATTGATTATCAGAGGTTTTTTTATTAATA
1493912	EL_condition1	0	0	1493912	-	BT_1196	pyruvate carboxylase subunit B	66	1776	AAACATATCTTTATACCCCAACTTATTCTCTCTATATTTGTTATTATGTCA
1493912	ML_condition2	0	0	1493912	-	BT_1196	pyruvate carboxylase subunit B	66	1776	AAACATATCTTTATACCCCAACTTATTCTCTCTATATTTGTTATTATGTCA
1493912	SP_condition3	1	1	1493912	-	BT_1196	pyruvate carboxylase subunit B	66	1776	AAACATATCTTTATACCCCAACTTATTCTCTCTATATTTGTTATTATGTCA
1496401	EL_condition1	1	1	1496401	+	BT_1200	hypothetical protein	32	495	ATTTTCATTAAAGAAAGCAGGAGGACTCCTTATTTTTAGTATATTTGAGTG
1496401	ML_condition2	1	1	1496401	+	BT_1200	hypothetical protein	32	495	ATTTTCATTAAAGAAAGCAGGAGGACTCCTTATTTTTAGTATATTTGAGTG
1496401	SP_condition3	1	1	1496401	+	BT_1200	hypothetical protein	32	495	ATTTTCATTAAAGAAAGCAGGAGGACTCCTTATTTTTAGTATATTTGAGTG
1497578	EL_condition1	1	1	1497578	-	BT_1201	hypothetical protein	16	630	TCGTGTAGCAAAAGTACATTTTCTTACGGAATTTATTCGTTACTTTGCATA
1497578	ML_condition2	1	1	1497578	-	BT_1201	hypothetical protein	16	630	TCGTGTAGCAAAAGTACATTTTCTTACGGAATTTATTCGTTACTTTGCATA
1497578	SP_condition3	1	1	1497578	-	BT_1201	hypothetical protein	16	630	TCGTGTAGCAAAAGTACATTTTCTTACGGAATTTATTCGTTACTTTGCATA
1497581	EL_condition1	1	1	1497581	+	BT_1202	UDP-N-acetylglucosamine 2-epimerase	64	477	ATAAAATCAAGAATTTGAACGAATGTCGGCATATATTTGTTATTTTGTATG
1497581	ML_condition2	1	1	1497581	+	BT_1202	UDP-N-acetylglucosamine 2-epimerase	64	477	ATAAAATCAAGAATTTGAACGAATGTCGGCATATATTTGTTATTTTGTATG
1497581	SP_condition3	1	1	1497581	+	BT_1202	UDP-N-acetylglucosamine 2-epimerase	64	477	ATAAAATCAAGAATTTGAACGAATGTCGGCATATATTTGTTATTTTGTATG
1499049	EL_condition1	1	1	1499049	+	BT_1204	hypothetical protein	96	2577	AAGTATAAAAAGACAAAAACAATCTGCCTCCTTCCATTGTTGAATGATATA
1499049	ML_condition2	1	1	1499049	+	BT_1204	hypothetical protein	96	2577	AAGTATAAAAAGACAAAAACAATCTGCCTCCTTCCATTGTTGAATGATATA
1499049	SP_condition3	1	1	1499049	+	BT_1204	hypothetical protein	96	2577	AAGTATAAAAAGACAAAAACAATCTGCCTCCTTCCATTGTTGAATGATATA
1508185	EL_condition1	0	0	1508185	-	BT_1211	hypothetical protein	46	237	AAAAACCATACAAATCATGCAACATTTTGCCTTACTTGTTTGTTTTAATTA
1508185	ML_condition2	1	1	1508185	-	BT_1211	hypothetical protein	46	237	AAAAACCATACAAATCATGCAACATTTTGCCTTACTTGTTTGTTTTAATTA
1508185	SP_condition3	1	1	1508185	-	BT_1211	hypothetical protein	46	237	AAAAACCATACAAATCATGCAACATTTTGCCTTACTTGTTTGTTTTAATTA
1515301	EL_condition1	0	0	1515301	+	BT_1218	hypothetical protein	79	699	TAATACATTTCTTTTTGCGAGCAAAGACTTGACTCCGTTTGTTTATAGGGG
1515301	ML_condition2	1	1	1515301	+	BT_1218	hypothetical protein	79	699	TAATACATTTCTTTTTGCGAGCAAAGACTTGACTCCGTTTGTTTATAGGGG
1515301	SP_condition3	1	1	1515301	+	BT_1218	hypothetical protein	79	699	TAATACATTTCTTTTTGCGAGCAAAGACTTGACTCCGTTTGTTTATAGGGG
1521556	EL_condition1	1	1	1521556	-	BT_1222	6-phosphogluconate dehydrogenase	28	1476	TATTTTAATCTAAAACTAGCGAACAAATGTGCTTTTCAAGTGTTTCTTACA
1521556	ML_condition2	0	0	1521556	-	BT_1222	6-phosphogluconate dehydrogenase	28	1476	TATTTTAATCTAAAACTAGCGAACAAATGTGCTTTTCAAGTGTTTCTTACA
1521556	SP_condition3	0	0	1521556	-	BT_1222	6-phosphogluconate dehydrogenase	28	1476	TATTTTAATCTAAAACTAGCGAACAAATGTGCTTTTCAAGTGTTTCTTACA
1531001	EL_condition1	1	1	1531001	-	BT_1228	fructose-1%2C6-bisphosphatase	78	1995	TTTTATTGGGCTGACGATGAACATTAAAGGCTGGAATTTGTAATAAGTAGA
1531001	ML_condition2	0	0	1531001	-	BT_1228	fructose-1%2C6-bisphosphatase	78	1995	TTTTATTGGGCTGACGATGAACATTAAAGGCTGGAATTTGTAATAAGTAGA
1531001	SP_condition3	0	0	1531001	-	BT_1228	fructose-1%2C6-bisphosphatase	78	1995	TTTTATTGGGCTGACGATGAACATTAAAGGCTGGAATTTGTAATAAGTAGA
1534414	EL_condition1	0	0	1534414	+	BT_1232	hypothetical protein	21	207	ACTACTCTTATTTTAGTTAGCCTCTTACATTGAAGTAAGAGGCTTTTTTTA
1534414	ML_condition2	1	1	1534414	+	BT_1232	hypothetical protein	21	207	ACTACTCTTATTTTAGTTAGCCTCTTACATTGAAGTAAGAGGCTTTTTTTA
1534414	SP_condition3	0	0	1534414	+	BT_1232	hypothetical protein	21	207	ACTACTCTTATTTTAGTTAGCCTCTTACATTGAAGTAAGAGGCTTTTTTTA
1535627	EL_condition1	0	0	1535627	+	BT_1234	hypothetical protein	19	585	CTTTTTTGAATCAACTTGATTTATATCAACCGTTTTTAGTACTTTTGCACA
1535627	ML_condition2	0	0	1535627	+	BT_1234	hypothetical protein	19	585	CTTTTTTGAATCAACTTGATTTATATCAACCGTTTTTAGTACTTTTGCACA
1535627	SP_condition3	1	1	1535627	+	BT_1234	hypothetical protein	19	585	CTTTTTTGAATCAACTTGATTTATATCAACCGTTTTTAGTACTTTTGCACA
1540968	EL_condition1	0	0	1540968	-	BT_1237	two-component system sensor histidine kinase	57	1926	TTTGCGAATGAATGAGCGACAAAAATACACATAAATCTGTTATAGCCGACA
1540968	ML_condition2	0	0	1540968	-	BT_1237	two-component system sensor histidine kinase	57	1926	TTTGCGAATGAATGAGCGACAAAAATACACATAAATCTGTTATAGCCGACA
1540968	SP_condition3	1	1	1540968	-	BT_1237	two-component system sensor histidine kinase	57	1926	TTTGCGAATGAATGAGCGACAAAAATACACATAAATCTGTTATAGCCGACA
1579605	EL_condition1	1	1	1579605	+	BT_1270	Na+/H+ antiporter	26	1302	AAATTTGAGCCTTTTATCGTACTTATGTGTTTCCTTACTATCTTTGCAGTT
1579605	ML_condition2	1	1	1579605	+	BT_1270	Na+/H+ antiporter	26	1302	AAATTTGAGCCTTTTATCGTACTTATGTGTTTCCTTACTATCTTTGCAGTT
1579605	SP_condition3	0	0	1579605	+	BT_1270	Na+/H+ antiporter	26	1302	AAATTTGAGCCTTTTATCGTACTTATGTGTTTCCTTACTATCTTTGCAGTT
1588705	EL_condition1	1	1	1588705	+	BT_1278	RNA polymerase ECF-type sigma factor	25	552	ACTATTCCTTTTTTCTTCGTATCTTAATTTAATTTGTTTACATTTGTCTTT
1588705	ML_condition2	0	0	1588705	+	BT_1278	RNA polymerase ECF-type sigma factor	25	552	ACTATTCCTTTTTTCTTCGTATCTTAATTTAATTTGTTTACATTTGTCTTT
1588705	SP_condition3	0	0	1588705	+	BT_1278	RNA polymerase ECF-type sigma factor	25	552	ACTATTCCTTTTTTCTTCGTATCTTAATTTAATTTGTTTACATTTGTCTTT
1637592	EL_condition1	1	1	1637592	-	BT_1312	serine protease	64	1536	AAAAGAGGACAAAAAAGAGTGACAAGTAGAATAAGTGAACGATATTTGTTA
1637592	ML_condition2	1	1	1637592	-	BT_1312	serine protease	64	1536	AAAAGAGGACAAAAAAGAGTGACAAGTAGAATAAGTGAACGATATTTGTTA
1637592	SP_condition3	1	1	1637592	-	BT_1312	serine protease	64	1536	AAAAGAGGACAAAAAAGAGTGACAAGTAGAATAAGTGAACGATATTTGTTA
1656566	EL_condition1	1	1	1656566	+	BT_1331	hypothetical protein	39	480	AAATAAAAATCTTTCGGCAGTTACTTCGTATTTTGTTTATCTTTGTAGGCA
1656566	ML_condition2	0	0	1656566	+	BT_1331	hypothetical protein	39	480	AAATAAAAATCTTTCGGCAGTTACTTCGTATTTTGTTTATCTTTGTAGGCA
1656566	SP_condition3	0	0	1656566	+	BT_1331	hypothetical protein	39	480	AAATAAAAATCTTTCGGCAGTTACTTCGTATTTTGTTTATCTTTGTAGGCA
1660478	EL_condition1	0	0	1660478	-	BT_1334	PhoH-like protein	281	1326	ACGGCTGCGATCGTGTGTGAACAGGAGCCTTTTCCATTTGTTCCGGCGATG
1660478	ML_condition2	0	0	1660478	-	BT_1334	PhoH-like protein	281	1326	ACGGCTGCGATCGTGTGTGAACAGGAGCCTTTTCCATTTGTTCCGGCGATG
1660478	SP_condition3	1	1	1660478	-	BT_1334	PhoH-like protein	281	1326	ACGGCTGCGATCGTGTGTGAACAGGAGCCTTTTCCATTTGTTCCGGCGATG
1662175	EL_condition1	1	1	1662175	-	BT_1336	translation initiation inhibitor	29	375	CCTCTTGCAAAATTCGTTTTGCGAGAGGCATTTTTTTACTACCTTTGAGGA
1662175	ML_condition2	1	1	1662175	-	BT_1336	translation initiation inhibitor	29	375	CCTCTTGCAAAATTCGTTTTGCGAGAGGCATTTTTTTACTACCTTTGAGGA
1662175	SP_condition3	0	0	1662175	-	BT_1336	translation initiation inhibitor	29	375	CCTCTTGCAAAATTCGTTTTGCGAGAGGCATTTTTTTACTACCTTTGAGGA
1696024	EL_condition1	1	1	1696024	-	BT_1366	hypothetical protein	21	1578	TTTTTAGCAAAAGTTTTGTTTTCTTTGTAGAAATTATTATTTTTGCCCCTA
1696024	ML_condition2	1	1	1696024	-	BT_1366	hypothetical protein	21	1578	TTTTTAGCAAAAGTTTTGTTTTCTTTGTAGAAATTATTATTTTTGCCCCTA
1696024	SP_condition3	0	0	1696024	-	BT_1366	hypothetical protein	21	1578	TTTTTAGCAAAAGTTTTGTTTTCTTTGTAGAAATTATTATTTTTGCCCCTA
1709813	EL_condition1	0	0	1709813	+	BT_t25	tRNA-Asp	0	74	ACCTTTGCACCCGCAATCGAGAGAGATGCAGATTAACAAAATGAAATTCTG
1709813	ML_condition2	0	0	1709813	+	BT_t25	tRNA-Asp	0	74	ACCTTTGCACCCGCAATCGAGAGAGATGCAGATTAACAAAATGAAATTCTG
1709813	SP_condition3	1	1	1709813	+	BT_t25	tRNA-Asp	0	74	ACCTTTGCACCCGCAATCGAGAGAGATGCAGATTAACAAAATGAAATTCTG
1711941	EL_condition1	1	1	1711941	-	BT_1383	oxidoreductase%2C aldo/keto reductase	38	837	TTTGTACTGTAATAAAATCAATTCAACTATTGATCTTGTTATTGATAAGTA
1711941	ML_condition2	0	0	1711941	-	BT_1383	oxidoreductase%2C aldo/keto reductase	38	837	TTTGTACTGTAATAAAATCAATTCAACTATTGATCTTGTTATTGATAAGTA
1711941	SP_condition3	0	0	1711941	-	BT_1383	oxidoreductase%2C aldo/keto reductase	38	837	TTTGTACTGTAATAAAATCAATTCAACTATTGATCTTGTTATTGATAAGTA
1715560	EL_condition1	1	1	1715560	-	BT_1387	Na+-driven multidrug efflux pump	38	1365	ATAAGATGAATGGTGTGAATCATTCAGCTTGTCCGGCACTTTTTTATTTTG
1715560	ML_condition2	1	1	1715560	-	BT_1387	Na+-driven multidrug efflux pump	38	1365	ATAAGATGAATGGTGTGAATCATTCAGCTTGTCCGGCACTTTTTTATTTTG
1715560	SP_condition3	0	0	1715560	-	BT_1387	Na+-driven multidrug efflux pump	38	1365	ATAAGATGAATGGTGTGAATCATTCAGCTTGTCCGGCACTTTTTTATTTTG
1715573	EL_condition1	1	1	1715573	-	BT_1387	Na+-driven multidrug efflux pump	51	1365	ATTATAGTGCTGGATAAGATGAATGGTGTGAATCATTCAGCTTGTCCGGCA
1715573	ML_condition2	0	0	1715573	-	BT_1387	Na+-driven multidrug efflux pump	51	1365	ATTATAGTGCTGGATAAGATGAATGGTGTGAATCATTCAGCTTGTCCGGCA
1715573	SP_condition3	0	0	1715573	-	BT_1387	Na+-driven multidrug efflux pump	51	1365	ATTATAGTGCTGGATAAGATGAATGGTGTGAATCATTCAGCTTGTCCGGCA
1735045	EL_condition1	1	1	1735045	-	BT_1406	TetR family transcriptional regulator	83	624	GAAAAACGTATAAAAAGTTTCTATCCGGATATAAATTTGCTATCTTTAGAC
1735045	ML_condition2	1	1	1735045	-	BT_1406	TetR family transcriptional regulator	83	624	GAAAAACGTATAAAAAGTTTCTATCCGGATATAAATTTGCTATCTTTAGAC
1735045	SP_condition3	1	1	1735045	-	BT_1406	TetR family transcriptional regulator	83	624	GAAAAACGTATAAAAAGTTTCTATCCGGATATAAATTTGCTATCTTTAGAC
1746022	EL_condition1	1	1	1746022	-	BT_1412	iron-sulfur flavoprotein	72	540	TGAATCAGTAATTAGGGTACACATCTCTGTAATTTATCTACATTTGCTATA
1746022	ML_condition2	0	0	1746022	-	BT_1412	iron-sulfur flavoprotein	72	540	TGAATCAGTAATTAGGGTACACATCTCTGTAATTTATCTACATTTGCTATA
1746022	SP_condition3	1	1	1746022	-	BT_1412	iron-sulfur flavoprotein	72	540	TGAATCAGTAATTAGGGTACACATCTCTGTAATTTATCTACATTTGCTATA
1757425	EL_condition1	1	1	1757425	-	BT_1424	hypothetical protein	198	618	TCTTGCTAAGAATTACAGTTCGCATTACATAAAACTGTACCTTTGTATGCG
1757425	ML_condition2	1	1	1757425	-	BT_1424	hypothetical protein	198	618	TCTTGCTAAGAATTACAGTTCGCATTACATAAAACTGTACCTTTGTATGCG
1757425	SP_condition3	0	0	1757425	-	BT_1424	hypothetical protein	198	618	TCTTGCTAAGAATTACAGTTCGCATTACATAAAACTGTACCTTTGTATGCG
1758227	EL_condition1	0	0	1758227	-	BT_1425	hypothetical protein	47	699	TATGGTAAAAACAGGCATTGATTGATTTTTTATTACTACATTTGTCTGATA
1758227	ML_condition2	0	0	1758227	-	BT_1425	hypothetical protein	47	699	TATGGTAAAAACAGGCATTGATTGATTTTTTATTACTACATTTGTCTGATA
1758227	SP_condition3	1	1	1758227	-	BT_1425	hypothetical protein	47	699	TATGGTAAAAACAGGCATTGATTGATTTTTTATTACTACATTTGTCTGATA
1774107	EL_condition1	0	0	1774107	+	BT_1441	hypothetical protein	95	1113	TATTTGCTTGTTCTAACTAACAGAATACATATCTCATTTGTTTAGGAAACG
1774107	ML_condition2	0	0	1774107	+	BT_1441	hypothetical protein	95	1113	TATTTGCTTGTTCTAACTAACAGAATACATATCTCATTTGTTTAGGAAACG
1774107	SP_condition3	1	1	1774107	+	BT_1441	hypothetical protein	95	1113	TATTTGCTTGTTCTAACTAACAGAATACATATCTCATTTGTTTAGGAAACG
1787394	EL_condition1	0	0	1787394	-	BT_1450	propionyl-CoA carboxylase subunit beta	87	1545	GATGTTTAAGGGCATAAATGCTAACAAATTCGGCAAATGATACGTTTACTA
1787394	ML_condition2	0	0	1787394	-	BT_1450	propionyl-CoA carboxylase subunit beta	87	1545	GATGTTTAAGGGCATAAATGCTAACAAATTCGGCAAATGATACGTTTACTA
1787394	SP_condition3	1	1	1787394	-	BT_1450	propionyl-CoA carboxylase subunit beta	87	1545	GATGTTTAAGGGCATAAATGCTAACAAATTCGGCAAATGATACGTTTACTA
1794060	EL_condition1	0	0	1794060	+	BT_1456	thioredoxin	125	474	ATTTTTATTACTTCCAAAGATAAAAAGACATTTTTTAGCGTTAAAGGAGCA
1794060	ML_condition2	0	0	1794060	+	BT_1456	thioredoxin	125	474	ATTTTTATTACTTCCAAAGATAAAAAGACATTTTTTAGCGTTAAAGGAGCA
1794060	SP_condition3	1	1	1794060	+	BT_1456	thioredoxin	125	474	ATTTTTATTACTTCCAAAGATAAAAAGACATTTTTTAGCGTTAAAGGAGCA
1862931	EL_condition1	1	1	1862931	-	BT_1509	integrase	45	918	ATATGTGTATCGGATAGCTTTGGTTACGAAAATACCCTTATATTTATCGCG
1862931	ML_condition2	1	1	1862931	-	BT_1509	integrase	45	918	ATATGTGTATCGGATAGCTTTGGTTACGAAAATACCCTTATATTTATCGCG
1862931	SP_condition3	1	1	1862931	-	BT_1509	integrase	45	918	ATATGTGTATCGGATAGCTTTGGTTACGAAAATACCCTTATATTTATCGCG
1870826	EL_condition1	1	1	1870826	-	BT_1513	integrase	45	918	TGTCTGAAGGGTATTTTGGAGAGATGCTAAAATACCCTTATATTTATCGCA
1870826	ML_condition2	1	1	1870826	-	BT_1513	integrase	45	918	TGTCTGAAGGGTATTTTGGAGAGATGCTAAAATACCCTTATATTTATCGCA
1870826	SP_condition3	1	1	1870826	-	BT_1513	integrase	45	918	TGTCTGAAGGGTATTTTGGAGAGATGCTAAAATACCCTTATATTTATCGCA
1891267	EL_condition1	0	0	1891267	-	BT_1531	two-component system sensor histidine kinase	251	2610	TGCTACTGGCACTGGCTGCTTTGCCTGCTGCAATTATTTGTTATAATATAG
1891267	ML_condition2	0	0	1891267	-	BT_1531	two-component system sensor histidine kinase	251	2610	TGCTACTGGCACTGGCTGCTTTGCCTGCTGCAATTATTTGTTATAATATAG
1891267	SP_condition3	1	1	1891267	-	BT_1531	two-component system sensor histidine kinase	251	2610	TGCTACTGGCACTGGCTGCTTTGCCTGCTGCAATTATTTGTTATAATATAG
1897968	EL_condition1	0	0	1897968	-	BT_1537	NADH dehydrogenase	23	1392	TCGTTTGCGTCTGCGTTAGAAAACTTTATGCCATACTCATGTGTTATTATG
1897968	ML_condition2	0	0	1897968	-	BT_1537	NADH dehydrogenase	23	1392	TCGTTTGCGTCTGCGTTAGAAAACTTTATGCCATACTCATGTGTTATTATG
1897968	SP_condition3	1	1	1897968	-	BT_1537	NADH dehydrogenase	23	1392	TCGTTTGCGTCTGCGTTAGAAAACTTTATGCCATACTCATGTGTTATTATG
1914032	EL_condition1	0	0	1914032	-	BT_1550	hypothetical protein	121	1653	AAAAACAGCCGCAAAAGTAATAATATTAATAATATAATGATTACAGTTTAG
1914032	ML_condition2	0	0	1914032	-	BT_1550	hypothetical protein	121	1653	AAAAACAGCCGCAAAAGTAATAATATTAATAATATAATGATTACAGTTTAG
1914032	SP_condition3	1	1	1914032	-	BT_1550	hypothetical protein	121	1653	AAAAACAGCCGCAAAAGTAATAATATTAATAATATAATGATTACAGTTTAG
1939507	EL_condition1	0	0	1939507	-	BT_1574	hypothetical protein	147	1434	TTTTATTCTTATTAATAAACGTAAAAACAGGGTGGTTTGTTTATCTTTACC
1939507	ML_condition2	0	0	1939507	-	BT_1574	hypothetical protein	147	1434	TTTTATTCTTATTAATAAACGTAAAAACAGGGTGGTTTGTTTATCTTTACC
1939507	SP_condition3	1	1	1939507	-	BT_1574	hypothetical protein	147	1434	TTTTATTCTTATTAATAAACGTAAAAACAGGGTGGTTTGTTTATCTTTACC
1958798	EL_condition1	0	0	1958798	+	BT_1593	cell-cycle protein	0	1281	ACAATTAGCATTCACTTGAGATACCTCAATAAACTATTATCTTTGCAGATA
1958798	ML_condition2	1	1	1958798	+	BT_1593	cell-cycle protein	0	1281	ACAATTAGCATTCACTTGAGATACCTCAATAAACTATTATCTTTGCAGATA
1958798	SP_condition3	1	1	1958798	+	BT_1593	cell-cycle protein	0	1281	ACAATTAGCATTCACTTGAGATACCTCAATAAACTATTATCTTTGCAGATA
1960992	EL_condition1	1	1	1960992	+	BT_1595	transcription termination factor Rho	144	2169	AAAAGTGTTTGATTGTTCATGAAACCAAAAATATTTATTATCTTTGCCCCG
1960992	ML_condition2	1	1	1960992	+	BT_1595	transcription termination factor Rho	144	2169	AAAAGTGTTTGATTGTTCATGAAACCAAAAATATTTATTATCTTTGCCCCG
1960992	SP_condition3	1	1	1960992	+	BT_1595	transcription termination factor Rho	144	2169	AAAAGTGTTTGATTGTTCATGAAACCAAAAATATTTATTATCTTTGCCCCG
2021641	EL_condition1	1	1	2021641	+	BT_1635	two-component system sensor histidine kinase/response regulator	25	3966	TCAAAACTCTATATCATTTTATTCAATATTCATCCGAATGTATTATCTTTG
2021641	ML_condition2	1	1	2021641	+	BT_1635	two-component system sensor histidine kinase/response regulator	25	3966	TCAAAACTCTATATCATTTTATTCAATATTCATCCGAATGTATTATCTTTG
2021641	SP_condition3	1	1	2021641	+	BT_1635	two-component system sensor histidine kinase/response regulator	25	3966	TCAAAACTCTATATCATTTTATTCAATATTCATCCGAATGTATTATCTTTG
2049303	EL_condition1	1	1	2049303	-	BT_1657	integrase	26	951	TCAAACAACATAAAACTAAGACTTCTCGTTTATTCATCTTAATTTGTATCG
2049303	ML_condition2	1	1	2049303	-	BT_1657	integrase	26	951	TCAAACAACATAAAACTAAGACTTCTCGTTTATTCATCTTAATTTGTATCG
2049303	SP_condition3	0	0	2049303	-	BT_1657	integrase	26	951	TCAAACAACATAAAACTAAGACTTCTCGTTTATTCATCTTAATTTGTATCG
2079284	EL_condition1	1	1	2079284	+	BT_1684	hypothetical protein	25	999	CAAATTTTAGGCTAAGCCAACAAATTCTCTTTTTTATTGTTGAATGAAGAA
2079284	ML_condition2	1	1	2079284	+	BT_1684	hypothetical protein	25	999	CAAATTTTAGGCTAAGCCAACAAATTCTCTTTTTTATTGTTGAATGAAGAA
2079284	SP_condition3	1	1	2079284	+	BT_1684	hypothetical protein	25	999	CAAATTTTAGGCTAAGCCAACAAATTCTCTTTTTTATTGTTGAATGAAGAA
2104918	EL_condition1	0	0	2104918	-	BT_1707	hypothetical protein	113	294	AAATATTTGTTTTGGCAAGAAGTTTTAGCAGAGAAAATTGTTGTATTTATA
2104918	ML_condition2	1	1	2104918	-	BT_1707	hypothetical protein	113	294	AAATATTTGTTTTGGCAAGAAGTTTTAGCAGAGAAAATTGTTGTATTTATA
2104918	SP_condition3	1	1	2104918	-	BT_1707	hypothetical protein	113	294	AAATATTTGTTTTGGCAAGAAGTTTTAGCAGAGAAAATTGTTGTATTTATA
2114977	EL_condition1	0	0	2114977	-	BT_1717	lipopolysaccharide biosynthesis protein	11	1485	AATATTGGAAAAATATAATTGATATCGGTAAATGTAGTTGTTTTTATACTG
2114977	ML_condition2	0	0	2114977	-	BT_1717	lipopolysaccharide biosynthesis protein	11	1485	AATATTGGAAAAATATAATTGATATCGGTAAATGTAGTTGTTTTTATACTG
2114977	SP_condition3	1	1	2114977	-	BT_1717	lipopolysaccharide biosynthesis protein	11	1485	AATATTGGAAAAATATAATTGATATCGGTAAATGTAGTTGTTTTTATACTG
2125559	EL_condition1	0	0	2125559	-	BT_1726	integrase	41	951	GTAATTTTAATATAGTCAAACAAGATAAAACTAAGATATCGTGTTTATTCA
2125559	ML_condition2	1	1	2125559	-	BT_1726	integrase	41	951	GTAATTTTAATATAGTCAAACAAGATAAAACTAAGATATCGTGTTTATTCA
2125559	SP_condition3	1	1	2125559	-	BT_1726	integrase	41	951	GTAATTTTAATATAGTCAAACAAGATAAAACTAAGATATCGTGTTTATTCA
2144307	EL_condition1	0	0	2144307	+	BT_1739	excinuclease ABC subunit A	24	2772	TAACCCGACCAAAAACCTTTCTTCTATCAATAAAATCGCTAACTTTGCCGA
2144307	ML_condition2	0	0	2144307	+	BT_1739	excinuclease ABC subunit A	24	2772	TAACCCGACCAAAAACCTTTCTTCTATCAATAAAATCGCTAACTTTGCCGA
2144307	SP_condition3	1	1	2144307	+	BT_1739	excinuclease ABC subunit A	24	2772	TAACCCGACCAAAAACCTTTCTTCTATCAATAAAATCGCTAACTTTGCCGA
2149406	EL_condition1	0	0	2149406	-	BT_1742	carbon starvation protein A	84	1431	AAAGAATGAAAATAGTTCGGTGCATATTCTTTATTTTTTGTTTTAAATCCC
2149406	ML_condition2	1	1	2149406	-	BT_1742	carbon starvation protein A	84	1431	AAAGAATGAAAATAGTTCGGTGCATATTCTTTATTTTTTGTTTTAAATCCC
2149406	SP_condition3	1	1	2149406	-	BT_1742	carbon starvation protein A	84	1431	AAAGAATGAAAATAGTTCGGTGCATATTCTTTATTTTTTGTTTTAAATCCC
2167550	EL_condition1	1	1	2167550	-	BT_1754	two-component system sensor histidine kinase/response regulator	26	2766	AATAGCTGAAGTTAGAGAACTTTACAGTATTATTTCTTATTTTTGTTCTTA
2167550	ML_condition2	1	1	2167550	-	BT_1754	two-component system sensor histidine kinase/response regulator	26	2766	AATAGCTGAAGTTAGAGAACTTTACAGTATTATTTCTTATTTTTGTTCTTA
2167550	SP_condition3	1	1	2167550	-	BT_1754	two-component system sensor histidine kinase/response regulator	26	2766	AATAGCTGAAGTTAGAGAACTTTACAGTATTATTTCTTATTTTTGTTCTTA
2231065	EL_condition1	1	1	2231065	-	BT_1783	cation/H+ antiporter	63	2226	ATTGAAGCAAAAAAACAAGATTTTGTTTGAATATTTACTATTTTTGCCAAA
2231065	ML_condition2	1	1	2231065	-	BT_1783	cation/H+ antiporter	63	2226	ATTGAAGCAAAAAAACAAGATTTTGTTTGAATATTTACTATTTTTGCCAAA
2231065	SP_condition3	1	1	2231065	-	BT_1783	cation/H+ antiporter	63	2226	ATTGAAGCAAAAAAACAAGATTTTGTTTGAATATTTACTATTTTTGCCAAA
2244345	EL_condition1	0	0	2244345	-	BT_1793	integrase protein	103	948	TCTAGTTCTGTACAGCATTGAACAAATTTATCCCTATCTTTGTCTTCTTAA
2244345	ML_condition2	0	0	2244345	-	BT_1793	integrase protein	103	948	TCTAGTTCTGTACAGCATTGAACAAATTTATCCCTATCTTTGTCTTCTTAA
2244345	SP_condition3	1	1	2244345	-	BT_1793	integrase protein	103	948	TCTAGTTCTGTACAGCATTGAACAAATTTATCCCTATCTTTGTCTTCTTAA
2274830	EL_condition1	1	1	2274830	-	BT_1812	molecular chaperone DnaJ	31	966	TCCTTGTTAATTCTTATATCCAAAAGCATGATTGGCGTGTTATTTGCGATA
2274830	ML_condition2	0	0	2274830	-	BT_1812	molecular chaperone DnaJ	31	966	TCCTTGTTAATTCTTATATCCAAAAGCATGATTGGCGTGTTATTTGCGATA
2274830	SP_condition3	0	0	2274830	-	BT_1812	molecular chaperone DnaJ	31	966	TCCTTGTTAATTCTTATATCCAAAAGCATGATTGGCGTGTTATTTGCGATA
2274832	EL_condition1	0	0	2274832	-	BT_1812	molecular chaperone DnaJ	33	966	AATCCTTGTTAATTCTTATATCCAAAAGCATGATTGGCGTGTTATTTGCGA
2274832	ML_condition2	1	1	2274832	-	BT_1812	molecular chaperone DnaJ	33	966	AATCCTTGTTAATTCTTATATCCAAAAGCATGATTGGCGTGTTATTTGCGA
2274832	SP_condition3	1	1	2274832	-	BT_1812	molecular chaperone DnaJ	33	966	AATCCTTGTTAATTCTTATATCCAAAAGCATGATTGGCGTGTTATTTGCGA
2277919	EL_condition1	0	0	2277919	-	BT_1814	hypothetical protein	41	1197	AAGGAGAAGAATGGAACAACAAAAGCGTCTATAATACTGTTGTAATAGGAA
2277919	ML_condition2	1	1	2277919	-	BT_1814	hypothetical protein	41	1197	AAGGAGAAGAATGGAACAACAAAAGCGTCTATAATACTGTTGTAATAGGAA
2277919	SP_condition3	1	1	2277919	-	BT_1814	hypothetical protein	41	1197	AAGGAGAAGAATGGAACAACAAAAGCGTCTATAATACTGTTGTAATAGGAA
2279971	EL_condition1	1	1	2279971	-	BT_1817	RNA polymerase ECF-type sigma factor	3	549	TTTTCTTTCCCGGATTGTAACCTTTTGTATCGGGCAGCGTCTAAAGAGTCA
2279971	ML_condition2	1	1	2279971	-	BT_1817	RNA polymerase ECF-type sigma factor	3	549	TTTTCTTTCCCGGATTGTAACCTTTTGTATCGGGCAGCGTCTAAAGAGTCA
2279971	SP_condition3	1	1	2279971	-	BT_1817	RNA polymerase ECF-type sigma factor	3	549	TTTTCTTTCCCGGATTGTAACCTTTTGTATCGGGCAGCGTCTAAAGAGTCA
2291569	EL_condition1	0	0	2291569	-	BT_1827	transposase	69	939	AAATTCGTTTCTTTGCCTCCAAACTTTTATCAAGAGGTCTTTGTTTTTTTG
2291569	ML_condition2	1	1	2291569	-	BT_1827	transposase	69	939	AAATTCGTTTCTTTGCCTCCAAACTTTTATCAAGAGGTCTTTGTTTTTTTG
2291569	SP_condition3	1	1	2291569	-	BT_1827	transposase	69	939	AAATTCGTTTCTTTGCCTCCAAACTTTTATCAAGAGGTCTTTGTTTTTTTG
2295818	EL_condition1	0	0	2295818	+	BT_1831	hypothetical protein	294	1047	TTTCTTTTGCTGTATCAGGAATAATGATACCACCAATTGTTTTTTCTTCTG
2295818	ML_condition2	0	0	2295818	+	BT_1831	hypothetical protein	294	1047	TTTCTTTTGCTGTATCAGGAATAATGATACCACCAATTGTTTTTTCTTCTG
2295818	SP_condition3	1	1	2295818	+	BT_1831	hypothetical protein	294	1047	TTTCTTTTGCTGTATCAGGAATAATGATACCACCAATTGTTTTTTCTTCTG
2295901	EL_condition1	0	0	2295901	+	BT_1831	hypothetical protein	211	1047	AATGGTTTAATGTTCATAGTTCTTTTTTTTGATTTTATTTGTTATACATTA
2295901	ML_condition2	0	0	2295901	+	BT_1831	hypothetical protein	211	1047	AATGGTTTAATGTTCATAGTTCTTTTTTTTGATTTTATTTGTTATACATTA
2295901	SP_condition3	1	1	2295901	+	BT_1831	hypothetical protein	211	1047	AATGGTTTAATGTTCATAGTTCTTTTTTTTGATTTTATTTGTTATACATTA
2296102	EL_condition1	1	1	2296102	+	BT_1831	hypothetical protein	10	1047	TTTAAACAATAGAAGCGGATTATTCCTTATAATAACGTATATTCGTAAACG
2296102	ML_condition2	0	0	2296102	+	BT_1831	hypothetical protein	10	1047	TTTAAACAATAGAAGCGGATTATTCCTTATAATAACGTATATTCGTAAACG
2296102	SP_condition3	0	0	2296102	+	BT_1831	hypothetical protein	10	1047	TTTAAACAATAGAAGCGGATTATTCCTTATAATAACGTATATTCGTAAACG
2300638	EL_condition1	1	1	2300638	-	BT_1833	two-component system sensor histidine kinase	17	2649	TTGTTTGTATAGAGCGATAGTTATCCGGCTAAAATCATTACTTTTGCCGCA
2300638	ML_condition2	1	1	2300638	-	BT_1833	two-component system sensor histidine kinase	17	2649	TTGTTTGTATAGAGCGATAGTTATCCGGCTAAAATCATTACTTTTGCCGCA
2300638	SP_condition3	1	1	2300638	-	BT_1833	two-component system sensor histidine kinase	17	2649	TTGTTTGTATAGAGCGATAGTTATCCGGCTAAAATCATTACTTTTGCCGCA
2300887	EL_condition1	1	1	2300887	-	BT_1833	two-component system sensor histidine kinase	266	2649	TGAAACATTCTTGTCAATTTTTTGTAGCATTTCGGTGTTATCTTTGTGAAA
2300887	ML_condition2	1	1	2300887	-	BT_1833	two-component system sensor histidine kinase	266	2649	TGAAACATTCTTGTCAATTTTTTGTAGCATTTCGGTGTTATCTTTGTGAAA
2300887	SP_condition3	0	0	2300887	-	BT_1833	two-component system sensor histidine kinase	266	2649	TGAAACATTCTTGTCAATTTTTTGTAGCATTTCGGTGTTATCTTTGTGAAA
2312460	EL_condition1	0	0	2312460	-	BT_1840	histidyl-tRNA synthetase	64	1365	CAAAGACTATGGAGGCGTTCTTTTTTTATTGATGTTTTTTTTAGATATATG
2312460	ML_condition2	0	0	2312460	-	BT_1840	histidyl-tRNA synthetase	64	1365	CAAAGACTATGGAGGCGTTCTTTTTTTATTGATGTTTTTTTTAGATATATG
2312460	SP_condition3	1	1	2312460	-	BT_1840	histidyl-tRNA synthetase	64	1365	CAAAGACTATGGAGGCGTTCTTTTTTTATTGATGTTTTTTTTAGATATATG
2313275	EL_condition1	1	1	2313275	-	BT_1841	hypothetical protein	47	681	AGCATAGGGAAACTATCGTTACATACGTAGTTTCCCTTTATTTTTGGCAAA
2313275	ML_condition2	1	1	2313275	-	BT_1841	hypothetical protein	47	681	AGCATAGGGAAACTATCGTTACATACGTAGTTTCCCTTTATTTTTGGCAAA
2313275	SP_condition3	1	1	2313275	-	BT_1841	hypothetical protein	47	681	AGCATAGGGAAACTATCGTTACATACGTAGTTTCCCTTTATTTTTGGCAAA
2316558	EL_condition1	0	0	2316558	-	BT_1844	iron uptake transcriptional regulator	17	492	TATTTCTCAGAAATTCTTTTGCTTTCCACAAAAAAGGCTTAACTTTGTTCG
2316558	ML_condition2	0	0	2316558	-	BT_1844	iron uptake transcriptional regulator	17	492	TATTTCTCAGAAATTCTTTTGCTTTCCACAAAAAAGGCTTAACTTTGTTCG
2316558	SP_condition3	1	1	2316558	-	BT_1844	iron uptake transcriptional regulator	17	492	TATTTCTCAGAAATTCTTTTGCTTTCCACAAAAAAGGCTTAACTTTGTTCG
2320098	EL_condition1	0	0	2320098	-	BT_1847	AraC family transcriptional regulator	115	465	TTATTATTCACCCTTAATTCCTCTTTTTCAAGGTTTTTGATTGTTTTATTA
2320098	ML_condition2	1	1	2320098	-	BT_1847	AraC family transcriptional regulator	115	465	TTATTATTCACCCTTAATTCCTCTTTTTCAAGGTTTTTGATTGTTTTATTA
2320098	SP_condition3	1	1	2320098	-	BT_1847	AraC family transcriptional regulator	115	465	TTATTATTCACCCTTAATTCCTCTTTTTCAAGGTTTTTGATTGTTTTATTA
2332671	EL_condition1	0	0	2332671	-	BT_1858	2-isopropylmalate synthase	91	1500	AGCAACGGGTAAGAGTGAACATTTTGAAATCAACGCTTATAAGAAACTTTG
2332671	ML_condition2	0	0	2332671	-	BT_1858	2-isopropylmalate synthase	91	1500	AGCAACGGGTAAGAGTGAACATTTTGAAATCAACGCTTATAAGAAACTTTG
2332671	SP_condition3	1	1	2332671	-	BT_1858	2-isopropylmalate synthase	91	1500	AGCAACGGGTAAGAGTGAACATTTTGAAATCAACGCTTATAAGAAACTTTG
2365224	EL_condition1	0	0	2365224	+	BT_1879	endopeptidase IV	37	1779	ATTCGCACGACTTATTGAATAAATATCAACTCAATTATTTATCTTTGTTAG
2365224	ML_condition2	0	0	2365224	+	BT_1879	endopeptidase IV	37	1779	ATTCGCACGACTTATTGAATAAATATCAACTCAATTATTTATCTTTGTTAG
2365224	SP_condition3	1	1	2365224	+	BT_1879	endopeptidase IV	37	1779	ATTCGCACGACTTATTGAATAAATATCAACTCAATTATTTATCTTTGTTAG
2395875	EL_condition1	1	1	2395875	-	BT_1906	transcriptional regulator	274	558	TGTCTCTTTTTTACAATACAGATTCAAAGAGACTATCTACTTTTGCTTCCA
2395875	ML_condition2	1	1	2395875	-	BT_1906	transcriptional regulator	274	558	TGTCTCTTTTTTACAATACAGATTCAAAGAGACTATCTACTTTTGCTTCCA
2395875	SP_condition3	1	1	2395875	-	BT_1906	transcriptional regulator	274	558	TGTCTCTTTTTTACAATACAGATTCAAAGAGACTATCTACTTTTGCTTCCA
2396029	EL_condition1	0	0	2396029	+	BT_1907	RNA polymerase sigma factor RpoS	29	1218	GAATAGAAGTATTTATGTCTTTTTTCTTTTTTATTGTCTAATATTGTTCTC
2396029	ML_condition2	0	0	2396029	+	BT_1907	RNA polymerase sigma factor RpoS	29	1218	GAATAGAAGTATTTATGTCTTTTTTCTTTTTTATTGTCTAATATTGTTCTC
2396029	SP_condition3	1	1	2396029	+	BT_1907	RNA polymerase sigma factor RpoS	29	1218	GAATAGAAGTATTTATGTCTTTTTTCTTTTTTATTGTCTAATATTGTTCTC
2398221	EL_condition1	1	1	2398221	-	BT_1908	hypothetical protein	25	870	ATACCTATTGTTTGTACATAACAAAAATCGTTTTTTATTGTTATAGTACGG
2398221	ML_condition2	1	1	2398221	-	BT_1908	hypothetical protein	25	870	ATACCTATTGTTTGTACATAACAAAAATCGTTTTTTATTGTTATAGTACGG
2398221	SP_condition3	1	1	2398221	-	BT_1908	hypothetical protein	25	870	ATACCTATTGTTTGTACATAACAAAAATCGTTTTTTATTGTTATAGTACGG
2443175	EL_condition1	1	1	2443175	-	BT_1940	hypothetical protein	24	1611	AAAAAAAGTTTTTCTCCCTTTTTTCCCTATCAGTTCAAAAAAATGTGTAAT
2443175	ML_condition2	1	1	2443175	-	BT_1940	hypothetical protein	24	1611	AAAAAAAGTTTTTCTCCCTTTTTTCCCTATCAGTTCAAAAAAATGTGTAAT
2443175	SP_condition3	0	0	2443175	-	BT_1940	hypothetical protein	24	1611	AAAAAAAGTTTTTCTCCCTTTTTTCCCTATCAGTTCAAAAAAATGTGTAAT
2463375	EL_condition1	1	1	2463375	-	BT_1962	hypothetical protein	108	777	TTTATGAAACGGCTCGGTCACTGAACAAATTTATTTCTATCTTTGTCTTCT
2463375	ML_condition2	0	0	2463375	-	BT_1962	hypothetical protein	108	777	TTTATGAAACGGCTCGGTCACTGAACAAATTTATTTCTATCTTTGTCTTCT
2463375	SP_condition3	0	0	2463375	-	BT_1962	hypothetical protein	108	777	TTTATGAAACGGCTCGGTCACTGAACAAATTTATTTCTATCTTTGTCTTCT
2463482	EL_condition1	1	1	2463482	+	BT_1963	transcriptional regulator	15	729	TTATAAAGGAAAATAAGTGACTTATACTTATTTTTCATACATTTGTATGCA
2463482	ML_condition2	0	0	2463482	+	BT_1963	transcriptional regulator	15	729	TTATAAAGGAAAATAAGTGACTTATACTTATTTTTCATACATTTGTATGCA
2463482	SP_condition3	0	0	2463482	+	BT_1963	transcriptional regulator	15	729	TTATAAAGGAAAATAAGTGACTTATACTTATTTTTCATACATTTGTATGCA
2471188	EL_condition1	0	0	2471188	+	BT_1968	transcriptional regulator	17	849	TTTTCGGAACAATATGAGCGATATTTAGTGAAAAAGTCCTATTTTTGCCCA
2471188	ML_condition2	0	0	2471188	+	BT_1968	transcriptional regulator	17	849	TTTTCGGAACAATATGAGCGATATTTAGTGAAAAAGTCCTATTTTTGCCCA
2471188	SP_condition3	1	1	2471188	+	BT_1968	transcriptional regulator	17	849	TTTTCGGAACAATATGAGCGATATTTAGTGAAAAAGTCCTATTTTTGCCCA
2476542	EL_condition1	0	0	2476542	+	BT_1971	catalase	68	1467	TTATCAGTTTGACAAGCAAGCAAAATCGGTCTATCTTTGTTACATATTATA
2476542	ML_condition2	0	0	2476542	+	BT_1971	catalase	68	1467	TTATCAGTTTGACAAGCAAGCAAAATCGGTCTATCTTTGTTACATATTATA
2476542	SP_condition3	1	1	2476542	+	BT_1971	catalase	68	1467	TTATCAGTTTGACAAGCAAGCAAAATCGGTCTATCTTTGTTACATATTATA
2489341	EL_condition1	1	1	2489341	-	BT_1978	Holliday junction DNA helicase RuvA	95	606	AATTCTGCCACAAAAGTAAACAAATTACTAGGAAGTTTTGTTTACTGCCTG
2489341	ML_condition2	1	1	2489341	-	BT_1978	Holliday junction DNA helicase RuvA	95	606	AATTCTGCCACAAAAGTAAACAAATTACTAGGAAGTTTTGTTTACTGCCTG
2489341	SP_condition3	1	1	2489341	-	BT_1978	Holliday junction DNA helicase RuvA	95	606	AATTCTGCCACAAAAGTAAACAAATTACTAGGAAGTTTTGTTTACTGCCTG
2489386	EL_condition1	0	0	2489386	+	BT_1979	meso-diaminopimelate D-dehydrogenase	39	900	TAATGCAGGCAGTAAACAAAACTTCCTAGTAATTTGTTTACTTTTGTGGCA
2489386	ML_condition2	1	1	2489386	+	BT_1979	meso-diaminopimelate D-dehydrogenase	39	900	TAATGCAGGCAGTAAACAAAACTTCCTAGTAATTTGTTTACTTTTGTGGCA
2489386	SP_condition3	0	0	2489386	+	BT_1979	meso-diaminopimelate D-dehydrogenase	39	900	TAATGCAGGCAGTAAACAAAACTTCCTAGTAATTTGTTTACTTTTGTGGCA
2511594	EL_condition1	1	1	2511594	+	BT_1998	anaerobic ribonucleoside triphosphate reductase	209	2394	GAAATTTAATGTTAAATCCTATCCAAGCTATCACAATATCCTTTATCTTTG
2511594	ML_condition2	1	1	2511594	+	BT_1998	anaerobic ribonucleoside triphosphate reductase	209	2394	GAAATTTAATGTTAAATCCTATCCAAGCTATCACAATATCCTTTATCTTTG
2511594	SP_condition3	1	1	2511594	+	BT_1998	anaerobic ribonucleoside triphosphate reductase	209	2394	GAAATTTAATGTTAAATCCTATCCAAGCTATCACAATATCCTTTATCTTTG
2554257	EL_condition1	0	0	2554257	+	BT_2035	ABC transporter ATP-binding protein	30	1638	AATAATGCTTTTCAGCCCGCAAGTTATAAAAAAGATTGATATATTTCGCTA
2554257	ML_condition2	1	1	2554257	+	BT_2035	ABC transporter ATP-binding protein	30	1638	AATAATGCTTTTCAGCCCGCAAGTTATAAAAAAGATTGATATATTTCGCTA
2554257	SP_condition3	1	1	2554257	+	BT_2035	ABC transporter ATP-binding protein	30	1638	AATAATGCTTTTCAGCCCGCAAGTTATAAAAAAGATTGATATATTTCGCTA
2567586	EL_condition1	0	0	2567586	+	BT_2046	cardiolipin synthetase	98	1197	CTCCTCTCCCGATAGCTCCAAACATAGATGTTGTATCTTTGTTACTTTGTA
2567586	ML_condition2	0	0	2567586	+	BT_2046	cardiolipin synthetase	98	1197	CTCCTCTCCCGATAGCTCCAAACATAGATGTTGTATCTTTGTTACTTTGTA
2567586	SP_condition3	1	1	2567586	+	BT_2046	cardiolipin synthetase	98	1197	CTCCTCTCCCGATAGCTCCAAACATAGATGTTGTATCTTTGTTACTTTGTA
2568885	EL_condition1	0	0	2568885	+	BT_2047	thymidylate synthase	33	795	GAAGTTCGTCGGATGGTTTGCCAATTTATTCACGCCATTTTTGTAATTTTG
2568885	ML_condition2	0	0	2568885	+	BT_2047	thymidylate synthase	33	795	GAAGTTCGTCGGATGGTTTGCCAATTTATTCACGCCATTTTTGTAATTTTG
2568885	SP_condition3	1	1	2568885	+	BT_2047	thymidylate synthase	33	795	GAAGTTCGTCGGATGGTTTGCCAATTTATTCACGCCATTTTTGTAATTTTG
2580848	EL_condition1	0	0	2580848	+	BT_2062	6-phosphofructokinase	31	981	CACGAAAAAAAACTTATGAAACACTGCTTTCAACTTTTTGTTGTACATTTG
2580848	ML_condition2	0	0	2580848	+	BT_2062	6-phosphofructokinase	31	981	CACGAAAAAAAACTTATGAAACACTGCTTTCAACTTTTTGTTGTACATTTG
2580848	SP_condition3	1	1	2580848	+	BT_2062	6-phosphofructokinase	31	981	CACGAAAAAAAACTTATGAAACACTGCTTTCAACTTTTTGTTGTACATTTG
2607552	EL_condition1	1	1	2607552	-	BT_2080	hypothetical protein	20	1290	ATTTGTTCACTAATGGATGTTTGATAAAAAAGAATTTTCTACTTTTGTGGA
2607552	ML_condition2	1	1	2607552	-	BT_2080	hypothetical protein	20	1290	ATTTGTTCACTAATGGATGTTTGATAAAAAAGAATTTTCTACTTTTGTGGA
2607552	SP_condition3	0	0	2607552	-	BT_2080	hypothetical protein	20	1290	ATTTGTTCACTAATGGATGTTTGATAAAAAAGAATTTTCTACTTTTGTGGA
2610340	EL_condition1	1	1	2610340	+	BT_2084	chorismate synthase	25	1077	ATATTTTGAATTCACAACCTTCTTATCAAAAACTTTGTTATATTTGCATAG
2610340	ML_condition2	0	0	2610340	+	BT_2084	chorismate synthase	25	1077	ATATTTTGAATTCACAACCTTCTTATCAAAAACTTTGTTATATTTGCATAG
2610340	SP_condition3	0	0	2610340	+	BT_2084	chorismate synthase	25	1077	ATATTTTGAATTCACAACCTTCTTATCAAAAACTTTGTTATATTTGCATAG
2614133	EL_condition1	0	0	2614133	-	BT_2086	choloylglycine hydrolase	42	1059	TTTCCCTTAAATTTTTCTCTCTCTCAGGCAATATACGTTGTATATTTGTTA
2614133	ML_condition2	1	1	2614133	-	BT_2086	choloylglycine hydrolase	42	1059	TTTCCCTTAAATTTTTCTCTCTCTCAGGCAATATACGTTGTATATTTGTTA
2614133	SP_condition3	1	1	2614133	-	BT_2086	choloylglycine hydrolase	42	1059	TTTCCCTTAAATTTTTCTCTCTCTCAGGCAATATACGTTGTATATTTGTTA
2614304	EL_condition1	1	1	2614304	+	BT_2087	hypothetical protein	28	876	ACATTACACATTATTTGCTTTTCAAATGGGATTTCATTATTTTTGTACATA
2614304	ML_condition2	0	0	2614304	+	BT_2087	hypothetical protein	28	876	ACATTACACATTATTTGCTTTTCAAATGGGATTTCATTATTTTTGTACATA
2614304	SP_condition3	0	0	2614304	+	BT_2087	hypothetical protein	28	876	ACATTACACATTATTTGCTTTTCAAATGGGATTTCATTATTTTTGTACATA
2668582	EL_condition1	0	0	2668582	+	BT_2120	transcriptional regulator	196	867	CGTTGGCTGCAAGATGCCAACAAAACGACTAAAATTCCTGTTAATAAAAAG
2668582	ML_condition2	1	1	2668582	+	BT_2120	transcriptional regulator	196	867	CGTTGGCTGCAAGATGCCAACAAAACGACTAAAATTCCTGTTAATAAAAAG
2668582	SP_condition3	1	1	2668582	+	BT_2120	transcriptional regulator	196	867	CGTTGGCTGCAAGATGCCAACAAAACGACTAAAATTCCTGTTAATAAAAAG
2668616	EL_condition1	1	1	2668616	-	BT_2119	hypothetical protein	20	1071	AGCTTAAATCAACCTTTTTACTTTTATCTGCTTGGGATACTTTTGCATGAA
2668616	ML_condition2	1	1	2668616	-	BT_2119	hypothetical protein	20	1071	AGCTTAAATCAACCTTTTTACTTTTATCTGCTTGGGATACTTTTGCATGAA
2668616	SP_condition3	0	0	2668616	-	BT_2119	hypothetical protein	20	1071	AGCTTAAATCAACCTTTTTACTTTTATCTGCTTGGGATACTTTTGCATGAA
2668751	EL_condition1	1	1	2668751	+	BT_2120	transcriptional regulator	27	867	AATCCTCAAATACTTTGCTATTTGTATTTATTTATACGTTTCTTTGCAACA
2668751	ML_condition2	1	1	2668751	+	BT_2120	transcriptional regulator	27	867	AATCCTCAAATACTTTGCTATTTGTATTTATTTATACGTTTCTTTGCAACA
2668751	SP_condition3	1	1	2668751	+	BT_2120	transcriptional regulator	27	867	AATCCTCAAATACTTTGCTATTTGTATTTATTTATACGTTTCTTTGCAACA
2712257	EL_condition1	1	1	2712257	-	BT_2153	Fe-S oxidoreductase	22	1332	AACTTTCGTATCCTAAAGTGTTTTACTAATAATAATGTGTAACTTTGCAGG
2712257	ML_condition2	1	1	2712257	-	BT_2153	Fe-S oxidoreductase	22	1332	AACTTTCGTATCCTAAAGTGTTTTACTAATAATAATGTGTAACTTTGCAGG
2712257	SP_condition3	0	0	2712257	-	BT_2153	Fe-S oxidoreductase	22	1332	AACTTTCGTATCCTAAAGTGTTTTACTAATAATAATGTGTAACTTTGCAGG
2725458	EL_condition1	0	0	2725458	-	BT_2166	two-component system sensor histidine kinase	104	1548	TTTTTATTAAATTTGCAAACCAAAGGAGGAGTTATATTGTTGTAGTAATCA
2725458	ML_condition2	1	1	2725458	-	BT_2166	two-component system sensor histidine kinase	104	1548	TTTTTATTAAATTTGCAAACCAAAGGAGGAGTTATATTGTTGTAGTAATCA
2725458	SP_condition3	1	1	2725458	-	BT_2166	two-component system sensor histidine kinase	104	1548	TTTTTATTAAATTTGCAAACCAAAGGAGGAGTTATATTGTTGTAGTAATCA
2725488	EL_condition1	1	1	2725488	-	BT_2166	two-component system sensor histidine kinase	134	1548	AGATGGAAAATCGCAAGGAAAAGATTTAATTTTTTATTAAATTTGCAAACC
2725488	ML_condition2	1	1	2725488	-	BT_2166	two-component system sensor histidine kinase	134	1548	AGATGGAAAATCGCAAGGAAAAGATTTAATTTTTTATTAAATTTGCAAACC
2725488	SP_condition3	1	1	2725488	-	BT_2166	two-component system sensor histidine kinase	134	1548	AGATGGAAAATCGCAAGGAAAAGATTTAATTTTTTATTAAATTTGCAAACC
2728001	EL_condition1	1	1	2728001	+	BT_2168	coproporphyrinogen III oxidase	33	1131	TTCCCGTTAATTGTATCAATTGCTCAGAAAAAAGGTTTAAATTTGCAGGCT
2728001	ML_condition2	0	0	2728001	+	BT_2168	coproporphyrinogen III oxidase	33	1131	TTCCCGTTAATTGTATCAATTGCTCAGAAAAAAGGTTTAAATTTGCAGGCT
2728001	SP_condition3	0	0	2728001	+	BT_2168	coproporphyrinogen III oxidase	33	1131	TTCCCGTTAATTGTATCAATTGCTCAGAAAAAAGGTTTAAATTTGCAGGCT
2772974	EL_condition1	0	0	2772974	-	BT_2203	hypothetical protein	59	954	GAAAACAAGATTCTTTATGAAACTTTGTTTATTCAGTTTGTTGGTTTGGTG
2772974	ML_condition2	0	0	2772974	-	BT_2203	hypothetical protein	59	954	GAAAACAAGATTCTTTATGAAACTTTGTTTATTCAGTTTGTTGGTTTGGTG
2772974	SP_condition3	1	1	2772974	-	BT_2203	hypothetical protein	59	954	GAAAACAAGATTCTTTATGAAACTTTGTTTATTCAGTTTGTTGGTTTGGTG
2775750	EL_condition1	1	1	2775750	-	BT_2204	hypothetical protein	16	2574	ATTTTCATCTGCTTAGGCGGTTATTTAAAATAATCCTGTATATTTGTGATA
2775750	ML_condition2	1	1	2775750	-	BT_2204	hypothetical protein	16	2574	ATTTTCATCTGCTTAGGCGGTTATTTAAAATAATCCTGTATATTTGTGATA
2775750	SP_condition3	1	1	2775750	-	BT_2204	hypothetical protein	16	2574	ATTTTCATCTGCTTAGGCGGTTATTTAAAATAATCCTGTATATTTGTGATA
2785180	EL_condition1	0	0	2785180	-	BT_2216	hypothetical protein	255	963	TACGATGGCTTTTATTTAGTAAATAAAGACCTTTCTATTACCTTTGATACA
2785180	ML_condition2	1	1	2785180	-	BT_2216	hypothetical protein	255	963	TACGATGGCTTTTATTTAGTAAATAAAGACCTTTCTATTACCTTTGATACA
2785180	SP_condition3	1	1	2785180	-	BT_2216	hypothetical protein	255	963	TACGATGGCTTTTATTTAGTAAATAAAGACCTTTCTATTACCTTTGATACA
2801155	EL_condition1	1	1	2801155	-	BT_2230	DNA polymerase III subunit alpha	43	3804	AGAAATGCGAGTGTTGATAACTTTTTGAGGATTATTTTTGTTTATAACGCG
2801155	ML_condition2	1	1	2801155	-	BT_2230	DNA polymerase III subunit alpha	43	3804	AGAAATGCGAGTGTTGATAACTTTTTGAGGATTATTTTTGTTTATAACGCG
2801155	SP_condition3	1	1	2801155	-	BT_2230	DNA polymerase III subunit alpha	43	3804	AGAAATGCGAGTGTTGATAACTTTTTGAGGATTATTTTTGTTTATAACGCG
2802709	EL_condition1	1	1	2802709	+	BT_2233	hypothetical protein	36	300	TTACAAGAAAAAGTAAATAAACAATCTCTTGGCACGTTTGTTGTACTATGA
2802709	ML_condition2	1	1	2802709	+	BT_2233	hypothetical protein	36	300	TTACAAGAAAAAGTAAATAAACAATCTCTTGGCACGTTTGTTGTACTATGA
2802709	SP_condition3	1	1	2802709	+	BT_2233	hypothetical protein	36	300	TTACAAGAAAAAGTAAATAAACAATCTCTTGGCACGTTTGTTGTACTATGA
2805401	EL_condition1	1	1	2805401	+	BT_2239	carboxyl-terminal protease	29	1698	TTTATTGATATAACACATACATTCTAAACAATAAAACATTACCTTTGAGTT
2805401	ML_condition2	1	1	2805401	+	BT_2239	carboxyl-terminal protease	29	1698	TTTATTGATATAACACATACATTCTAAACAATAAAACATTACCTTTGAGTT
2805401	SP_condition3	0	0	2805401	+	BT_2239	carboxyl-terminal protease	29	1698	TTTATTGATATAACACATACATTCTAAACAATAAAACATTACCTTTGAGTT
2807923	EL_condition1	1	1	2807923	-	BT_2240	hypothetical protein	71	684	TATTTATCATCTTGTAGAAACACTTTTATCAAATAGATTGTTCTTTTTGCG
2807923	ML_condition2	1	1	2807923	-	BT_2240	hypothetical protein	71	684	TATTTATCATCTTGTAGAAACACTTTTATCAAATAGATTGTTCTTTTTGCG
2807923	SP_condition3	1	1	2807923	-	BT_2240	hypothetical protein	71	684	TATTTATCATCTTGTAGAAACACTTTTATCAAATAGATTGTTCTTTTTGCG
2817484	EL_condition1	0	0	2817484	+	BT_2248	hypothetical protein	198	855	AAAACAGCTGTCAGACGAATAAATTCAAGCATAAACAATGTTAGTTTACGG
2817484	ML_condition2	0	0	2817484	+	BT_2248	hypothetical protein	198	855	AAAACAGCTGTCAGACGAATAAATTCAAGCATAAACAATGTTAGTTTACGG
2817484	SP_condition3	1	1	2817484	+	BT_2248	hypothetical protein	198	855	AAAACAGCTGTCAGACGAATAAATTCAAGCATAAACAATGTTAGTTTACGG
2846656	EL_condition1	0	0	2846656	-	BT_2267	integrase protein	48	1191	TGAATTTTAATTTTTGCAGAAATTAATGCAGGTTCAACCTTAATTATAGCA
2846656	ML_condition2	0	0	2846656	-	BT_2267	integrase protein	48	1191	TGAATTTTAATTTTTGCAGAAATTAATGCAGGTTCAACCTTAATTATAGCA
2846656	SP_condition3	1	1	2846656	-	BT_2267	integrase protein	48	1191	TGAATTTTAATTTTTGCAGAAATTAATGCAGGTTCAACCTTAATTATAGCA
2898694	EL_condition1	1	1	2898694	-	BT_2322	integrase	40	999	GTATTTTGTTTGCTGTTTTGTTTCTTTCATGCGAATTTTGCGTCTTTTTTA
2898694	ML_condition2	1	1	2898694	-	BT_2322	integrase	40	999	GTATTTTGTTTGCTGTTTTGTTTCTTTCATGCGAATTTTGCGTCTTTTTTA
2898694	SP_condition3	0	0	2898694	-	BT_2322	integrase	40	999	GTATTTTGTTTGCTGTTTTGTTTCTTTCATGCGAATTTTGCGTCTTTTTTA
2936338	EL_condition1	1	1	2936338	-	BT_2355	site-specific DNA-methyltransferase	103	1176	AAAGTGGGAGAGATTATTGTAATTTCTTGAATTAGTTGTATCTTTGAAAAA
2936338	ML_condition2	1	1	2936338	-	BT_2355	site-specific DNA-methyltransferase	103	1176	AAAGTGGGAGAGATTATTGTAATTTCTTGAATTAGTTGTATCTTTGAAAAA
2936338	SP_condition3	0	0	2936338	-	BT_2355	site-specific DNA-methyltransferase	103	1176	AAAGTGGGAGAGATTATTGTAATTTCTTGAATTAGTTGTATCTTTGAAAAA
2955871	EL_condition1	1	1	2955871	-	BT_2369	hypothetical protein	31	630	TTCTGCTTGTTAGGATAACATCTTTTCCATATATCCTTTATATTTGCATGA
2955871	ML_condition2	0	0	2955871	-	BT_2369	hypothetical protein	31	630	TTCTGCTTGTTAGGATAACATCTTTTCCATATATCCTTTATATTTGCATGA
2955871	SP_condition3	0	0	2955871	-	BT_2369	hypothetical protein	31	630	TTCTGCTTGTTAGGATAACATCTTTTCCATATATCCTTTATATTTGCATGA
2955913	EL_condition1	0	0	2955913	-	BT_2369	hypothetical protein	73	630	TATATGCGGAATTGCATTCTATAAAAGCAAACTTGTTTGTTATTCTGCTTG
2955913	ML_condition2	1	1	2955913	-	BT_2369	hypothetical protein	73	630	TATATGCGGAATTGCATTCTATAAAAGCAAACTTGTTTGTTATTCTGCTTG
2955913	SP_condition3	1	1	2955913	-	BT_2369	hypothetical protein	73	630	TATATGCGGAATTGCATTCTATAAAAGCAAACTTGTTTGTTATTCTGCTTG
2962204	EL_condition1	0	0	2962204	-	BT_2374	hypothetical protein	93	1956	AGGTCATTTGTTTTTGTAAGTAAGGTGATGTAGTAATTTGTTGTATTGAGG
2962204	ML_condition2	0	0	2962204	-	BT_2374	hypothetical protein	93	1956	AGGTCATTTGTTTTTGTAAGTAAGGTGATGTAGTAATTTGTTGTATTGAGG
2962204	SP_condition3	1	1	2962204	-	BT_2374	hypothetical protein	93	1956	AGGTCATTTGTTTTTGTAAGTAAGGTGATGTAGTAATTTGTTGTATTGAGG
2962233	EL_condition1	0	0	2962233	-	BT_2374	hypothetical protein	122	1956	TTCAGGATAAATATTTAAATATTTCAAATAGGTCATTTGTTTTTGTAAGTA
2962233	ML_condition2	0	0	2962233	-	BT_2374	hypothetical protein	122	1956	TTCAGGATAAATATTTAAATATTTCAAATAGGTCATTTGTTTTTGTAAGTA
2962233	SP_condition3	1	1	2962233	-	BT_2374	hypothetical protein	122	1956	TTCAGGATAAATATTTAAATATTTCAAATAGGTCATTTGTTTTTGTAAGTA
2965284	EL_condition1	0	0	2965284	-	BT_2377	cation efflux pump	265	1374	ATGATGAGAATCACAAGATATCTGGTATCAGGTTTGTGAATCTTGTGGTCA
2965284	ML_condition2	0	0	2965284	-	BT_2377	cation efflux pump	265	1374	ATGATGAGAATCACAAGATATCTGGTATCAGGTTTGTGAATCTTGTGGTCA
2965284	SP_condition3	1	1	2965284	-	BT_2377	cation efflux pump	265	1374	ATGATGAGAATCACAAGATATCTGGTATCAGGTTTGTGAATCTTGTGGTCA
2977651	EL_condition1	0	0	2977651	-	BT_2389	transporter	52	912	AAGCAAAAAAAACTTTTAGATTTGCTAAAAACAATATAACTTTGTAGTTTG
2977651	ML_condition2	0	0	2977651	-	BT_2389	transporter	52	912	AAGCAAAAAAAACTTTTAGATTTGCTAAAAACAATATAACTTTGTAGTTTG
2977651	SP_condition3	1	1	2977651	-	BT_2389	transporter	52	912	AAGCAAAAAAAACTTTTAGATTTGCTAAAAACAATATAACTTTGTAGTTTG
2977655	EL_condition1	0	0	2977655	-	BT_2389	transporter	56	912	AGGAAAGCAAAAAAAACTTTTAGATTTGCTAAAAACAATATAACTTTGTAG
2977655	ML_condition2	1	1	2977655	-	BT_2389	transporter	56	912	AGGAAAGCAAAAAAAACTTTTAGATTTGCTAAAAACAATATAACTTTGTAG
2977655	SP_condition3	0	0	2977655	-	BT_2389	transporter	56	912	AGGAAAGCAAAAAAAACTTTTAGATTTGCTAAAAACAATATAACTTTGTAG
2977681	EL_condition1	1	1	2977681	+	BT_2390	hypothetical protein	150	2232	GCTGACTTGTCATATTTCAACAAACTACAAAGTTATATTGTTTTTAGCAAA
2977681	ML_condition2	1	1	2977681	+	BT_2390	hypothetical protein	150	2232	GCTGACTTGTCATATTTCAACAAACTACAAAGTTATATTGTTTTTAGCAAA
2977681	SP_condition3	1	1	2977681	+	BT_2390	hypothetical protein	150	2232	GCTGACTTGTCATATTTCAACAAACTACAAAGTTATATTGTTTTTAGCAAA
3001493	EL_condition1	1	0	3001493	-	BT_2403	bifunctional aspartokinase I/homoserine dehydrogenase I	10	2436	AACAACCAATCACCCTGTAATAACTATACTCGAGGGGATTGTATTTAAATA
3001493	ML_condition2	1	1	3001493	-	BT_2403	bifunctional aspartokinase I/homoserine dehydrogenase I	10	2436	AACAACCAATCACCCTGTAATAACTATACTCGAGGGGATTGTATTTAAATA
3001493	SP_condition3	0	0	3001493	-	BT_2403	bifunctional aspartokinase I/homoserine dehydrogenase I	10	2436	AACAACCAATCACCCTGTAATAACTATACTCGAGGGGATTGTATTTAAATA
3003002	EL_condition1	0	0	3003002	+	BT_2405	hypothetical protein	21	1200	TTATCCGAATTTGTTTTGCGCGTTGAACAAATTATGCCTATTTTTGTATTC
3003002	ML_condition2	1	1	3003002	+	BT_2405	hypothetical protein	21	1200	TTATCCGAATTTGTTTTGCGCGTTGAACAAATTATGCCTATTTTTGTATTC
3003002	SP_condition3	1	1	3003002	+	BT_2405	hypothetical protein	21	1200	TTATCCGAATTTGTTTTGCGCGTTGAACAAATTATGCCTATTTTTGTATTC
3020044	EL_condition1	1	1	3020044	-	BT_2417	hypothetical protein	72	1851	AACTTTCAACTAAAAATTTTCTATGCTACTTTTTTTGTGCTAATTTTGCGT
3020044	ML_condition2	0	0	3020044	-	BT_2417	hypothetical protein	72	1851	AACTTTCAACTAAAAATTTTCTATGCTACTTTTTTTGTGCTAATTTTGCGT
3020044	SP_condition3	0	0	3020044	-	BT_2417	hypothetical protein	72	1851	AACTTTCAACTAAAAATTTTCTATGCTACTTTTTTTGTGCTAATTTTGCGT
3047577	EL_condition1	0	0	3047577	-	BT_2433	two-component system response regulator	62	1341	ATAGTTTCCTGTGGAAATAACAATAAAGTAGGGAGAATTGTTCTCGGATCA
3047577	ML_condition2	1	1	3047577	-	BT_2433	two-component system response regulator	62	1341	ATAGTTTCCTGTGGAAATAACAATAAAGTAGGGAGAATTGTTCTCGGATCA
3047577	SP_condition3	1	1	3047577	-	BT_2433	two-component system response regulator	62	1341	ATAGTTTCCTGTGGAAATAACAATAAAGTAGGGAGAATTGTTCTCGGATCA
3106802	EL_condition1	0	0	3106802	-	BT_2484	hypothetical protein	110	777	ACGTCCAATAGCACTTTGGGATTTTGAACAAATATATCCCTATCTTTGTCT
3106802	ML_condition2	0	0	3106802	-	BT_2484	hypothetical protein	110	777	ACGTCCAATAGCACTTTGGGATTTTGAACAAATATATCCCTATCTTTGTCT
3106802	SP_condition3	1	1	3106802	-	BT_2484	hypothetical protein	110	777	ACGTCCAATAGCACTTTGGGATTTTGAACAAATATATCCCTATCTTTGTCT
3134292	EL_condition1	1	1	3134292	+	BT_2510	malate dehydrogenase	45	1002	AAAACTATTTTCGATGAACAATCGGACGATTAAGTCGTTATCTTTGTAGCG
3134292	ML_condition2	1	1	3134292	+	BT_2510	malate dehydrogenase	45	1002	AAAACTATTTTCGATGAACAATCGGACGATTAAGTCGTTATCTTTGTAGCG
3134292	SP_condition3	0	0	3134292	+	BT_2510	malate dehydrogenase	45	1002	AAAACTATTTTCGATGAACAATCGGACGATTAAGTCGTTATCTTTGTAGCG
3154288	EL_condition1	0	0	3154288	+	BT_2525	cephalosporin-C deacetylase	20	1359	TAGAACATTTTATCGACCTCTGTTTTTCTAATCTTTCCTAATATTGCGGCG
3154288	ML_condition2	0	0	3154288	+	BT_2525	cephalosporin-C deacetylase	20	1359	TAGAACATTTTATCGACCTCTGTTTTTCTAATCTTTCCTAATATTGCGGCG
3154288	SP_condition3	1	1	3154288	+	BT_2525	cephalosporin-C deacetylase	20	1359	TAGAACATTTTATCGACCTCTGTTTTTCTAATCTTTCCTAATATTGCGGCG
3156254	EL_condition1	1	1	3156254	-	BT_2526	hypothetical protein	20	399	GATTAGGCTTAAATAATGAACATTTGTACGTTCTTTCCGTTTATGTTATTA
3156254	ML_condition2	1	1	3156254	-	BT_2526	hypothetical protein	20	399	GATTAGGCTTAAATAATGAACATTTGTACGTTCTTTCCGTTTATGTTATTA
3156254	SP_condition3	1	1	3156254	-	BT_2526	hypothetical protein	20	399	GATTAGGCTTAAATAATGAACATTTGTACGTTCTTTCCGTTTATGTTATTA
3158138	EL_condition1	1	1	3158138	-	BT_2527	uridine kinase	29	1674	ATTTTAGTGGTTGTTTGTTCTCTATCTGATTACTAAGTATATTTAGTCCCA
3158138	ML_condition2	1	1	3158138	-	BT_2527	uridine kinase	29	1674	ATTTTAGTGGTTGTTTGTTCTCTATCTGATTACTAAGTATATTTAGTCCCA
3158138	SP_condition3	1	1	3158138	-	BT_2527	uridine kinase	29	1674	ATTTTAGTGGTTGTTTGTTCTCTATCTGATTACTAAGTATATTTAGTCCCA
3168913	EL_condition1	1	1	3168913	+	BT_2534	hypothetical protein	170	609	AACCTCGTAAGGTTAACCCTTTTCTCTTTAATATTAATAACTTTGTATGCA
3168913	ML_condition2	0	0	3168913	+	BT_2534	hypothetical protein	170	609	AACCTCGTAAGGTTAACCCTTTTCTCTTTAATATTAATAACTTTGTATGCA
3168913	SP_condition3	0	0	3168913	+	BT_2534	hypothetical protein	170	609	AACCTCGTAAGGTTAACCCTTTTCTCTTTAATATTAATAACTTTGTATGCA
3171359	EL_condition1	0	0	3171359	-	BT_2537	hypothetical protein	120	384	TTTTTCCGATTGAAGATTGTCCTTTTCATATCATATCCATACCTTTGTAGA
3171359	ML_condition2	0	0	3171359	-	BT_2537	hypothetical protein	120	384	TTTTTCCGATTGAAGATTGTCCTTTTCATATCATATCCATACCTTTGTAGA
3171359	SP_condition3	1	1	3171359	-	BT_2537	hypothetical protein	120	384	TTTTTCCGATTGAAGATTGTCCTTTTCATATCATATCCATACCTTTGTAGA
3171525	EL_condition1	0	0	3171525	-	BT_2537	hypothetical protein	286	384	CTTTTTTGTTTTTTAATAGTTAGTAAATCTGTTTCTTTTGTTTTGTGATCA
3171525	ML_condition2	0	0	3171525	-	BT_2537	hypothetical protein	286	384	CTTTTTTGTTTTTTAATAGTTAGTAAATCTGTTTCTTTTGTTTTGTGATCA
3171525	SP_condition3	1	1	3171525	-	BT_2537	hypothetical protein	286	384	CTTTTTTGTTTTTTAATAGTTAGTAAATCTGTTTCTTTTGTTTTGTGATCA
3172364	EL_condition1	1	1	3172364	-	BT_2539	rubredoxin	35	165	TTTACTTGGGATAAGAAAGAAGTTTGAACAATTTGCATTTTATTTGCGTTA
3172364	ML_condition2	1	1	3172364	-	BT_2539	rubredoxin	35	165	TTTACTTGGGATAAGAAAGAAGTTTGAACAATTTGCATTTTATTTGCGTTA
3172364	SP_condition3	1	1	3172364	-	BT_2539	rubredoxin	35	165	TTTACTTGGGATAAGAAAGAAGTTTGAACAATTTGCATTTTATTTGCGTTA
3173785	EL_condition1	1	1	3173785	+	BT_2541	calcium-transporting ATPase	28	2691	CATAAAAAGTTTTAATTAAACATTTTATCACAATTTTATGTTGTATTTTTG
3173785	ML_condition2	1	1	3173785	+	BT_2541	calcium-transporting ATPase	28	2691	CATAAAAAGTTTTAATTAAACATTTTATCACAATTTTATGTTGTATTTTTG
3173785	SP_condition3	1	1	3173785	+	BT_2541	calcium-transporting ATPase	28	2691	CATAAAAAGTTTTAATTAAACATTTTATCACAATTTTATGTTGTATTTTTG
3178260	EL_condition1	0	0	3178260	+	BT_2544	metal-dependent membrane protease	211	804	TAAAATCTCTTTTTCCTTTGCCAACTCAAAACTTACCTCTACATTTGCATA
3178260	ML_condition2	1	1	3178260	+	BT_2544	metal-dependent membrane protease	211	804	TAAAATCTCTTTTTCCTTTGCCAACTCAAAACTTACCTCTACATTTGCATA
3178260	SP_condition3	0	0	3178260	+	BT_2544	metal-dependent membrane protease	211	804	TAAAATCTCTTTTTCCTTTGCCAACTCAAAACTTACCTCTACATTTGCATA
3181922	EL_condition1	0	0	3181922	-	BT_2548	leucine aminopeptidase	171	996	GCTCTGGCCGACTTGGTGAAAGAATATGACTATCCGGTTTGTTTTAATTTC
3181922	ML_condition2	0	0	3181922	-	BT_2548	leucine aminopeptidase	171	996	GCTCTGGCCGACTTGGTGAAAGAATATGACTATCCGGTTTGTTTTAATTTC
3181922	SP_condition3	1	1	3181922	-	BT_2548	leucine aminopeptidase	171	996	GCTCTGGCCGACTTGGTGAAAGAATATGACTATCCGGTTTGTTTTAATTTC
3206574	EL_condition1	0	0	3206574	+	BT_2569	RNA polymerase ECF-type sigma factor	189	504	AAAGTTTAGGTCTGATGAAAACAATGATTACCTTATAAAGTTCAAATGAGG
3206574	ML_condition2	0	0	3206574	+	BT_2569	RNA polymerase ECF-type sigma factor	189	504	AAAGTTTAGGTCTGATGAAAACAATGATTACCTTATAAAGTTCAAATGAGG
3206574	SP_condition3	1	1	3206574	+	BT_2569	RNA polymerase ECF-type sigma factor	189	504	AAAGTTTAGGTCTGATGAAAACAATGATTACCTTATAAAGTTCAAATGAGG
3207468	EL_condition1	0	0	3207468	+	BT_2570	glutamate decarboxylase	58	1446	CGCCAAATAATGTAAAAGCCGAAAACTTTCAAAACCATCTGCTGTTGTTGA
3207468	ML_condition2	0	0	3207468	+	BT_2570	glutamate decarboxylase	58	1446	CGCCAAATAATGTAAAAGCCGAAAACTTTCAAAACCATCTGCTGTTGTTGA
3207468	SP_condition3	1	1	3207468	+	BT_2570	glutamate decarboxylase	58	1446	CGCCAAATAATGTAAAAGCCGAAAACTTTCAAAACCATCTGCTGTTGTTGA
3233564	EL_condition1	0	0	3233564	+	BT_2591	hypothetical protein	49	363	AATTCATCCGTCTATAAATTTACACAGAAACTTTTTTTGTATCTTTGCTTC
3233564	ML_condition2	0	0	3233564	+	BT_2591	hypothetical protein	49	363	AATTCATCCGTCTATAAATTTACACAGAAACTTTTTTTGTATCTTTGCTTC
3233564	SP_condition3	1	1	3233564	+	BT_2591	hypothetical protein	49	363	AATTCATCCGTCTATAAATTTACACAGAAACTTTTTTTGTATCTTTGCTTC
3303361	EL_condition1	1	1	3303361	-	BT_2650	hypothetical protein	13	702	AAATAGGTTCAATTATTTATATTTGCGGGAACCTGTTATATTTTTGCAGCT
3303361	ML_condition2	0	0	3303361	-	BT_2650	hypothetical protein	13	702	AAATAGGTTCAATTATTTATATTTGCGGGAACCTGTTATATTTTTGCAGCT
3303361	SP_condition3	0	0	3303361	-	BT_2650	hypothetical protein	13	702	AAATAGGTTCAATTATTTATATTTGCGGGAACCTGTTATATTTTTGCAGCT
3303382	EL_condition1	1	1	3303382	-	BT_2650	hypothetical protein	34	702	TTGCGGCATAGGGGAAAGAAAAAATAGGTTCAATTATTTATATTTGCGGGA
3303382	ML_condition2	1	1	3303382	-	BT_2650	hypothetical protein	34	702	TTGCGGCATAGGGGAAAGAAAAAATAGGTTCAATTATTTATATTTGCGGGA
3303382	SP_condition3	1	1	3303382	-	BT_2650	hypothetical protein	34	702	TTGCGGCATAGGGGAAAGAAAAAATAGGTTCAATTATTTATATTTGCGGGA
3316755	EL_condition1	1	1	3316755	+	BT_t41	tRNA-Pro	150	76	ATATTCCTATAGTATTTGGATAAATCGAACCTTTTCCATATCTTTGCACCG
3316755	ML_condition2	1	1	3316755	+	BT_t41	tRNA-Pro	150	76	ATATTCCTATAGTATTTGGATAAATCGAACCTTTTCCATATCTTTGCACCG
3316755	SP_condition3	1	1	3316755	+	BT_t41	tRNA-Pro	150	76	ATATTCCTATAGTATTTGGATAAATCGAACCTTTTCCATATCTTTGCACCG
3336974	EL_condition1	0	0	3336974	-	BT_2678	hypothetical protein	300	405	AGGAGCGAGCTCAGTGAATCAGCTGGCAGACAATTTGCAGGCTTTAAACCA
3336974	ML_condition2	0	0	3336974	-	BT_2678	hypothetical protein	300	405	AGGAGCGAGCTCAGTGAATCAGCTGGCAGACAATTTGCAGGCTTTAAACCA
3336974	SP_condition3	1	1	3336974	-	BT_2678	hypothetical protein	300	405	AGGAGCGAGCTCAGTGAATCAGCTGGCAGACAATTTGCAGGCTTTAAACCA
3341437	EL_condition1	1	1	3341437	-	BT_2680	beta-galactosidase	295	3006	TCTTGAATGGGGCTGACTAAAAAGTCAATAGTATCTTAAATCTCCTCCTTC
3341437	ML_condition2	1	1	3341437	-	BT_2680	beta-galactosidase	295	3006	TCTTGAATGGGGCTGACTAAAAAGTCAATAGTATCTTAAATCTCCTCCTTC
3341437	SP_condition3	0	0	3341437	-	BT_2680	beta-galactosidase	295	3006	TCTTGAATGGGGCTGACTAAAAAGTCAATAGTATCTTAAATCTCCTCCTTC
3352284	EL_condition1	1	1	3352284	-	BT_2689	hypothetical protein	182	648	TACAGCGATAAAACTTTACTTCATATACCTCTATTCCTTACTTTTGCTCTA
3352284	ML_condition2	1	1	3352284	-	BT_2689	hypothetical protein	182	648	TACAGCGATAAAACTTTACTTCATATACCTCTATTCCTTACTTTTGCTCTA
3352284	SP_condition3	0	0	3352284	-	BT_2689	hypothetical protein	182	648	TACAGCGATAAAACTTTACTTCATATACCTCTATTCCTTACTTTTGCTCTA
3363732	EL_condition1	1	1	3363732	-	BT_2699	hypothetical protein	5	396	AAGATTTACCGAATGAACTTTTCATAAGAATTATCTGTTATATTTGCAGGA
3363732	ML_condition2	0	0	3363732	-	BT_2699	hypothetical protein	5	396	AAGATTTACCGAATGAACTTTTCATAAGAATTATCTGTTATATTTGCAGGA
3363732	SP_condition3	0	0	3363732	-	BT_2699	hypothetical protein	5	396	AAGATTTACCGAATGAACTTTTCATAAGAATTATCTGTTATATTTGCAGGA
3377241	EL_condition1	0	0	3377241	-	BT_2725	50S ribosomal protein L23	142	291	AAAAGCTACTTGTAATTTTACCGGAAGCAAATAAAAACGTATATTTGTCAG
3377241	ML_condition2	0	0	3377241	-	BT_2725	50S ribosomal protein L23	142	291	AAAAGCTACTTGTAATTTTACCGGAAGCAAATAAAAACGTATATTTGTCAG
3377241	SP_condition3	1	1	3377241	-	BT_2725	50S ribosomal protein L23	142	291	AAAAGCTACTTGTAATTTTACCGGAAGCAAATAAAAACGTATATTTGTCAG
3416927	EL_condition1	1	1	3416927	+	BT_2756	anaerobic C4-dicarboxylate transporter	21	1311	TTATCTTAGAAACAGAGAAAAAACGAAGATAAATCCTTTATCTTTGTTAGG
3416927	ML_condition2	1	1	3416927	+	BT_2756	anaerobic C4-dicarboxylate transporter	21	1311	TTATCTTAGAAACAGAGAAAAAACGAAGATAAATCCTTTATCTTTGTTAGG
3416927	SP_condition3	0	0	3416927	+	BT_2756	anaerobic C4-dicarboxylate transporter	21	1311	TTATCTTAGAAACAGAGAAAAAACGAAGATAAATCCTTTATCTTTGTTAGG
3420937	EL_condition1	0	0	3420937	-	BT_2759	hypothetical protein	104	222	AGATTATCAGATTATTTGTTTGTTTTATCCCGAAAAATTAATTTTGATGAA
3420937	ML_condition2	1	1	3420937	-	BT_2759	hypothetical protein	104	222	AGATTATCAGATTATTTGTTTGTTTTATCCCGAAAAATTAATTTTGATGAA
3420937	SP_condition3	0	0	3420937	-	BT_2759	hypothetical protein	104	222	AGATTATCAGATTATTTGTTTGTTTTATCCCGAAAAATTAATTTTGATGAA
3421489	EL_condition1	0	0	3421489	-	BT_2760	hypothetical protein	28	564	AAACAGCATTATATCGTCAACTTCTGATCACCTTTATACGTTAATCTTATA
3421489	ML_condition2	1	1	3421489	-	BT_2760	hypothetical protein	28	564	AAACAGCATTATATCGTCAACTTCTGATCACCTTTATACGTTAATCTTATA
3421489	SP_condition3	0	0	3421489	-	BT_2760	hypothetical protein	28	564	AAACAGCATTATATCGTCAACTTCTGATCACCTTTATACGTTAATCTTATA
3452470	EL_condition1	0	0	3452470	-	BT_2783	transcriptional regulator	148	576	AAATATGAAAATTCCGAGTTTAATTAGTGTTAATCTCCAGTCTATATATTA
3452470	ML_condition2	0	0	3452470	-	BT_2783	transcriptional regulator	148	576	AAATATGAAAATTCCGAGTTTAATTAGTGTTAATCTCCAGTCTATATATTA
3452470	SP_condition3	1	1	3452470	-	BT_2783	transcriptional regulator	148	576	AAATATGAAAATTCCGAGTTTAATTAGTGTTAATCTCCAGTCTATATATTA
3471721	EL_condition1	1	1	3471721	-	BT_2797	S-adenosyl-L-homocysteine hydrolase	17	1431	TAAAAAAGAAGGATAGCTTTTGCCCTACTAATCAGAATGTTCTATCTTTGC
3471721	ML_condition2	1	1	3471721	-	BT_2797	S-adenosyl-L-homocysteine hydrolase	17	1431	TAAAAAAGAAGGATAGCTTTTGCCCTACTAATCAGAATGTTCTATCTTTGC
3471721	SP_condition3	0	0	3471721	-	BT_2797	S-adenosyl-L-homocysteine hydrolase	17	1431	TAAAAAAGAAGGATAGCTTTTGCCCTACTAATCAGAATGTTCTATCTTTGC
3474794	EL_condition1	1	1	3474794	+	BT_t51	tRNA-Asn	0	77	TGGTTCAAGTCCAAGAGGAAGAGCAAAACTGAAATTCTTGATTGCAACATT
3474794	ML_condition2	0	0	3474794	+	BT_t51	tRNA-Asn	0	77	TGGTTCAAGTCCAAGAGGAAGAGCAAAACTGAAATTCTTGATTGCAACATT
3474794	SP_condition3	0	0	3474794	+	BT_t51	tRNA-Asn	0	77	TGGTTCAAGTCCAAGAGGAAGAGCAAAACTGAAATTCTTGATTGCAACATT
3491775	EL_condition1	1	1	3491775	-	BT_2810	hypothetical protein	18	1836	AGATTGTAAAAAGTCTCTTGTGGCTTTTATTTTTTTCTTACCTTTGTGATT
3491775	ML_condition2	1	1	3491775	-	BT_2810	hypothetical protein	18	1836	AGATTGTAAAAAGTCTCTTGTGGCTTTTATTTTTTTCTTACCTTTGTGATT
3491775	SP_condition3	1	1	3491775	-	BT_2810	hypothetical protein	18	1836	AGATTGTAAAAAGTCTCTTGTGGCTTTTATTTTTTTCTTACCTTTGTGATT
3494073	EL_condition1	1	1	3494073	-	BT_2812	alkyl hydroperoxide reductase	32	567	TTTGCATCAGAAACAAAAAACAAAACGATGTTTCTGATGTTATAAGTCAAA
3494073	ML_condition2	1	1	3494073	-	BT_2812	alkyl hydroperoxide reductase	32	567	TTTGCATCAGAAACAAAAAACAAAACGATGTTTCTGATGTTATAAGTCAAA
3494073	SP_condition3	0	0	3494073	-	BT_2812	alkyl hydroperoxide reductase	32	567	TTTGCATCAGAAACAAAAAACAAAACGATGTTTCTGATGTTATAAGTCAAA
3497402	EL_condition1	1	1	3497402	+	BT_2816	hypothetical protein	210	3012	AAAACGTTTTAAATGAGGAAAATACTAAGATTCGTATTATCTTTGTAACCA
3497402	ML_condition2	1	1	3497402	+	BT_2816	hypothetical protein	210	3012	AAAACGTTTTAAATGAGGAAAATACTAAGATTCGTATTATCTTTGTAACCA
3497402	SP_condition3	0	0	3497402	+	BT_2816	hypothetical protein	210	3012	AAAACGTTTTAAATGAGGAAAATACTAAGATTCGTATTATCTTTGTAACCA
3497599	EL_condition1	1	1	3497599	+	BT_2816	hypothetical protein	13	3012	AAAATAACTTTCAAAGGGTTTTCGTTGGAAGATATAGTCGTATTTTTGTCA
3497599	ML_condition2	1	1	3497599	+	BT_2816	hypothetical protein	13	3012	AAAATAACTTTCAAAGGGTTTTCGTTGGAAGATATAGTCGTATTTTTGTCA
3497599	SP_condition3	1	1	3497599	+	BT_2816	hypothetical protein	13	3012	AAAATAACTTTCAAAGGGTTTTCGTTGGAAGATATAGTCGTATTTTTGTCA
3522117	EL_condition1	1	1	3522117	-	BT_2826	two-component system sensor histidine kinase/response regulator	22	3918	TTAATATAAAACAGTTTTATTTAAATAGAATTTCCTATATTTACACCTTTG
3522117	ML_condition2	1	1	3522117	-	BT_2826	two-component system sensor histidine kinase/response regulator	22	3918	TTAATATAAAACAGTTTTATTTAAATAGAATTTCCTATATTTACACCTTTG
3522117	SP_condition3	1	1	3522117	-	BT_2826	two-component system sensor histidine kinase/response regulator	22	3918	TTAATATAAAACAGTTTTATTTAAATAGAATTTCCTATATTTACACCTTTG
3528892	EL_condition1	0	0	3528892	-	BT_2829	arginyl-tRNA synthetase	18	1794	GAAATTAGAAGAGGGAGGCGCGTGCGTCTCCTTTTTTTGTATCTTTGCGCG
3528892	ML_condition2	0	0	3528892	-	BT_2829	arginyl-tRNA synthetase	18	1794	GAAATTAGAAGAGGGAGGCGCGTGCGTCTCCTTTTTTTGTATCTTTGCGCG
3528892	SP_condition3	1	1	3528892	-	BT_2829	arginyl-tRNA synthetase	18	1794	GAAATTAGAAGAGGGAGGCGCGTGCGTCTCCTTTTTTTGTATCTTTGCGCG
3529413	EL_condition1	1	1	3529413	+	BT_2831	rhomboid family protein	32	675	AATAGGGAAGCTTTTCCATGCTTTAAAACAGAATTTATTCGTACTTTTGCG
3529413	ML_condition2	1	1	3529413	+	BT_2831	rhomboid family protein	32	675	AATAGGGAAGCTTTTCCATGCTTTAAAACAGAATTTATTCGTACTTTTGCG
3529413	SP_condition3	0	0	3529413	+	BT_2831	rhomboid family protein	32	675	AATAGGGAAGCTTTTCCATGCTTTAAAACAGAATTTATTCGTACTTTTGCG
3537646	EL_condition1	1	1	3537646	-	BT_t52	tRNA-Arg	0	75	ATTCTTGTTAAATCAACAGAAACCGTTATCTTTGCAACCAAAATAAAAGCG
3537646	ML_condition2	0	0	3537646	-	BT_t52	tRNA-Arg	0	75	ATTCTTGTTAAATCAACAGAAACCGTTATCTTTGCAACCAAAATAAAAGCG
3537646	SP_condition3	1	1	3537646	-	BT_t52	tRNA-Arg	0	75	ATTCTTGTTAAATCAACAGAAACCGTTATCTTTGCAACCAAAATAAAAGCG
3555257	EL_condition1	1	1	3555257	+	BT_2850	two-component system sensor histidine kinase	30	1554	AGCGATATTTTTTTTACTGGCTATATCTTTTTTATTCATATATTTGTTTTA
3555257	ML_condition2	1	1	3555257	+	BT_2850	two-component system sensor histidine kinase	30	1554	AGCGATATTTTTTTTACTGGCTATATCTTTTTTATTCATATATTTGTTTTA
3555257	SP_condition3	1	1	3555257	+	BT_2850	two-component system sensor histidine kinase	30	1554	AGCGATATTTTTTTTACTGGCTATATCTTTTTTATTCATATATTTGTTTTA
3555268	EL_condition1	1	1	3555268	+	BT_2850	two-component system sensor histidine kinase	19	1554	TTTTACTGGCTATATCTTTTTTATTCATATATTTGTTTTACATTTGTAGTA
3555268	ML_condition2	1	1	3555268	+	BT_2850	two-component system sensor histidine kinase	19	1554	TTTTACTGGCTATATCTTTTTTATTCATATATTTGTTTTACATTTGTAGTA
3555268	SP_condition3	0	0	3555268	+	BT_2850	two-component system sensor histidine kinase	19	1554	TTTTACTGGCTATATCTTTTTTATTCATATATTTGTTTTACATTTGTAGTA
3625803	EL_condition1	1	1	3625803	-	BT_2897	two-component system sensor histidine kinase/response regulator	209	3981	TTGAACAATTTTTGATACACCAAATATTCCATGTTTGCTACTTTTGTCTTA
3625803	ML_condition2	1	1	3625803	-	BT_2897	two-component system sensor histidine kinase/response regulator	209	3981	TTGAACAATTTTTGATACACCAAATATTCCATGTTTGCTACTTTTGTCTTA
3625803	SP_condition3	1	1	3625803	-	BT_2897	two-component system sensor histidine kinase/response regulator	209	3981	TTGAACAATTTTTGATACACCAAATATTCCATGTTTGCTACTTTTGTCTTA
3647136	EL_condition1	0	0	3647136	-	BT_2910	transcriptional regulator	164	882	ATATAGATTAATATGACTCTGATATAAAGAAAGAGTGTGTATCTTTATATG
3647136	ML_condition2	0	0	3647136	-	BT_2910	transcriptional regulator	164	882	ATATAGATTAATATGACTCTGATATAAAGAAAGAGTGTGTATCTTTATATG
3647136	SP_condition3	1	1	3647136	-	BT_2910	transcriptional regulator	164	882	ATATAGATTAATATGACTCTGATATAAAGAAAGAGTGTGTATCTTTATATG
3708635	EL_condition1	0	0	3708635	-	BT_2945	UDP-N-acetyl-D-mannosamine dehydrogenase	181	1203	TGTTTGTTTGTCACGTACCAACATTTTCGCCTTGATGCCGTTGTTCTTAAG
3708635	ML_condition2	1	1	3708635	-	BT_2945	UDP-N-acetyl-D-mannosamine dehydrogenase	181	1203	TGTTTGTTTGTCACGTACCAACATTTTCGCCTTGATGCCGTTGTTCTTAAG
3708635	SP_condition3	1	1	3708635	-	BT_2945	UDP-N-acetyl-D-mannosamine dehydrogenase	181	1203	TGTTTGTTTGTCACGTACCAACATTTTCGCCTTGATGCCGTTGTTCTTAAG
3729639	EL_condition1	0	0	3729639	-	BT_2959	hypothetical protein	39	1383	CTATTCTCCATAGGAATATAGATAGTTAATCGTAAATTTGTAATTTAATTG
3729639	ML_condition2	0	0	3729639	-	BT_2959	hypothetical protein	39	1383	CTATTCTCCATAGGAATATAGATAGTTAATCGTAAATTTGTAATTTAATTG
3729639	SP_condition3	1	1	3729639	-	BT_2959	hypothetical protein	39	1383	CTATTCTCCATAGGAATATAGATAGTTAATCGTAAATTTGTAATTTAATTG
3752141	EL_condition1	0	0	3752141	+	BT_2972	hypothetical protein	189	774	TTTGCCACAAACTAAAAAGAATAATTGGATGTTAATCACATTTACATTCCG
3752141	ML_condition2	0	0	3752141	+	BT_2972	hypothetical protein	189	774	TTTGCCACAAACTAAAAAGAATAATTGGATGTTAATCACATTTACATTCCG
3752141	SP_condition3	1	1	3752141	+	BT_2972	hypothetical protein	189	774	TTTGCCACAAACTAAAAAGAATAATTGGATGTTAATCACATTTACATTCCG
3801693	EL_condition1	1	1	3801693	-	BT_3010	RNA polymerase ECF-type sigma factor	47	576	TATTACATTTACCCCTATCGGATATAAAAAAAATGTGTTTTATTTTTGTAT
3801693	ML_condition2	0	0	3801693	-	BT_3010	RNA polymerase ECF-type sigma factor	47	576	TATTACATTTACCCCTATCGGATATAAAAAAAATGTGTTTTATTTTTGTAT
3801693	SP_condition3	0	0	3801693	-	BT_3010	RNA polymerase ECF-type sigma factor	47	576	TATTACATTTACCCCTATCGGATATAAAAAAAATGTGTTTTATTTTTGTAT
3818133	EL_condition1	0	0	3818133	-	BT_3018	mechanosensitive ion channel MscS	42	1851	GGGAATTGTTATGTCAAAAACAATCCGTATGTTTGCCATGTTTATTAAAAA
3818133	ML_condition2	0	0	3818133	-	BT_3018	mechanosensitive ion channel MscS	42	1851	GGGAATTGTTATGTCAAAAACAATCCGTATGTTTGCCATGTTTATTAAAAA
3818133	SP_condition3	1	1	3818133	-	BT_3018	mechanosensitive ion channel MscS	42	1851	GGGAATTGTTATGTCAAAAACAATCCGTATGTTTGCCATGTTTATTAAAAA
3818204	EL_condition1	1	1	3818204	+	BT_3019	Na+/Ca2+ exchanger protein%2C cation antiporter	14	987	ATACGGATTGTTTTTGACATAACAATTCCCTAAATGATTATCTTTGCCCCA
3818204	ML_condition2	1	1	3818204	+	BT_3019	Na+/Ca2+ exchanger protein%2C cation antiporter	14	987	ATACGGATTGTTTTTGACATAACAATTCCCTAAATGATTATCTTTGCCCCA
3818204	SP_condition3	0	0	3818204	+	BT_3019	Na+/Ca2+ exchanger protein%2C cation antiporter	14	987	ATACGGATTGTTTTTGACATAACAATTCCCTAAATGATTATCTTTGCCCCA
3840000	EL_condition1	0	0	3840000	+	BT_3033	DNA topoisomerase IV subunit B	14	1878	ATTACTTTGAGACTAAGCAACATAAGCGCCGCCGTGCGTTCACCAAAGAGA
3840000	ML_condition2	1	1	3840000	+	BT_3033	DNA topoisomerase IV subunit B	14	1878	ATTACTTTGAGACTAAGCAACATAAGCGCCGCCGTGCGTTCACCAAAGAGA
3840000	SP_condition3	0	0	3840000	+	BT_3033	DNA topoisomerase IV subunit B	14	1878	ATTACTTTGAGACTAAGCAACATAAGCGCCGCCGTGCGTTCACCAAAGAGA
3876809	EL_condition1	1	1	3876809	+	BT_3056	hypothetical protein	32	1230	ATTTATAGATAGCTTGTTCATTATCCGTTTTTTATTCTTTTCTTTGTGACA
3876809	ML_condition2	1	1	3876809	+	BT_3056	hypothetical protein	32	1230	ATTTATAGATAGCTTGTTCATTATCCGTTTTTTATTCTTTTCTTTGTGACA
3876809	SP_condition3	1	1	3876809	+	BT_3056	hypothetical protein	32	1230	ATTTATAGATAGCTTGTTCATTATCCGTTTTTTATTCTTTTCTTTGTGACA
3885059	EL_condition1	0	0	3885059	-	BT_3062	hypothetical protein	74	498	CACAAGGGGGACTAAAGGGGACTGGACGGTTTGCGCCCTGTTATATCTTTG
3885059	ML_condition2	0	0	3885059	-	BT_3062	hypothetical protein	74	498	CACAAGGGGGACTAAAGGGGACTGGACGGTTTGCGCCCTGTTATATCTTTG
3885059	SP_condition3	1	1	3885059	-	BT_3062	hypothetical protein	74	498	CACAAGGGGGACTAAAGGGGACTGGACGGTTTGCGCCCTGTTATATCTTTG
3899279	EL_condition1	0	0	3899279	-	BT_3074	hypothetical protein	182	966	TTATTCATGTGAAATGTCCATTAATTGTGCTAAAAGTTATATCTTTGCTCG
3899279	ML_condition2	0	0	3899279	-	BT_3074	hypothetical protein	182	966	TTATTCATGTGAAATGTCCATTAATTGTGCTAAAAGTTATATCTTTGCTCG
3899279	SP_condition3	1	1	3899279	-	BT_3074	hypothetical protein	182	966	TTATTCATGTGAAATGTCCATTAATTGTGCTAAAAGTTATATCTTTGCTCG
3900276	EL_condition1	0	0	3900276	-	BT_3075	NAD-dependent epimerase/dehydratase	181	1008	TGATGGGAGTACAAAGTAAACAAATATTTGAATTTGATAGTTATGAATTGG
3900276	ML_condition2	0	0	3900276	-	BT_3075	NAD-dependent epimerase/dehydratase	181	1008	TGATGGGAGTACAAAGTAAACAAATATTTGAATTTGATAGTTATGAATTGG
3900276	SP_condition3	1	1	3900276	-	BT_3075	NAD-dependent epimerase/dehydratase	181	1008	TGATGGGAGTACAAAGTAAACAAATATTTGAATTTGATAGTTATGAATTGG
3925681	EL_condition1	1	1	3925681	-	BT_3091	regulatory protein	19	1653	TAATTTCTCAAAGAAGGCTGTCGGTTTCTGAAAGACTTTTATCTTTGCAGA
3925681	ML_condition2	0	0	3925681	-	BT_3091	regulatory protein	19	1653	TAATTTCTCAAAGAAGGCTGTCGGTTTCTGAAAGACTTTTATCTTTGCAGA
3925681	SP_condition3	0	0	3925681	-	BT_3091	regulatory protein	19	1653	TAATTTCTCAAAGAAGGCTGTCGGTTTCTGAAAGACTTTTATCTTTGCAGA
3956785	EL_condition1	0	0	3956785	+	BT_3110	hypothetical protein	130	1026	GGGTGACTGTTTTACAACCACCATCCTTTGCTGGTTATTGTTCTAAGTTAG
3956785	ML_condition2	0	0	3956785	+	BT_3110	hypothetical protein	130	1026	GGGTGACTGTTTTACAACCACCATCCTTTGCTGGTTATTGTTCTAAGTTAG
3956785	SP_condition3	1	1	3956785	+	BT_3110	hypothetical protein	130	1026	GGGTGACTGTTTTACAACCACCATCCTTTGCTGGTTATTGTTCTAAGTTAG
3961809	EL_condition1	1	1	3961809	+	BT_3113	MFS transport protein AraJ	64	1143	ATCAAAATCATTCCTGACGAACTCATTCTGAGAGATTTTGTTTTACCTTTG
3961809	ML_condition2	1	1	3961809	+	BT_3113	MFS transport protein AraJ	64	1143	ATCAAAATCATTCCTGACGAACTCATTCTGAGAGATTTTGTTTTACCTTTG
3961809	SP_condition3	1	1	3961809	+	BT_3113	MFS transport protein AraJ	64	1143	ATCAAAATCATTCCTGACGAACTCATTCTGAGAGATTTTGTTTTACCTTTG
3983865	EL_condition1	0	0	3983865	+	BT_3126	leucyl-tRNA synthetase	51	2835	TTTTTTCACTCACTACGTGGTTATCTGAAAATAAACACGTAAATTTGCTGG
3983865	ML_condition2	1	1	3983865	+	BT_3126	leucyl-tRNA synthetase	51	2835	TTTTTTCACTCACTACGTGGTTATCTGAAAATAAACACGTAAATTTGCTGG
3983865	SP_condition3	1	1	3983865	+	BT_3126	leucyl-tRNA synthetase	51	2835	TTTTTTCACTCACTACGTGGTTATCTGAAAATAAACACGTAAATTTGCTGG
4017265	EL_condition1	0	0	4017265	-	BT_3152	ATP-dependent DNA helicase	124	1536	GGCAGTAACCAAGCGCTCAAACAAGTGGTTGGCAGAAATGTTGGGTAAAGA
4017265	ML_condition2	1	1	4017265	-	BT_3152	ATP-dependent DNA helicase	124	1536	GGCAGTAACCAAGCGCTCAAACAAGTGGTTGGCAGAAATGTTGGGTAAAGA
4017265	SP_condition3	1	1	4017265	-	BT_3152	ATP-dependent DNA helicase	124	1536	GGCAGTAACCAAGCGCTCAAACAAGTGGTTGGCAGAAATGTTGGGTAAAGA
4017381	EL_condition1	0	0	4017381	-	BT_3152	ATP-dependent DNA helicase	240	1536	ATTTTGAGGCTATTGTTCCTTTTTCTGAAATTATTTTCGTACTTTTGCAAG
4017381	ML_condition2	1	1	4017381	-	BT_3152	ATP-dependent DNA helicase	240	1536	ATTTTGAGGCTATTGTTCCTTTTTCTGAAATTATTTTCGTACTTTTGCAAG
4017381	SP_condition3	1	1	4017381	-	BT_3152	ATP-dependent DNA helicase	240	1536	ATTTTGAGGCTATTGTTCCTTTTTCTGAAATTATTTTCGTACTTTTGCAAG
4035629	EL_condition1	1	1	4035629	-	BT_3164	quinolinate synthetase	237	939	TTTTCAGCACTTATCTGCCTGTTTATATCCATAAAGTTTTTAACTTTGCAC
4035629	ML_condition2	1	1	4035629	-	BT_3164	quinolinate synthetase	237	939	TTTTCAGCACTTATCTGCCTGTTTATATCCATAAAGTTTTTAACTTTGCAC
4035629	SP_condition3	1	1	4035629	-	BT_3164	quinolinate synthetase	237	939	TTTTCAGCACTTATCTGCCTGTTTATATCCATAAAGTTTTTAACTTTGCAC
4071742	EL_condition1	1	1	4071742	+	BT_3182	rubrerythrin	57	579	TTCATCAAGAAAAGGGAGCTTATTACGAACAAATCGCTTATATTTGCGTTA
4071742	ML_condition2	1	1	4071742	+	BT_3182	rubrerythrin	57	579	TTCATCAAGAAAAGGGAGCTTATTACGAACAAATCGCTTATATTTGCGTTA
4071742	SP_condition3	1	1	4071742	+	BT_3182	rubrerythrin	57	579	TTCATCAAGAAAAGGGAGCTTATTACGAACAAATCGCTTATATTTGCGTTA
4074331	EL_condition1	1	1	4074331	-	BT_3184	L-aspartate oxidase	26	1572	TTTATGAATTAGTGACAACGAAAAGAACAACGAAGTGACTTATTTTGTAGC
4074331	ML_condition2	1	1	4074331	-	BT_3184	L-aspartate oxidase	26	1572	TTTATGAATTAGTGACAACGAAAAGAACAACGAAGTGACTTATTTTGTAGC
4074331	SP_condition3	0	0	4074331	-	BT_3184	L-aspartate oxidase	26	1572	TTTATGAATTAGTGACAACGAAAAGAACAACGAAGTGACTTATTTTGTAGC
4084581	EL_condition1	1	1	4084581	+	BT_3195	(dimethylallyl)adenosine tRNA methylthiotransferase	63	1368	AATTATCAGAATAATGCCTGAACTACAAGTTTTTGCGTTATTTTCGTACCA
4084581	ML_condition2	1	1	4084581	+	BT_3195	(dimethylallyl)adenosine tRNA methylthiotransferase	63	1368	AATTATCAGAATAATGCCTGAACTACAAGTTTTTGCGTTATTTTCGTACCA
4084581	SP_condition3	1	1	4084581	+	BT_3195	(dimethylallyl)adenosine tRNA methylthiotransferase	63	1368	AATTATCAGAATAATGCCTGAACTACAAGTTTTTGCGTTATTTTCGTACCA
4084620	EL_condition1	0	0	4084620	+	BT_3195	(dimethylallyl)adenosine tRNA methylthiotransferase	24	1368	ATTTTCGTACCATTTTACCGCTTATTGAATTCGAAGCCGTATCTTTGCGGA
4084620	ML_condition2	0	0	4084620	+	BT_3195	(dimethylallyl)adenosine tRNA methylthiotransferase	24	1368	ATTTTCGTACCATTTTACCGCTTATTGAATTCGAAGCCGTATCTTTGCGGA
4084620	SP_condition3	1	1	4084620	+	BT_3195	(dimethylallyl)adenosine tRNA methylthiotransferase	24	1368	ATTTTCGTACCATTTTACCGCTTATTGAATTCGAAGCCGTATCTTTGCGGA
4113370	EL_condition1	0	0	4113370	-	BT_3220	hypothetical protein	58	1737	TATCGAAATAAAATCCGGCGAAAACTATATTATCGGTTGTTTTATATTATA
4113370	ML_condition2	1	0	4113370	-	BT_3220	hypothetical protein	58	1737	TATCGAAATAAAATCCGGCGAAAACTATATTATCGGTTGTTTTATATTATA
4113370	SP_condition3	1	1	4113370	-	BT_3220	hypothetical protein	58	1737	TATCGAAATAAAATCCGGCGAAAACTATATTATCGGTTGTTTTATATTATA
4125674	EL_condition1	1	1	4125674	-	BT_3234	hypothetical protein	31	1191	AGCAATACAAAAGATGATGTTATTATTAAATTAATTCGTATCTTTCGGACA
4125674	ML_condition2	1	1	4125674	-	BT_3234	hypothetical protein	31	1191	AGCAATACAAAAGATGATGTTATTATTAAATTAATTCGTATCTTTCGGACA
4125674	SP_condition3	0	0	4125674	-	BT_3234	hypothetical protein	31	1191	AGCAATACAAAAGATGATGTTATTATTAAATTAATTCGTATCTTTCGGACA
4164990	EL_condition1	1	1	4164990	+	BT_3261	octaprenyl-diphosphate synthase	26	975	TTTTTCATGGTAAAAGTACAAAAAAATACCGTATTAAGCGTTTTATTATTA
4164990	ML_condition2	1	1	4164990	+	BT_3261	octaprenyl-diphosphate synthase	26	975	TTTTTCATGGTAAAAGTACAAAAAAATACCGTATTAAGCGTTTTATTATTA
4164990	SP_condition3	1	1	4164990	+	BT_3261	octaprenyl-diphosphate synthase	26	975	TTTTTCATGGTAAAAGTACAAAAAAATACCGTATTAAGCGTTTTATTATTA
4166790	EL_condition1	0	0	4166790	-	BT_3262	hypothetical protein	119	681	AAGCAAACGGGTCTCACGCACCTTCATGTATATACTTTTGTTATATATCGA
4166790	ML_condition2	1	1	4166790	-	BT_3262	hypothetical protein	119	681	AAGCAAACGGGTCTCACGCACCTTCATGTATATACTTTTGTTATATATCGA
4166790	SP_condition3	1	1	4166790	-	BT_3262	hypothetical protein	119	681	AAGCAAACGGGTCTCACGCACCTTCATGTATATACTTTTGTTATATATCGA
4174395	EL_condition1	1	1	4174395	+	BT_3269	RNA polymerase ECF-type sigma factor	143	573	TATGGGGGATTCTTTAGGTGGGGCGGAGTTATTCGCTCTTTTTTTATTTTA
4174395	ML_condition2	1	1	4174395	+	BT_3269	RNA polymerase ECF-type sigma factor	143	573	TATGGGGGATTCTTTAGGTGGGGCGGAGTTATTCGCTCTTTTTTTATTTTA
4174395	SP_condition3	0	0	4174395	+	BT_3269	RNA polymerase ECF-type sigma factor	143	573	TATGGGGGATTCTTTAGGTGGGGCGGAGTTATTCGCTCTTTTTTTATTTTA
4210570	EL_condition1	0	0	4210570	-	BT_3290	hypothetical protein	281	867	AAAAGCAACCAACGCGAACACTAATAAGCCAACTAATCTGTTTTTCATATG
4210570	ML_condition2	0	0	4210570	-	BT_3290	hypothetical protein	281	867	AAAAGCAACCAACGCGAACACTAATAAGCCAACTAATCTGTTTTTCATATG
4210570	SP_condition3	1	1	4210570	-	BT_3290	hypothetical protein	281	867	AAAAGCAACCAACGCGAACACTAATAAGCCAACTAATCTGTTTTTCATATG
4304445	EL_condition1	1	1	4304445	-	BT_3340	beta-galactosidase	27	3111	GAATGATTATTGGTCCTTATCTTGTTAATAAATCCCTATCTTTGACTCCCG
4304445	ML_condition2	1	1	4304445	-	BT_3340	beta-galactosidase	27	3111	GAATGATTATTGGTCCTTATCTTGTTAATAAATCCCTATCTTTGACTCCCG
4304445	SP_condition3	0	0	4304445	-	BT_3340	beta-galactosidase	27	3111	GAATGATTATTGGTCCTTATCTTGTTAATAAATCCCTATCTTTGACTCCCG
4327827	EL_condition1	0	0	4327827	-	BT_3353	Snf2 family helicase	17	3084	GTTTTCTTCCATCATGCTGCAAAATTAAGGATTTTCCCGTATCTTTGTTTG
4327827	ML_condition2	1	1	4327827	-	BT_3353	Snf2 family helicase	17	3084	GTTTTCTTCCATCATGCTGCAAAATTAAGGATTTTCCCGTATCTTTGTTTG
4327827	SP_condition3	1	1	4327827	-	BT_3353	Snf2 family helicase	17	3084	GTTTTCTTCCATCATGCTGCAAAATTAAGGATTTTCCCGTATCTTTGTTTG
4330786	EL_condition1	0	0	4330786	+	BT_3356	6-phosphofructokinase	45	1011	TTATTTATCTTTTTTTTCTATCTTTACGACGGAAATAATCGTTAAAATTTG
4330786	ML_condition2	0	0	4330786	+	BT_3356	6-phosphofructokinase	45	1011	TTATTTATCTTTTTTTTCTATCTTTACGACGGAAATAATCGTTAAAATTTG
4330786	SP_condition3	1	1	4330786	+	BT_3356	6-phosphofructokinase	45	1011	TTATTTATCTTTTTTTTCTATCTTTACGACGGAAATAATCGTTAAAATTTG
4341915	EL_condition1	1	1	4341915	+	BT_3366	glycosyltransferase YibD	42	1011	AAATCGAGGGTAGTTTTGCAGTATTCCTTGTTATATAGCATTCTATATAGA
4341915	ML_condition2	0	0	4341915	+	BT_3366	glycosyltransferase YibD	42	1011	AAATCGAGGGTAGTTTTGCAGTATTCCTTGTTATATAGCATTCTATATAGA
4341915	SP_condition3	0	0	4341915	+	BT_3366	glycosyltransferase YibD	42	1011	AAATCGAGGGTAGTTTTGCAGTATTCCTTGTTATATAGCATTCTATATAGA
4346833	EL_condition1	1	1	4346833	+	BT_3370	glycosyltransferase YibD	23	990	AATCTGGTTTTTATTTTACTGATAATACTATATTCTCTATCTTTGTGCGTA
4346833	ML_condition2	0	0	4346833	+	BT_3370	glycosyltransferase YibD	23	990	AATCTGGTTTTTATTTTACTGATAATACTATATTCTCTATCTTTGTGCGTA
4346833	SP_condition3	0	0	4346833	+	BT_3370	glycosyltransferase YibD	23	990	AATCTGGTTTTTATTTTACTGATAATACTATATTCTCTATCTTTGTGCGTA
4372499	EL_condition1	1	1	4372499	-	BT_3391	ribonuclease H-like protein	44	636	TAGAACAAGCTTCTCTGCCAACTTGTTCGATTCCGGAATATATTTGTACCT
4372499	ML_condition2	1	1	4372499	-	BT_3391	ribonuclease H-like protein	44	636	TAGAACAAGCTTCTCTGCCAACTTGTTCGATTCCGGAATATATTTGTACCT
4372499	SP_condition3	0	0	4372499	-	BT_3391	ribonuclease H-like protein	44	636	TAGAACAAGCTTCTCTGCCAACTTGTTCGATTCCGGAATATATTTGTACCT
4376511	EL_condition1	0	0	4376511	+	BT_3396	RNA polymerase ECF-type sigma factor	178	510	TTACCCGTGCCGAATTCGAACAATACGTTGCTGACGGCGTTATTCAAGGTG
4376511	ML_condition2	0	0	4376511	+	BT_3396	RNA polymerase ECF-type sigma factor	178	510	TTACCCGTGCCGAATTCGAACAATACGTTGCTGACGGCGTTATTCAAGGTG
4376511	SP_condition3	1	1	4376511	+	BT_3396	RNA polymerase ECF-type sigma factor	178	510	TTACCCGTGCCGAATTCGAACAATACGTTGCTGACGGCGTTATTCAAGGTG
4378657	EL_condition1	1	1	4378657	-	BT_3398	hypothetical protein	32	786	AAAAAAGTGATATTCAATGCAACTTTATAGTAACTCGCAACGTCTAATCCA
4378657	ML_condition2	1	1	4378657	-	BT_3398	hypothetical protein	32	786	AAAAAAGTGATATTCAATGCAACTTTATAGTAACTCGCAACGTCTAATCCA
4378657	SP_condition3	0	0	4378657	-	BT_3398	hypothetical protein	32	786	AAAAAAGTGATATTCAATGCAACTTTATAGTAACTCGCAACGTCTAATCCA
4379971	EL_condition1	1	1	4379971	+	BT_3401	hypothetical protein	176	1146	TGTAAAGATACAATTATTTTTTGTATTACTAAGAATTTCATTATCTTAGCA
4379971	ML_condition2	1	1	4379971	+	BT_3401	hypothetical protein	176	1146	TGTAAAGATACAATTATTTTTTGTATTACTAAGAATTTCATTATCTTAGCA
4379971	SP_condition3	0	0	4379971	+	BT_3401	hypothetical protein	176	1146	TGTAAAGATACAATTATTTTTTGTATTACTAAGAATTTCATTATCTTAGCA
4380076	EL_condition1	0	0	4380076	+	BT_3401	hypothetical protein	71	1146	AAGTTGAATATATACAATAAAGATTATGGATCATGAAGTGTTTATTAGCTA
4380076	ML_condition2	0	0	4380076	+	BT_3401	hypothetical protein	71	1146	AAGTTGAATATATACAATAAAGATTATGGATCATGAAGTGTTTATTAGCTA
4380076	SP_condition3	1	1	4380076	+	BT_3401	hypothetical protein	71	1146	AAGTTGAATATATACAATAAAGATTATGGATCATGAAGTGTTTATTAGCTA
4381386	EL_condition1	1	1	4381386	+	BT_3402	hypothetical protein	61	468	TTTTTCTTTAATGTTTTGTAGTCGAATAGATTATTTATATCTTTGCAACCG
4381386	ML_condition2	1	1	4381386	+	BT_3402	hypothetical protein	61	468	TTTTTCTTTAATGTTTTGTAGTCGAATAGATTATTTATATCTTTGCAACCG
4381386	SP_condition3	1	1	4381386	+	BT_3402	hypothetical protein	61	468	TTTTTCTTTAATGTTTTGTAGTCGAATAGATTATTTATATCTTTGCAACCG
4395829	EL_condition1	1	1	4395829	+	BT_3412	ribonuclease HII	22	603	AAGGGGACTTTGAATGAGGTCTCCTTTTTTATTTCCTTTATCTTTGTGGCA
4395829	ML_condition2	1	1	4395829	+	BT_3412	ribonuclease HII	22	603	AAGGGGACTTTGAATGAGGTCTCCTTTTTTATTTCCTTTATCTTTGTGGCA
4395829	SP_condition3	1	1	4395829	+	BT_3412	ribonuclease HII	22	603	AAGGGGACTTTGAATGAGGTCTCCTTTTTTATTTCCTTTATCTTTGTGGCA
4404197	EL_condition1	0	0	4404197	-	BT_3418	thiol:disulfide interchange protein	93	2472	TTTCGGGTGCAAAGGTACAAAAAAGATGATTACGTAAACGTTTAATCTATG
4404197	ML_condition2	0	0	4404197	-	BT_3418	thiol:disulfide interchange protein	93	2472	TTTCGGGTGCAAAGGTACAAAAAAGATGATTACGTAAACGTTTAATCTATG
4404197	SP_condition3	1	1	4404197	-	BT_3418	thiol:disulfide interchange protein	93	2472	TTTCGGGTGCAAAGGTACAAAAAAGATGATTACGTAAACGTTTAATCTATG
4542398	EL_condition1	0	0	4542398	+	BT_3518	anti-sigma factor	234	1203	GCTATGATGTCCTCCTTAACCACCAGGCAACGTGAAATTGTTTATTATCGG
4542398	ML_condition2	0	0	4542398	+	BT_3518	anti-sigma factor	234	1203	GCTATGATGTCCTCCTTAACCACCAGGCAACGTGAAATTGTTTATTATCGG
4542398	SP_condition3	1	1	4542398	+	BT_3518	anti-sigma factor	234	1203	GCTATGATGTCCTCCTTAACCACCAGGCAACGTGAAATTGTTTATTATCGG
4603878	EL_condition1	0	0	4603878	+	BT_3560	hypothetical protein	58	2541	TCTTTGTTTTTTCTTGTAATATCCCTTTTTTTTTGTTGTTTTGTACTCTCG
4603878	ML_condition2	0	0	4603878	+	BT_3560	hypothetical protein	58	2541	TCTTTGTTTTTTCTTGTAATATCCCTTTTTTTTTGTTGTTTTGTACTCTCG
4603878	SP_condition3	1	1	4603878	+	BT_3560	hypothetical protein	58	2541	TCTTTGTTTTTTCTTGTAATATCCCTTTTTTTTTGTTGTTTTGTACTCTCG
4623756	EL_condition1	1	1	4623756	-	BT_3569	hypothetical protein	52	3066	GCCCTTTCTCTCTCTTTCCCTAATCTTTTTTGCCTTTCATTTGTTCACTTT
4623756	ML_condition2	1	1	4623756	-	BT_3569	hypothetical protein	52	3066	GCCCTTTCTCTCTCTTTCCCTAATCTTTTTTGCCTTTCATTTGTTCACTTT
4623756	SP_condition3	1	1	4623756	-	BT_3569	hypothetical protein	52	3066	GCCCTTTCTCTCTCTTTCCCTAATCTTTTTTGCCTTTCATTTGTTCACTTT
4623760	EL_condition1	1	1	4623760	-	BT_3569	hypothetical protein	56	3066	AATTGCCCTTTCTCTCTCTTTCCCTAATCTTTTTTGCCTTTCATTTGTTCA
4623760	ML_condition2	1	1	4623760	-	BT_3569	hypothetical protein	56	3066	AATTGCCCTTTCTCTCTCTTTCCCTAATCTTTTTTGCCTTTCATTTGTTCA
4623760	SP_condition3	1	1	4623760	-	BT_3569	hypothetical protein	56	3066	AATTGCCCTTTCTCTCTCTTTCCCTAATCTTTTTTGCCTTTCATTTGTTCA
4634609	EL_condition1	0	0	4634609	-	BT_3579	DNA topoisomerase IV subunit A	158	2553	AACGTGAGTTCTTTTCGTCCTCATATTGAATTTATTTCGTATTTTTGCGTG
4634609	ML_condition2	0	0	4634609	-	BT_3579	DNA topoisomerase IV subunit A	158	2553	AACGTGAGTTCTTTTCGTCCTCATATTGAATTTATTTCGTATTTTTGCGTG
4634609	SP_condition3	1	1	4634609	-	BT_3579	DNA topoisomerase IV subunit A	158	2553	AACGTGAGTTCTTTTCGTCCTCATATTGAATTTATTTCGTATTTTTGCGTG
4697739	EL_condition1	0	0	4697739	-	BT_3624	hypothetical protein	102	1266	ATTTCTAACATTCACAGAAAACAATAAAGAACCTTTCGCATTTATTCAACA
4697739	ML_condition2	0	0	4697739	-	BT_3624	hypothetical protein	102	1266	ATTTCTAACATTCACAGAAAACAATAAAGAACCTTTCGCATTTATTCAACA
4697739	SP_condition3	1	1	4697739	-	BT_3624	hypothetical protein	102	1266	ATTTCTAACATTCACAGAAAACAATAAAGAACCTTTCGCATTTATTCAACA
4714201	EL_condition1	1	1	4714201	-	BT_3637	hypothetical protein	26	1740	ACAATTGCAGAAGGATAGTTGTTGGAGATAAAAAGAAAACTTAACTTTGCA
4714201	ML_condition2	0	0	4714201	-	BT_3637	hypothetical protein	26	1740	ACAATTGCAGAAGGATAGTTGTTGGAGATAAAAAGAAAACTTAACTTTGCA
4714201	SP_condition3	1	1	4714201	-	BT_3637	hypothetical protein	26	1740	ACAATTGCAGAAGGATAGTTGTTGGAGATAAAAAGAAAACTTAACTTTGCA
4714338	EL_condition1	1	1	4714338	+	BT_3638	Na+/H+ antiporter	22	2136	TTTATAATACCTGCATTGTGATTCTGCGAACTTTTTTGTTCCTTTGCGTAG
4714338	ML_condition2	1	1	4714338	+	BT_3638	Na+/H+ antiporter	22	2136	TTTATAATACCTGCATTGTGATTCTGCGAACTTTTTTGTTCCTTTGCGTAG
4714338	SP_condition3	0	0	4714338	+	BT_3638	Na+/H+ antiporter	22	2136	TTTATAATACCTGCATTGTGATTCTGCGAACTTTTTTGTTCCTTTGCGTAG
4720419	EL_condition1	0	0	4720419	-	BT_3642	Na+-dependent transporter	40	1371	TACGATTCCGGTACAAATATAACTATCATTTTCTATATTTGCATTTTAATA
4720419	ML_condition2	0	0	4720419	-	BT_3642	Na+-dependent transporter	40	1371	TACGATTCCGGTACAAATATAACTATCATTTTCTATATTTGCATTTTAATA
4720419	SP_condition3	1	1	4720419	-	BT_3642	Na+-dependent transporter	40	1371	TACGATTCCGGTACAAATATAACTATCATTTTCTATATTTGCATTTTAATA
4720432	EL_condition1	1	1	4720432	-	BT_3642	Na+-dependent transporter	53	1371	ATCTAAATAAAATTACGATTCCGGTACAAATATAACTATCATTTTCTATAT
4720432	ML_condition2	1	1	4720432	-	BT_3642	Na+-dependent transporter	53	1371	ATCTAAATAAAATTACGATTCCGGTACAAATATAACTATCATTTTCTATAT
4720432	SP_condition3	1	1	4720432	-	BT_3642	Na+-dependent transporter	53	1371	ATCTAAATAAAATTACGATTCCGGTACAAATATAACTATCATTTTCTATAT
4765520	EL_condition1	0	0	4765520	+	BT_3673	TonB	175	852	ATTATAATCCAGAAGAAAAGCAATTCTACTTATATTATCGTTTTGATAATG
4765520	ML_condition2	0	0	4765520	+	BT_3673	TonB	175	852	ATTATAATCCAGAAGAAAAGCAATTCTACTTATATTATCGTTTTGATAATG
4765520	SP_condition3	1	1	4765520	+	BT_3673	TonB	175	852	ATTATAATCCAGAAGAAAAGCAATTCTACTTATATTATCGTTTTGATAATG
4799521	EL_condition1	0	0	4799521	+	BT_3696	hypothetical protein	89	312	GGGCAGCCGACACAATGAACATTCGCCTGATAGACCACGTTATTGTTTGTG
4799521	ML_condition2	1	1	4799521	+	BT_3696	hypothetical protein	89	312	GGGCAGCCGACACAATGAACATTCGCCTGATAGACCACGTTATTGTTTGTG
4799521	SP_condition3	1	1	4799521	+	BT_3696	hypothetical protein	89	312	GGGCAGCCGACACAATGAACATTCGCCTGATAGACCACGTTATTGTTTGTG
4821471	EL_condition1	1	1	4821471	+	BT_3711	hypothetical protein	18	651	TTCATTGCCCACTATTCCGAAATTCAACTAATTTGTAGTATCTTTGGCGCG
4821471	ML_condition2	1	1	4821471	+	BT_3711	hypothetical protein	18	651	TTCATTGCCCACTATTCCGAAATTCAACTAATTTGTAGTATCTTTGGCGCG
4821471	SP_condition3	1	1	4821471	+	BT_3711	hypothetical protein	18	651	TTCATTGCCCACTATTCCGAAATTCAACTAATTTGTAGTATCTTTGGCGCG
4838742	EL_condition1	0	0	4838742	-	BT_3727	hypothetical protein	22	1482	CTTCCCCTTAATGTTCTATATCGGAAAAAATGTTCCTATTTTTGCAACTTG
4838742	ML_condition2	1	1	4838742	-	BT_3727	hypothetical protein	22	1482	CTTCCCCTTAATGTTCTATATCGGAAAAAATGTTCCTATTTTTGCAACTTG
4838742	SP_condition3	1	1	4838742	-	BT_3727	hypothetical protein	22	1482	CTTCCCCTTAATGTTCTATATCGGAAAAAATGTTCCTATTTTTGCAACTTG
4950578	EL_condition1	1	1	4950578	+	BT_3806	hypothetical protein	92	4440	TTTAGCTTTTGGACAAACCTTTTTTCAAAGTAATTTGTTTACTTTGTATCA
4950578	ML_condition2	0	0	4950578	+	BT_3806	hypothetical protein	92	4440	TTTAGCTTTTGGACAAACCTTTTTTCAAAGTAATTTGTTTACTTTGTATCA
4950578	SP_condition3	0	0	4950578	+	BT_3806	hypothetical protein	92	4440	TTTAGCTTTTGGACAAACCTTTTTTCAAAGTAATTTGTTTACTTTGTATCA
4957496	EL_condition1	1	1	4957496	+	BT_3808	hypothetical protein	111	912	GGAATACATTTTGCTATCGGTTACCCGTTCTAATGAATGATTTTTGTACGA
4957496	ML_condition2	0	0	4957496	+	BT_3808	hypothetical protein	111	912	GGAATACATTTTGCTATCGGTTACCCGTTCTAATGAATGATTTTTGTACGA
4957496	SP_condition3	1	1	4957496	+	BT_3808	hypothetical protein	111	912	GGAATACATTTTGCTATCGGTTACCCGTTCTAATGAATGATTTTTGTACGA
5001981	EL_condition1	0	0	5001981	+	BT_3845	inosine-5'-monophosphate dehydrogenase	27	1479	AAAATAGGCGTGCAGGTATGCTGTTTTGAATAAAAACCGTATATTTGCACG
5001981	ML_condition2	0	0	5001981	+	BT_3845	inosine-5'-monophosphate dehydrogenase	27	1479	AAAATAGGCGTGCAGGTATGCTGTTTTGAATAAAAACCGTATATTTGCACG
5001981	SP_condition3	1	1	5001981	+	BT_3845	inosine-5'-monophosphate dehydrogenase	27	1479	AAAATAGGCGTGCAGGTATGCTGTTTTGAATAAAAACCGTATATTTGCACG
5012859	EL_condition1	1	1	5012859	+	BT_3853	hypothetical protein	56	2574	TTGTTTCCAATGATTTGCATATCCTATAATTTTTTGCGAATATTGCAATCA
5012859	ML_condition2	1	1	5012859	+	BT_3853	hypothetical protein	56	2574	TTGTTTCCAATGATTTGCATATCCTATAATTTTTTGCGAATATTGCAATCA
5012859	SP_condition3	1	1	5012859	+	BT_3853	hypothetical protein	56	2574	TTGTTTCCAATGATTTGCATATCCTATAATTTTTTGCGAATATTGCAATCA
5031555	EL_condition1	0	0	5031555	+	BT_3863	hypothetical protein	77	2376	TAGATGAATTCCGGAAAGCAAGATCTGCTTCGGAAGATGTTCAATAATATG
5031555	ML_condition2	0	0	5031555	+	BT_3863	hypothetical protein	77	2376	TAGATGAATTCCGGAAAGCAAGATCTGCTTCGGAAGATGTTCAATAATATG
5031555	SP_condition3	1	1	5031555	+	BT_3863	hypothetical protein	77	2376	TAGATGAATTCCGGAAAGCAAGATCTGCTTCGGAAGATGTTCAATAATATG
5069576	EL_condition1	0	0	5069576	-	BT_3897	thiol:disulfide interchange protein DsbE	68	1905	AAAAAAGGAGCAATCGTAAACGATTCTGCTCCTTTTTCTGTTTTCGCATAG
5069576	ML_condition2	0	0	5069576	-	BT_3897	thiol:disulfide interchange protein DsbE	68	1905	AAAAAAGGAGCAATCGTAAACGATTCTGCTCCTTTTTCTGTTTTCGCATAG
5069576	SP_condition3	1	1	5069576	-	BT_3897	thiol:disulfide interchange protein DsbE	68	1905	AAAAAAGGAGCAATCGTAAACGATTCTGCTCCTTTTTCTGTTTTCGCATAG
5078023	EL_condition1	0	0	5078023	-	BT_3905	alkaline protease aprF	37	1464	AAAAAAATGAACTATCTCAATAAACAATTTATATGATAACGGGGTTATTTA
5078023	ML_condition2	0	0	5078023	-	BT_3905	alkaline protease aprF	37	1464	AAAAAAATGAACTATCTCAATAAACAATTTATATGATAACGGGGTTATTTA
5078023	SP_condition3	1	1	5078023	-	BT_3905	alkaline protease aprF	37	1464	AAAAAAATGAACTATCTCAATAAACAATTTATATGATAACGGGGTTATTTA
5078193	EL_condition1	1	1	5078193	+	BT_3906	hypothetical protein	30	1329	AAATGAATTAGCTTTTTTTAAATGCTTCTCTTTGGAAAATATGCTATACTT
5078193	ML_condition2	1	1	5078193	+	BT_3906	hypothetical protein	30	1329	AAATGAATTAGCTTTTTTTAAATGCTTCTCTTTGGAAAATATGCTATACTT
5078193	SP_condition3	0	0	5078193	+	BT_3906	hypothetical protein	30	1329	AAATGAATTAGCTTTTTTTAAATGCTTCTCTTTGGAAAATATGCTATACTT
5078197	EL_condition1	1	1	5078197	+	BT_3906	hypothetical protein	26	1329	GAATTAGCTTTTTTTAAATGCTTCTCTTTGGAAAATATGCTATACTTGCAT
5078197	ML_condition2	1	1	5078197	+	BT_3906	hypothetical protein	26	1329	GAATTAGCTTTTTTTAAATGCTTCTCTTTGGAAAATATGCTATACTTGCAT
5078197	SP_condition3	1	1	5078197	+	BT_3906	hypothetical protein	26	1329	GAATTAGCTTTTTTTAAATGCTTCTCTTTGGAAAATATGCTATACTTGCAT
5116214	EL_condition1	1	1	5116214	-	BT_3939	single-stranded-DNA-specific exonuclease recJ	62	1719	ATTTTCGTCATATCTACTATACCCTTCCGCTTTTTTTCGTACTTTTACCCC
5116214	ML_condition2	0	0	5116214	-	BT_3939	single-stranded-DNA-specific exonuclease recJ	62	1719	ATTTTCGTCATATCTACTATACCCTTCCGCTTTTTTTCGTACTTTTACCCC
5116214	SP_condition3	0	0	5116214	-	BT_3939	single-stranded-DNA-specific exonuclease recJ	62	1719	ATTTTCGTCATATCTACTATACCCTTCCGCTTTTTTTCGTACTTTTACCCC
5124525	EL_condition1	0	0	5124525	+	BT_3948	exopolyphosphatase	240	1038	TGGTGACCGATAATCGATGGCGGAACAAATCTGCCGCTTCGCCGTTATTTA
5124525	ML_condition2	1	1	5124525	+	BT_3948	exopolyphosphatase	240	1038	TGGTGACCGATAATCGATGGCGGAACAAATCTGCCGCTTCGCCGTTATTTA
5124525	SP_condition3	0	0	5124525	+	BT_3948	exopolyphosphatase	240	1038	TGGTGACCGATAATCGATGGCGGAACAAATCTGCCGCTTCGCCGTTATTTA
5124529	EL_condition1	1	1	5124529	+	BT_3948	exopolyphosphatase	236	1038	GACCGATAATCGATGGCGGAACAAATCTGCCGCTTCGCCGTTATTTATTAA
5124529	ML_condition2	1	1	5124529	+	BT_3948	exopolyphosphatase	236	1038	GACCGATAATCGATGGCGGAACAAATCTGCCGCTTCGCCGTTATTTATTAA
5124529	SP_condition3	1	1	5124529	+	BT_3948	exopolyphosphatase	236	1038	GACCGATAATCGATGGCGGAACAAATCTGCCGCTTCGCCGTTATTTATTAA
5124536	EL_condition1	0	0	5124536	+	BT_3948	exopolyphosphatase	229	1038	AATCGATGGCGGAACAAATCTGCCGCTTCGCCGTTATTTATTAATTATATG
5124536	ML_condition2	0	0	5124536	+	BT_3948	exopolyphosphatase	229	1038	AATCGATGGCGGAACAAATCTGCCGCTTCGCCGTTATTTATTAATTATATG
5124536	SP_condition3	1	1	5124536	+	BT_3948	exopolyphosphatase	229	1038	AATCGATGGCGGAACAAATCTGCCGCTTCGCCGTTATTTATTAATTATATG
5174574	EL_condition1	1	1	5174574	-	BT_t64	tRNA-Pro	6	77	AAACAGGCTATTTATTTGCTATTTAAAAATAAAGCACTACTTTTGCAACCG
5174574	ML_condition2	1	1	5174574	-	BT_t64	tRNA-Pro	6	77	AAACAGGCTATTTATTTGCTATTTAAAAATAAAGCACTACTTTTGCAACCG
5174574	SP_condition3	1	1	5174574	-	BT_t64	tRNA-Pro	6	77	AAACAGGCTATTTATTTGCTATTTAAAAATAAAGCACTACTTTTGCAACCG
5174748	EL_condition1	1	1	5174748	+	BT_3974	hypothetical protein	185	795	ATAATATAGGTGGTTGCAAACTAACATAACAGGGTTTTGTTTATGAAATTA
5174748	ML_condition2	1	1	5174748	+	BT_3974	hypothetical protein	185	795	ATAATATAGGTGGTTGCAAACTAACATAACAGGGTTTTGTTTATGAAATTA
5174748	SP_condition3	1	1	5174748	+	BT_3974	hypothetical protein	185	795	ATAATATAGGTGGTTGCAAACTAACATAACAGGGTTTTGTTTATGAAATTA
5174835	EL_condition1	1	1	5174835	+	BT_3974	hypothetical protein	98	795	CCATATCGGCATACGAGACATGAGAGTAGTTTAGGATAGTATATTTTTGTA
5174835	ML_condition2	1	1	5174835	+	BT_3974	hypothetical protein	98	795	CCATATCGGCATACGAGACATGAGAGTAGTTTAGGATAGTATATTTTTGTA
5174835	SP_condition3	0	0	5174835	+	BT_3974	hypothetical protein	98	795	CCATATCGGCATACGAGACATGAGAGTAGTTTAGGATAGTATATTTTTGTA
5184003	EL_condition1	1	1	5184003	-	BT_3981	hypothetical protein	114	687	TTCCTGCTCAAAAGTTGGTTGATAAGGAAAATTTTCCTTAATTTGCCTTTC
5184003	ML_condition2	1	1	5184003	-	BT_3981	hypothetical protein	114	687	TTCCTGCTCAAAAGTTGGTTGATAAGGAAAATTTTCCTTAATTTGCCTTTC
5184003	SP_condition3	1	1	5184003	-	BT_3981	hypothetical protein	114	687	TTCCTGCTCAAAAGTTGGTTGATAAGGAAAATTTTCCTTAATTTGCCTTTC
5202241	EL_condition1	0	0	5202241	-	BT_3992	anti-sigma factor	6	930	TGAGCGAAGAAATAATAAACAAATATCTGACTGGTCAGTGTTCTGAAGAAG
5202241	ML_condition2	1	1	5202241	-	BT_3992	anti-sigma factor	6	930	TGAGCGAAGAAATAATAAACAAATATCTGACTGGTCAGTGTTCTGAAGAAG
5202241	SP_condition3	1	1	5202241	-	BT_3992	anti-sigma factor	6	930	TGAGCGAAGAAATAATAAACAAATATCTGACTGGTCAGTGTTCTGAAGAAG
5224166	EL_condition1	0	0	5224166	+	BT_4010	hypothetical protein	22	1389	TTTTATTGTTCAAATACTGCTAACTTCACTAAAAATGAGTAACTTTGCAAA
5224166	ML_condition2	0	0	5224166	+	BT_4010	hypothetical protein	22	1389	TTTTATTGTTCAAATACTGCTAACTTCACTAAAAATGAGTAACTTTGCAAA
5224166	SP_condition3	1	1	5224166	+	BT_4010	hypothetical protein	22	1389	TTTTATTGTTCAAATACTGCTAACTTCACTAAAAATGAGTAACTTTGCAAA
5260237	EL_condition1	0	0	5260237	-	BT_4043	dimethyladenosine transferase	28	804	TTCTTCATCCTTAATTCTTCATTCTTCATTTAAAAGAATTACCTTTGTCGG
5260237	ML_condition2	0	0	5260237	-	BT_4043	dimethyladenosine transferase	28	804	TTCTTCATCCTTAATTCTTCATTCTTCATTTAAAAGAATTACCTTTGTCGG
5260237	SP_condition3	1	1	5260237	-	BT_4043	dimethyladenosine transferase	28	804	TTCTTCATCCTTAATTCTTCATTCTTCATTTAAAAGAATTACCTTTGTCGG
5279136	EL_condition1	1	1	5279136	-	BT_4051	hypothetical protein	42	918	ATCAAGGCAAATATAAACAAATCATGTGACAAATTGGTTACCTTTGCAGCA
5279136	ML_condition2	1	1	5279136	-	BT_4051	hypothetical protein	42	918	ATCAAGGCAAATATAAACAAATCATGTGACAAATTGGTTACCTTTGCAGCA
5279136	SP_condition3	0	0	5279136	-	BT_4051	hypothetical protein	42	918	ATCAAGGCAAATATAAACAAATCATGTGACAAATTGGTTACCTTTGCAGCA
5279179	EL_condition1	0	0	5279179	+	BT_4052	ABC transporter ATP-binding protein	22	1890	TGAAAACTGCTGCAAAGGTAACCAATTTGTCACATGATTTGTTTATATTTG
5279179	ML_condition2	0	0	5279179	+	BT_4052	ABC transporter ATP-binding protein	22	1890	TGAAAACTGCTGCAAAGGTAACCAATTTGTCACATGATTTGTTTATATTTG
5279179	SP_condition3	1	1	5279179	+	BT_4052	ABC transporter ATP-binding protein	22	1890	TGAAAACTGCTGCAAAGGTAACCAATTTGTCACATGATTTGTTTATATTTG
5280978	EL_condition1	0	0	5280978	+	BT_4053	membrane transport protein	163	1332	ACTGGCGGAACATAATGAACAATTCAGGAATGAATTGACTTGTTATCAGAA
5280978	ML_condition2	1	1	5280978	+	BT_4053	membrane transport protein	163	1332	ACTGGCGGAACATAATGAACAATTCAGGAATGAATTGACTTGTTATCAGAA
5280978	SP_condition3	0	0	5280978	+	BT_4053	membrane transport protein	163	1332	ACTGGCGGAACATAATGAACAATTCAGGAATGAATTGACTTGTTATCAGAA
5409007	EL_condition1	1	1	5409007	-	BT_4124	two-component system sensor histidine kinase/response regulator	19	4353	ATGTAGCGTCCGGGCTTCTTGTTTTCCATCCTTTTATTTATTTTTGTTCTA
5409007	ML_condition2	1	1	5409007	-	BT_4124	two-component system sensor histidine kinase/response regulator	19	4353	ATGTAGCGTCCGGGCTTCTTGTTTTCCATCCTTTTATTTATTTTTGTTCTA
5409007	SP_condition3	1	1	5409007	-	BT_4124	two-component system sensor histidine kinase/response regulator	19	4353	ATGTAGCGTCCGGGCTTCTTGTTTTCCATCCTTTTATTTATTTTTGTTCTA
5558918	EL_condition1	1	1	5558918	-	BT_4221	hypothetical protein	265	498	TATGTGAGTGATTCTTTGCATATCTGATTATTTATTGTGTTCTTTGTATTA
5558918	ML_condition2	1	1	5558918	-	BT_4221	hypothetical protein	265	498	TATGTGAGTGATTCTTTGCATATCTGATTATTTATTGTGTTCTTTGTATTA
5558918	SP_condition3	1	1	5558918	-	BT_4221	hypothetical protein	265	498	TATGTGAGTGATTCTTTGCATATCTGATTATTTATTGTGTTCTTTGTATTA
5568488	EL_condition1	0	0	5568488	+	BT_4229	hypothetical protein	26	1482	ATGCTGAAATTTACTCTTTCCTAAAATCGATTGCTTATCTTTGTTCTTTTG
5568488	ML_condition2	0	0	5568488	+	BT_4229	hypothetical protein	26	1482	ATGCTGAAATTTACTCTTTCCTAAAATCGATTGCTTATCTTTGTTCTTTTG
5568488	SP_condition3	1	1	5568488	+	BT_4229	hypothetical protein	26	1482	ATGCTGAAATTTACTCTTTCCTAAAATCGATTGCTTATCTTTGTTCTTTTG
5582218	EL_condition1	0	0	5582218	+	BT_4239	hypothetical protein	38	651	AAGAATTTAAAAAGCAAAGCGATTGACCTTATCCTCGTGTTAATCGGAATG
5582218	ML_condition2	0	0	5582218	+	BT_4239	hypothetical protein	38	651	AAGAATTTAAAAAGCAAAGCGATTGACCTTATCCTCGTGTTAATCGGAATG
5582218	SP_condition3	1	1	5582218	+	BT_4239	hypothetical protein	38	651	AAGAATTTAAAAAGCAAAGCGATTGACCTTATCCTCGTGTTAATCGGAATG
5589920	EL_condition1	0	0	5589920	-	BT_4243	oxidoreductase	47	1404	ATCTACAATAATTACACTGGATTGATTAATTAATTAGTATTTTTGACACCG
5589920	ML_condition2	1	1	5589920	-	BT_4243	oxidoreductase	47	1404	ATCTACAATAATTACACTGGATTGATTAATTAATTAGTATTTTTGACACCG
5589920	SP_condition3	1	1	5589920	-	BT_4243	oxidoreductase	47	1404	ATCTACAATAATTACACTGGATTGATTAATTAATTAGTATTTTTGACACCG
5614986	EL_condition1	0	0	5614986	+	BT_4264	large-conductance mechanosensitive channel	70	447	TTATAATATTTGTTCAAATATCTCTCAGCTCGCACATTTGTTTTATTTTCA
5614986	ML_condition2	1	1	5614986	+	BT_4264	large-conductance mechanosensitive channel	70	447	TTATAATATTTGTTCAAATATCTCTCAGCTCGCACATTTGTTTTATTTTCA
5614986	SP_condition3	1	1	5614986	+	BT_4264	large-conductance mechanosensitive channel	70	447	TTATAATATTTGTTCAAATATCTCTCAGCTCGCACATTTGTTTTATTTTCA
5656851	EL_condition1	0	0	5656851	-	BT_4293	hypothetical protein	55	1746	AATAAAGACTAAGTTCCAACTTTCCTCCCCTTTTCTTTGTTCTTTCAGCCG
5656851	ML_condition2	0	0	5656851	-	BT_4293	hypothetical protein	55	1746	AATAAAGACTAAGTTCCAACTTTCCTCCCCTTTTCTTTGTTCTTTCAGCCG
5656851	SP_condition3	1	1	5656851	-	BT_4293	hypothetical protein	55	1746	AATAAAGACTAAGTTCCAACTTTCCTCCCCTTTTCTTTGTTCTTTCAGCCG
5670265	EL_condition1	0	0	5670265	+	BT_4303	4-alpha-glucanotransferase	124	1938	TTTGCACAAAAACTGAAAATAAAAAGCCTTTTTATTTTTGTTTTTATCTAG
5670265	ML_condition2	1	1	5670265	+	BT_4303	4-alpha-glucanotransferase	124	1938	TTTGCACAAAAACTGAAAATAAAAAGCCTTTTTATTTTTGTTTTTATCTAG
5670265	SP_condition3	1	1	5670265	+	BT_4303	4-alpha-glucanotransferase	124	1938	TTTGCACAAAAACTGAAAATAAAAAGCCTTTTTATTTTTGTTTTTATCTAG
5677745	EL_condition1	0	0	5677745	+	BT_4308	pantoate--beta-alanine ligase	41	849	TTTAAATACCATATTCTTTCTTTATGTGGCAAATATTAGTTTATTTTGCAG
5677745	ML_condition2	0	0	5677745	+	BT_4308	pantoate--beta-alanine ligase	41	849	TTTAAATACCATATTCTTTCTTTATGTGGCAAATATTAGTTTATTTTGCAG
5677745	SP_condition3	1	1	5677745	+	BT_4308	pantoate--beta-alanine ligase	41	849	TTTAAATACCATATTCTTTCTTTATGTGGCAAATATTAGTTTATTTTGCAG
5684931	EL_condition1	0	0	5684931	-	BT_4314	50S ribosomal protein L21	86	318	AAAATAAAGGAAATATTTGTCTGAAACAAATAAAAGAAGTACTTTTGTGCC
5684931	ML_condition2	0	0	5684931	-	BT_4314	50S ribosomal protein L21	86	318	AAAATAAAGGAAATATTTGTCTGAAACAAATAAAAGAAGTACTTTTGTGCC
5684931	SP_condition3	1	1	5684931	-	BT_4314	50S ribosomal protein L21	86	318	AAAATAAAGGAAATATTTGTCTGAAACAAATAAAAGAAGTACTTTTGTGCC
5694185	EL_condition1	0	0	5694185	-	BT_4322	hypothetical protein	69	927	AAGATAGCCTTTGTGATAGAAAAACTGCGAGGGAATTAGTATCTTTGCCAG
5694185	ML_condition2	0	0	5694185	-	BT_4322	hypothetical protein	69	927	AAGATAGCCTTTGTGATAGAAAAACTGCGAGGGAATTAGTATCTTTGCCAG
5694185	SP_condition3	1	1	5694185	-	BT_4322	hypothetical protein	69	927	AAGATAGCCTTTGTGATAGAAAAACTGCGAGGGAATTAGTATCTTTGCCAG
5703996	EL_condition1	1	1	5703996	-	BT_4330	xanthosine permease	39	1251	TTATCGATTAACTTGTCCACCCAATCAACGAAAATATTATATTTGCATCTA
5703996	ML_condition2	1	1	5703996	-	BT_4330	xanthosine permease	39	1251	TTATCGATTAACTTGTCCACCCAATCAACGAAAATATTATATTTGCATCTA
5703996	SP_condition3	1	1	5703996	-	BT_4330	xanthosine permease	39	1251	TTATCGATTAACTTGTCCACCCAATCAACGAAAATATTATATTTGCATCTA
5706968	EL_condition1	0	0	5706968	+	BT_4334	DNA translocase FtsK	38	2496	AGGATTGAATGAGAGTACTGCTCGTTATTTTTTTATTATTTTTGCGGCTTA
5706968	ML_condition2	0	0	5706968	+	BT_4334	DNA translocase FtsK	38	2496	AGGATTGAATGAGAGTACTGCTCGTTATTTTTTTATTATTTTTGCGGCTTA
5706968	SP_condition3	1	1	5706968	+	BT_4334	DNA translocase FtsK	38	2496	AGGATTGAATGAGAGTACTGCTCGTTATTTTTTTATTATTTTTGCGGCTTA
5720050	EL_condition1	1	1	5720050	+	BT_4342	RNA-directed DNA polymerase	17	1134	AAATACCTAAATTTATTTTAGTAAAATCTCGTCCTCTTCTTCTCCTTTTTA
5720050	ML_condition2	1	1	5720050	+	BT_4342	RNA-directed DNA polymerase	17	1134	AAATACCTAAATTTATTTTAGTAAAATCTCGTCCTCTTCTTCTCCTTTTTA
5720050	SP_condition3	1	1	5720050	+	BT_4342	RNA-directed DNA polymerase	17	1134	AAATACCTAAATTTATTTTAGTAAAATCTCGTCCTCTTCTTCTCCTTTTTA
5751453	EL_condition1	1	1	5751453	-	BT_4361	hypothetical protein	21	1110	AAACTGTTTGAGGCTTTCTTTTATTCATCCAAAATAGTACTTTTGCTTAAA
5751453	ML_condition2	1	1	5751453	-	BT_4361	hypothetical protein	21	1110	AAACTGTTTGAGGCTTTCTTTTATTCATCCAAAATAGTACTTTTGCTTAAA
5751453	SP_condition3	0	0	5751453	-	BT_4361	hypothetical protein	21	1110	AAACTGTTTGAGGCTTTCTTTTATTCATCCAAAATAGTACTTTTGCTTAAA
5756634	EL_condition1	1	1	5756634	-	BT_4363	alkaline phosphatase	55	1575	TTTTCCGCTAATTCCGCAGAGATTTGACTTAGCTGTTGTACCTTTGGCACT
5756634	ML_condition2	1	1	5756634	-	BT_4363	alkaline phosphatase	55	1575	TTTTCCGCTAATTCCGCAGAGATTTGACTTAGCTGTTGTACCTTTGGCACT
5756634	SP_condition3	1	1	5756634	-	BT_4363	alkaline phosphatase	55	1575	TTTTCCGCTAATTCCGCAGAGATTTGACTTAGCTGTTGTACCTTTGGCACT
5758879	EL_condition1	1	1	5758879	+	BT_4367	hypothetical protein	48	1296	CGGAGATGACTTTTCTTTTGATAGCAGCGTAAAAAGTGCCATCTTTGCAGA
5758879	ML_condition2	0	0	5758879	+	BT_4367	hypothetical protein	48	1296	CGGAGATGACTTTTCTTTTGATAGCAGCGTAAAAAGTGCCATCTTTGCAGA
5758879	SP_condition3	0	0	5758879	+	BT_4367	hypothetical protein	48	1296	CGGAGATGACTTTTCTTTTGATAGCAGCGTAAAAAGTGCCATCTTTGCAGA
5778262	EL_condition1	0	0	5778262	+	BT_4385	di-tripeptide ABC transporter	27	1545	AAGAATCTTCTTTTTTGAGGCATTTAATCTACTTTTTAGTACCTTTGCACC
5778262	ML_condition2	0	0	5778262	+	BT_4385	di-tripeptide ABC transporter	27	1545	AAGAATCTTCTTTTTTGAGGCATTTAATCTACTTTTTAGTACCTTTGCACC
5778262	SP_condition3	1	1	5778262	+	BT_4385	di-tripeptide ABC transporter	27	1545	AAGAATCTTCTTTTTTGAGGCATTTAATCTACTTTTTAGTACCTTTGCACC
5822747	EL_condition1	0	0	5822747	-	BT_4419	hypothetical protein	17	294	TTTTCTCCCGAAAAGTTTTTGTAATATCAGAGTTAATCGTATTTTTGTGTA
5822747	ML_condition2	0	0	5822747	-	BT_4419	hypothetical protein	17	294	TTTTCTCCCGAAAAGTTTTTGTAATATCAGAGTTAATCGTATTTTTGTGTA
5822747	SP_condition3	1	1	5822747	-	BT_4419	hypothetical protein	17	294	TTTTCTCCCGAAAAGTTTTTGTAATATCAGAGTTAATCGTATTTTTGTGTA
5842857	EL_condition1	0	0	5842857	+	BT_4436	hypothetical protein	119	705	TTAGTGAGTAATTTATAGAAATAATTATTACGGATTAGTGTTGTTATGTTG
5842857	ML_condition2	0	0	5842857	+	BT_4436	hypothetical protein	119	705	TTAGTGAGTAATTTATAGAAATAATTATTACGGATTAGTGTTGTTATGTTG
5842857	SP_condition3	1	1	5842857	+	BT_4436	hypothetical protein	119	705	TTAGTGAGTAATTTATAGAAATAATTATTACGGATTAGTGTTGTTATGTTG
5855691	EL_condition1	0	0	5855691	+	BT_4445	hypothetical protein	23	1716	TTATTTTCTTCTCTCGCCTTTATTATCAACTATTTTGTACCTTTGCCTGTA
5855691	ML_condition2	0	0	5855691	+	BT_4445	hypothetical protein	23	1716	TTATTTTCTTCTCTCGCCTTTATTATCAACTATTTTGTACCTTTGCCTGTA
5855691	SP_condition3	1	1	5855691	+	BT_4445	hypothetical protein	23	1716	TTATTTTCTTCTCTCGCCTTTATTATCAACTATTTTGTACCTTTGCCTGTA
5868099	EL_condition1	1	1	5868099	+	BT_4458	pyridoxamine kinase	142	873	TATTCTAAAATAAATTTGGATTTAAAACAATAGAAGCTTAGTTTTGTTAGG
5868099	ML_condition2	1	1	5868099	+	BT_4458	pyridoxamine kinase	142	873	TATTCTAAAATAAATTTGGATTTAAAACAATAGAAGCTTAGTTTTGTTAGG
5868099	SP_condition3	0	0	5868099	+	BT_4458	pyridoxamine kinase	142	873	TATTCTAAAATAAATTTGGATTTAAAACAATAGAAGCTTAGTTTTGTTAGG
5872175	EL_condition1	0	0	5872175	-	BT_4460	hypothetical protein	212	1350	ATTATACCATTAATATTATGGAATCCGACGAATTTCTGCATCTATTAAGTG
5872175	ML_condition2	0	0	5872175	-	BT_4460	hypothetical protein	212	1350	ATTATACCATTAATATTATGGAATCCGACGAATTTCTGCATCTATTAAGTG
5872175	SP_condition3	1	1	5872175	-	BT_4460	hypothetical protein	212	1350	ATTATACCATTAATATTATGGAATCCGACGAATTTCTGCATCTATTAAGTG
5890691	EL_condition1	0	0	5890691	-	BT_4476	amino acid carrier protein	91	1389	TTTCCCGACGTGCCGCCGAACATCTGCTTGCCAAATTTGTTCGGTATGATA
5890691	ML_condition2	1	1	5890691	-	BT_4476	amino acid carrier protein	91	1389	TTTCCCGACGTGCCGCCGAACATCTGCTTGCCAAATTTGTTCGGTATGATA
5890691	SP_condition3	0	0	5890691	-	BT_4476	amino acid carrier protein	91	1389	TTTCCCGACGTGCCGCCGAACATCTGCTTGCCAAATTTGTTCGGTATGATA
5891797	EL_condition1	1	1	5891797	-	BT_4478	hypothetical protein	41	282	TATTTCATGTAGTTTCATGCAAAGAATGTTTTTTTTTCGTATATTATTGCA
5891797	ML_condition2	1	1	5891797	-	BT_4478	hypothetical protein	41	282	TATTTCATGTAGTTTCATGCAAAGAATGTTTTTTTTTCGTATATTATTGCA
5891797	SP_condition3	0	0	5891797	-	BT_4478	hypothetical protein	41	282	TATTTCATGTAGTTTCATGCAAAGAATGTTTTTTTTTCGTATATTATTGCA
5892426	EL_condition1	1	1	5892426	+	BT_4479	integrase protein	43	918	ATATGCGTATTAGGCAATTATAGTTGCTGAAATATGTGTATATTTATTGTG
5892426	ML_condition2	1	1	5892426	+	BT_4479	integrase protein	43	918	ATATGCGTATTAGGCAATTATAGTTGCTGAAATATGTGTATATTTATTGTG
5892426	SP_condition3	1	1	5892426	+	BT_4479	integrase protein	43	918	ATATGCGTATTAGGCAATTATAGTTGCTGAAATATGTGTATATTTATTGTG
5899069	EL_condition1	0	0	5899069	+	BT_4482	hypothetical protein	52	1269	GATTGTTTTGTTTATAGAGAACAAAATATGAGTGATTTGGTTCGTTATCAA
5899069	ML_condition2	0	0	5899069	+	BT_4482	hypothetical protein	52	1269	GATTGTTTTGTTTATAGAGAACAAAATATGAGTGATTTGGTTCGTTATCAA
5899069	SP_condition3	1	1	5899069	+	BT_4482	hypothetical protein	52	1269	GATTGTTTTGTTTATAGAGAACAAAATATGAGTGATTTGGTTCGTTATCAA
5901931	EL_condition1	1	1	5901931	-	BT_4484	hypothetical protein	84	609	TATTACTAAATTAATAGCACAAAAAGAGAAAAGAATTGTATATTTATAGGA
5901931	ML_condition2	1	1	5901931	-	BT_4484	hypothetical protein	84	609	TATTACTAAATTAATAGCACAAAAAGAGAAAAGAATTGTATATTTATAGGA
5901931	SP_condition3	0	0	5901931	-	BT_4484	hypothetical protein	84	609	TATTACTAAATTAATAGCACAAAAAGAGAAAAGAATTGTATATTTATAGGA
5904631	EL_condition1	0	0	5904631	-	BT_4487	membrane-bound lytic murein transglycosylase	213	1002	AAAATAGCAGCATTAACAGACAAAGAGAAAGAAAATTTGTTCTATCAAGTA
5904631	ML_condition2	1	1	5904631	-	BT_4487	membrane-bound lytic murein transglycosylase	213	1002	AAAATAGCAGCATTAACAGACAAAGAGAAAGAAAATTTGTTCTATCAAGTA
5904631	SP_condition3	1	1	5904631	-	BT_4487	membrane-bound lytic murein transglycosylase	213	1002	AAAATAGCAGCATTAACAGACAAAGAGAAAGAAAATTTGTTCTATCAAGTA
5912278	EL_condition1	0	0	5912278	-	BT_4495	hypothetical protein	54	270	ATAGCAAGATCGGATAACTGAGTACTTATTGAAAGTAACTATATTTGTAAG
5912278	ML_condition2	0	0	5912278	-	BT_4495	hypothetical protein	54	270	ATAGCAAGATCGGATAACTGAGTACTTATTGAAAGTAACTATATTTGTAAG
5912278	SP_condition3	1	1	5912278	-	BT_4495	hypothetical protein	54	270	ATAGCAAGATCGGATAACTGAGTACTTATTGAAAGTAACTATATTTGTAAG
5918050	EL_condition1	1	1	5918050	-	BT_4501	ribosomal large subunit pseudouridine synthase A	29	1650	AACTACAAAACAAATATAGAATAAAATTCGCGGATTTGCCTTACTTTTGCA
5918050	ML_condition2	1	1	5918050	-	BT_4501	ribosomal large subunit pseudouridine synthase A	29	1650	AACTACAAAACAAATATAGAATAAAATTCGCGGATTTGCCTTACTTTTGCA
[truncated: 99 more rows]

## Sheet: internal (iTSS)
NC_004663.1 Bacteroides thetaiotaomicron VPI-5482 chromosome
[truncated: 2,892 more rows]

## Sheet: antisense (aTSS)
NC_004663.1 Bacteroides thetaiotaomicron VPI-5482 chromosome
[truncated: 3,720 more rows]

[truncated: 4 more sheets: orphan (oTSS), Primary and internal TSS, Primary and antisense TSS, pTSS (SP only) Gene Ontology]
