# Supplementary material for: A high-resolution transcriptome map identifies small RNA regulation of metabolism in the gut microbe Bacteroides thetaiotaomicron
Source: Nat Commun. 2020 Jul 16;11:3557. doi: 10.1038/s41467-020-17348-5 (PMC7366714; doi:10.1038/s41467-020-17348-5)
Supplement: Supplementary file 4 — Supplementary Data 2 [file 41467_2020_17348_MOESM4_ESM.xlsx]

## Sheet: Intergenic
Rank	Genome	Name	Start	End	Strand	Start_with_TSS/Cleavage_site	End_with_cleavage	Candidates	Lib_type	Best_avg_coverage	Normalized_secondary_energy_change(by_length)	Conflict_sORF	End_with_terminator	sRNA_length	Promoter motif (manual inspection)	Best candidates (ANNOgesic)	High-confidence' intergenic sRNAs (TSS and Rho term)	Note: Terminators were identified by ANNOgesic followed by manual curation. In some cases terminators were identified in proximity to those predicted by ANNOgesic and have been included.
150	NC_004663.1	BTnc001	19389	19464	+	TSS:19389_+	NA	19389-19464	TEX+/-	125.776	-0.1092	NA	NA	75	PM1	1
143	NC_004663.1	BTnc002	22336	22409	-	TSS:22409_-	NA	22336-22409	TEX+/-	138.581	-0.1014	NA	NA	73	PM1	1
100	NC_004663.1	BTnc003	33644	33725	-	TSS:33720_-;TSS:33725_-	NA	33644-33725	TEX+/-	359.427	-0.1305	NA	NA	81	PM1	1
121	NC_004663.1	BTnc005	72773	72944	+	TSS:72773_+	NA	72773-72944	TEX+/-	253.994	-0.1977	NA	terminator:72950-72972_+	171	PM1	1	1
140	NC_004663.1	BTnc006	99682	99865	-	TSS:99865_-	NA	99682-99865	TEX+/-	156.935	-0.3293	NA	NA	183	PM1	1
222	NC_004663.1	BTnc007	117072	117330	+	TSS:117072_+	NA	117072-117330	TEX+/-	132.297	-0.356	sORF:117092-117139_f,sORF:117143-117169_f,sORF:117208-117255_f	NA	258	?
151	NC_004663.1	BTnc008	181014	181138	+	TSS:181014_+	NA	181014-181138	TEX+/-	121.072	-0.2216	NA	NA	124	PM2	1
24	NC_004663.1	BTnc018	572989	573098	+	TSS:572989_+	NA	572989-573098	TEX+/-	3575.59	-0.1855	NA	NA	109	PM1	1
116	NC_004663.1	BTnc019	573803	573878	-	TSS:573878_-	NA	573803-573878	TEX+/-	282.934	-0.2474	NA	NA	75	PM2	1
89	NC_004663.1	BTnc022	643196	643459	+	TSS:643196_+	NA	643196-643459	TEX+/-	501.414	-0.1879	NA	NA	263	PM1	1	1
216	NC_004663.1	BTnc023	657729	657804	-	TSS:657804_-	NA	657729-657804	TEX+/-	382.197	-0.1079	sORF:657724-657777_r	NA	75	PM1
193	NC_004663.1	BTnc025	704399	704508	-	TSS:704481_-;TSS:704508_-	NA	704399-704508	TEX+/-	30837.6	-0.1745	sORF:704394-704417_r	NA	109	PM1
7	NC_004663.1	BTnc026	705446	705521	-	TSS:705521_-	NA	705446-705521	TEX+/-	41717.9	-0.1829	NA	terminator:705380-705422_-	75	PM1	1	1
194	NC_004663.1	BTnc032	901827	901907	-	TSS:901902_-;TSS:901907_-	NA	901827-901907	TEX+/-	28609.5	-0.1617	sORF:901803-901838_r	terminator:901846-901863_-	80	PM1		1
91	NC_004663.1	BTnc033	915779	915939	-	TSS:915939_-	NA	915779-915939	TEX+/-	434.012	-0.2472	NA	terminator:915779-915827_-	160	PM2	1	1
26	NC_004663.1	BTnc034	945125	945232	+	TSS:945125_+	NA	945125-945232	TEX+/-	2415.24	-0.2435	NA	terminator:945201-945222_+	107	PM1	1	1
9	NC_004663.1	BTnc035 (GibS)	959075	959219	+	TSS:959075_+	NA	959075-959248	TEX+/-	28919.8	-0.2126	NA	NA	173	PM1		1
231	NC_004663.1	BTnc036	969440	969522	-	TSS:969522_-	NA	969440-969522	TEX+/-	63.4458	-0.0446	NA	NA	82	PM1		1
62	NC_004663.1	BTnc037	975234	975394	-	TSS:975394_-	NA	975234-975394	TEX+/-	812.59	-0.1516	NA	NA	160	PM2	1	1
65	NC_004663.1	BTnc041	1128790	1128865	-	TSS:1128865_-	NA	1128790-1128865	TEX+/-	728.875	-0.2671	NA	NA	75	PM1	1
123	NC_004663.1	BTnc042	1154873	1155106	-	TSS:1155106_-	NA	1154873-1155106	TEX+/-	228.877	-0.3825	NA	NA	233	PM1	1
119	NC_004663.1	BTnc043	1182023	1182115	+	TSS:1182023_+	NA	1182023-1182115	TEX+/-	262	-0.3376	NA	NA	92	PM1	1
149	NC_004663.1	BTnc044	1317447	1317530	+	TSS:1317447_+	NA	1317447-1317530	TEX+/-	126.808	-0.0929	NA	NA	83	?	1
44	NC_004663.1	BTnc048	1486573	1486655	-	TSS:1486655_-	NA	1486573-1486655	TEX+/-	1590.63	-0.1217	NA	terminator:1486523-1486545_-	82	PM1	1	1
52	NC_004663.1	BTnc049	1515041	1515163	+	TSS:1515041_+	NA	1515041-1515163	TEX+/-	995.649	-0.2593	NA	terminator:1515111-1515144_+	122	PM1	1	1
174	NC_004663.1	BTnc052	1533369	1533516	-	TSS:1533516_-	NA	1533369-1533516	TEX+/-	40.0382	-0.1345	NA	NA	147	PM1, Possibly form a single transcript with BTnc50 and BTnc51, Also encodes possible ORF	1
189	NC_004663.1	BTnc056	1601469	1601567	+	TSS:1601469_+	NA	1601469-1601567	TEX+/-	14.6162	-0.0576	NA	NA	98	PM1	1
204	NC_004663.1	BTnc060	1645239	1645457	-	TSS:1645333_-;TSS:1645457_-	NA	1645239-1645457;1645333-1645457	TEX+/-	2408.21	-0.2105	sORF:1645304-1645386_r	terminator:1645166-1645222_-	218	PM1		1
221	NC_004663.1	BTnc064	1720119	1720231	-	TSS:1720231_-	NA	1720119-1720231	TEX+/-	189.367	-0.0398	NA	NA	112	PM1		1
177	NC_004663.1	BTnc065	1791474	1791553	+	TSS:1791474_+	NA	1791474-1791553	TEX+/-	33.4375	-0.265	NA	NA	79	?	1
214	NC_004663.1	BTnc066	1793843	1793991	-	TSS:1793991_-	NA	1793843-1793991	TEX+/-	681.745	-0.198	sORF:1793930-1793965_r	NA	148	PM1
12	NC_004663.1	BTnc067	1803818	1803908	-	TSS:1803908_-	NA	1803818-1803908	TEX+/-	18460.4	-0.2286	NA	terminator:1803761-1803804_-	90	PM1	1	1
63	NC_004663.1	BTnc072	1908409	1908554	-	TSS:1908548_-;TSS:1908554_-	NA	1908409-1908554	TEX+/-	788.6	-0.2767	NA	NA	145	PM2	1
95	NC_004663.1	BTnc073	1932002	1932078	-	TSS:1932078_-	NA	1932002-1932078	TEX+/-	404.39	-0.1182	NA	NA	76	PM1	1
170	NC_004663.1	BTnc079	2072855	2072964	+	TSS:2072855_+	NA	2072855-2072964	TEX+/-	51.6909	-0.1209	NA	NA	109	PM1	1	1
237	NC_004663.1	BTnc080	2088358	2088563	-	NA	NA	2088358-2088563	TEX+/-	38.4724	-0.2927	sORF:2088365-2088478_r	NA	205	Processed, 3´-UTR derived of another intergenic BTnc81		1
199	NC_004663.1	BTnc081	2088552	2088879	-	TSS:2088766_-;TSS:2088820_-;TSS:2088879_-	NA	2088552-2088879;2088766-2088879;2088820-2088879	TEX+/-	3501.48	-0.3207	sORF:2088607-2088693_r	NA	327	PM2		1
212	NC_004663.1	BTnc084	2125687	2125907	-	TSS:2125907_-	NA	2125687-2125907	TEX+/-	1047.62	-0.1615	sORF:2125812-2125856_r	NA	220	?
6	NC_004663.1	BTnc085	2167757	2167855	+	TSS:2167757_+	NA	2167757-2167855	TEX+/-	43182.4	-0.2172	NA	NA	98	PM1	1
73	NC_004663.1	BTnc094	2360809	2360905	+	TSS:2360809_+	NA	2360809-2360905	TEX+/-	691.803	-0.3206	NA	NA	96	PM1	1
69	NC_004663.1	BTnc095	2380613	2380688	+	TSS:2380613_+	NA	2380613-2380688	TEX+/-	719.581	-0.2671	NA	terminator:2380647-2380687_+	75	PM1	1	1
20	NC_004663.1	BTnc097	2398324	2398423	-	TSS:2398423_-	NA	2398324-2398423	TEX+/-	8432.41	-0.217	NA	NA	99	PM1	1
10	NC_004663.1	BTnc098	2399681	2399771	-	TSS:2399771_-	NA	2399681-2399771	TEX+/-	24895.7	-0.2231	NA	terminator:2399701-2399741_-	90	PM1	1	1
48	NC_004663.1	BTnc100	2403669	2403744	+	TSS:2403669_+	NA	2403669-2403744	TEX+/-	1266.36	-0.3355	NA	NA	75	PM1	1
210	NC_004663.1	BTnc103	2474817	2474855	+	TSS:2474817_+	NA	2474817-2474855	TEX+/-	1082	-0.0128	NA	NA	38	PM1
160	NC_004663.1	BTnc107	2510810	2510906	+	TSS:2510810_+	NA	2510810-2510906	TEX+/-	89.2895	-0.1	NA	NA	96	PM1	1
128	NC_004663.1	BTnc109	2541646	2541718	+	TSS:2541646_+	NA	2541646-2541718	TEX+/-	195.247	-0.0932	NA	NA	72	PM1	1
254	NC_004663.1	BTnc113	2598602	2598788	-	NA	NA	2598602-2598788	TEX+/-	19.7059	-0.207	NA	terminator:2598602-2598645_-	186	Processed, 3´-UTR derived of another intergenic BTnc114		1
96	NC_004663.1	BTnc114	2598833	2598910	-	TSS:2598910_-	NA	2598833-2598910	TEX+/-	400.724	-0.1115	NA	NA	77	?	1	1
37	NC_004663.1	BTnc118	2662644	2662720	-	TSS:2662720_-	NA	2662644-2662720	TEX+/-	1642.49	-0.1494	NA	NA	76	PM1	1
232	NC_004663.1	BTnc119	2683436	2683605	-	TSS:2683599_-;TSS:2683605_-	NA	2683436-2683605	TEX+/-	61.3765	-0.1447	sORF:2683467-2683529_r	NA	169	PM1		1
92	NC_004663.1	BTnc122	2722820	2723001	+	TSS:2722820_+	NA	2722820-2723001	TEX+/-	428.615	-0.1637	NA	NA	181	PM1	1	1
202	NC_004663.1	BTnc126	2917669	2917885	+	TSS:2917669_+	NA	2917669-2917885	TEX+/-	2537.57	-0.224	sORF:2917692-2917757_f	NA	216	PM1
161	NC_004663.1	BTnc127	2939494	2939576	-	TSS:2939569_-;TSS:2939576_-	NA	2939494-2939576	TEX+/-	88.5422	-0.1205	NA	NA	82	PM1	1
61	NC_004663.1	BTnc128	2954790	2955035	-	TSS:2955035_-	NA	2954790-2955035	TEX+/-	837.848	-0.348	NA	NA	245	PM1	1
70	NC_004663.1	BTnc129	2994818	2994893	+	TSS:2994818_+	NA	2994818-2994893	TEX+/-	719.581	-0.2671	NA	terminator:2994852-2994892_+	75	PM1	1	1
180	NC_004663.1	BTnc130	2995576	2995650	-	TSS:2995650_-	NA	2995576-2995650	TEX+/-	28.7733	-0.1533	NA	NA	74	?	1
253	NC_004663.1	BTnc133	3037313	3037388	-	NA	NA	3037313-3037388	TEX+/-	20.1184	-0.3197	NA	NA	75	Processed, 3´-UTR derived of another intergenic BTnc134,	1
66	NC_004663.1	BTnc134	3037725	3037800	-	TSS:3037800_-	NA	3037725-3037800	TEX+/-	728.875	-0.2671	NA	NA	75	PM1	1
131	NC_004663.1	BTnc135	3067249	3067323	-	TSS:3067323_-	NA	3067249-3067323	TEX+/-	171.627	-0.1813	NA	NA	74	?	1
218	NC_004663.1	BTnc137	3085965	3086041	+	TSS:3085965_+	NA	3085965-3086041	TEX+/-	237.247	-0.1377	sORF:3085965-3086045_f	NA	76	?
179	NC_004663.1	BTnc139	3106836	3106910	+	TSS:3106836_+	NA	3106836-3106910	TEX+/-	29.9733	-0.116	NA	NA	74	PM1	1
163	NC_004663.1	BTnc140	3130850	3131084	+	TSS:3130850_+;TSS:3130852_+	NA	3130850-3131084;3130852-3131084	TEX+/-	80.5132	-0.2609	NA	NA	234	PM1	1
53	NC_004663.1	BTnc145	3192581	3192666	-	TSS:3192666_-	NA	3192581-3192666	TEX+/-	969.605	-0.3128	NA	terminator:3192594-3192644_-	85	PM2	1	1
13	NC_004663.1	BTnc146	3197765	3197847	+	TSS:3197765_+	NA	3197765-3197847	TEX+/-	17903.3	-0.353	NA	NA	82	PM1	1
56	NC_004663.1	BTnc147	3207468	3207509	+	TSS:3207468_+;TSS:3207472_+	NA	3207468-3207509;3207472-3207509	TEX+/-	923.595	-0.3548	NA	NA	41	PM2	1
159	NC_004663.1	BTnc148	3224187	3224261	-	TSS:3224261_-	NA	3224187-3224261	TEX+/-	93.4267	-0.0747	NA	NA	74	PM1	1
77	NC_004663.1	BTnc149	3304801	3304991	+	TSS:3304801_+	NA	3304801-3304991	TEX+/-	611.154	-0.1822	NA	terminator:3304978-3305004_+	190	PM1	1	1
71	NC_004663.1	BTnc151	3332895	3332970	+	TSS:3332895_+	NA	3332895-3332970	TEX+/-	719.581	-0.2671	NA	NA	75	PM1	1	1
130	NC_004663.1	BTnc152	3360223	3360302	+	TSS:3360223_+	NA	3360223-3360302	TEX+/-	179.537	-0.1837	NA	NA	79	PM2	1
117	NC_004663.1	BTnc159	3557190	3557265	-	TSS:3557265_-	NA	3557190-3557265	TEX+/-	269.796	-0.1097	NA	NA	75	PM1	1	1
124	NC_004663.1	BTnc160	3579124	3579206	-	TSS:3579206_-	NA	3579124-3579206	TEX+/-	228.777	-0.0829	NA	NA	82	PM1	1	1
217	NC_004663.1	BTnc162	3730233	3730308	-	TSS:3730308_-	NA	3730233-3730308	TEX+/-	271.526	-0.0237	NA	NA	75	PM1		1
35	NC_004663.1	BTnc163	3765732	3765834	+	TSS:3765732_+	NA	3765732-3765834	TEX+/-	1716.55	-0.1524	NA	NA	102	PM1	1
132	NC_004663.1	BTnc164	3768216	3768358	+	TSS:3768216_+	NA	3768216-3768358	TEX+/-	166.939	-0.2	NA	terminator:3768356-3768398_+	142	PM1	1	1
196	NC_004663.1	BTnc165	3768600	3768909	+	TSS:3768600_+;TSS:3768606_+	NA	3768600-3768909;3768606-3768909	TEX+/-	12658.1	-0.3281	sORF:3768703-3768849_f	NA	309	PM1
166	NC_004663.1	BTnc166	3777488	3777698	+	TSS:3777488_+	NA	3777488-3777698	TEX+/-	76.3961	-0.3716	NA	terminator:3777670-3777690_+	210	PM1	1	1
31	NC_004663.1	BTnc167	3787375	3787748	-	TSS:3787748_-	NA	3787375-3787748	TEX+/-	2170.75	-0.3583	NA	terminator:3787356-3787385_-	373	PM1	1	1
125	NC_004663.1	BTnc169	3849132	3849367	-	TSS:3849367_-	NA	3849132-3849367	TEX+/-	212.347	-0.3669	NA	NA	235	PM1	1
183	NC_004663.1	BTnc170	3886375	3886442	+	TSS:3886375_+	NA	3886375-3886442	TEX+/-	23.6912	-0.1529	NA	NA	67	PM2	1
11	NC_004663.1	BTnc171	3886506	3886595	+	TSS:3886506_+	NA	3886506-3886595	TEX+/-	20514.1	-0.2011	NA	NA	89	PM1	1
158	NC_004663.1	BTnc173	3966794	3966868	+	TSS:3966794_+	NA	3966794-3966868	TEX+/-	93.44	-0.112	NA	terminator:3966868-3966913_+	74	PM1	1	1
3	NC_004663.1	BTnc174	3979274	3979377	+	TSS:3979274_+	NA	3979274-3979377	TEX+/-	70923.2	-0.1519	NA	NA	103	PM1	1	1
148	NC_004663.1	BTnc175	4009776	4009850	-	TSS:4009850_-	NA	4009776-4009850	TEX+/-	128.173	-0.2867	NA	terminator:4009783-4009821_-	74	?	1	1
29	NC_004663.1	BTnc176	4017544	4017622	+	TSS:4017544_+	NA	4017544-4017622	TEX+/-	2310.21	-0.2468	NA	NA	78	PM1	1	1
18	NC_004663.1	BTnc180	4084379	4084461	-	TSS:4084461_-	NA	4084379-4084461	TEX+/-	11050.8	-0.2458	NA	NA	82	PM1	1	1
98	NC_004663.1	BTnc181	4108971	4109046	+	TSS:4108971_+	NA	4108971-4109046	TEX+/-	364.447	-0.1763	NA	NA	75	PM1	1
197	NC_004663.1	BTnc182	4174152	4174409	+	TSS:4174152_+	NA	4174152-4174409	TEX+/-	11967.3	-0.1919	sORF:4174323-4174361_f	NA	257	PM1
164	NC_004663.1	BTnc183	4239593	4239687	+	TSS:4239593_+	NA	4239593-4239687	TEX+/-	78.8701	-0.1011	NA	terminator:4239667-4239687_+	94	PM1	1	1
146	NC_004663.1	BTnc186	4362762	4362837	+	TSS:4362762_+	NA	4362762-4362837	TEX+/-	130.053	-0.1434	NA	NA	75	PM2	1
14	NC_004663.1	BTnc188	4392730	4392872	-	TSS:4392872_-	NA	4392730-4392872	TEX+/-	15395.6	-0.2028	NA	NA	142	PM1	1
181	NC_004663.1	BTnc189	4421260	4421335	-	TSS:4421335_-	NA	4421260-4421335	TEX+/-	26.6842	-0.0776	NA	NA	75	PM1	1
229	NC_004663.1	BTnc191	4465269	4465342	+	TSS:4465269_+	NA	4465269-4465342	TEX+/-	74	-0.0324	NA	NA	73	PM1		1
87	NC_004663.1	BTnc198	4610950	4611319	-	TSS:4611242_-;TSS:4611319_-	NA	4610950-4611319;4611242-4611319	TEX+/-	528.478	-0.3654	NA	NA	369	PM1	1
173	NC_004663.1	BTnc199	4709062	4709170	+	TSS:4709062_+;TSS:4709065_+	NA	4709062-4709170;4709065-4709170	TEX+/-	43.8991	-0.1982	NA	NA	108	?	1
67	NC_004663.1	BTnc200	4709777	4709852	-	TSS:4709852_-	NA	4709777-4709852	TEX+/-	728.875	-0.2671	NA	NA	75	PM1	1
1	NC_004663.1	BTnc201	4717961	4718061	+	TSS:4717961_+	NA	4717961-4718061	TEX+/-	196951	-0.3218	NA	terminator:4718010-4718061_+	100	PM1	1	1
224	NC_004663.1	BTnc204	4821266	4821426	+	TSS:4821266_+	NA	4821266-4821426	TEX+/-	109.911	-0.2671	sORF:4821284-4821451_f	NA	160	PM1
228	NC_004663.1	BTnc206	4844530	4844681	+	TSS:4844530_+	NA	4844530-4844681	TEX+/-	74.9408	-0.2257	sORF:4844620-4844697_f	NA	151	PM2
94	NC_004663.1	BTnc207	4847569	4847659	-	TSS:4847659_-	NA	4847569-4847659	TEX+/-	408.63	-0.2	NA	NA	90	PM2	1
59	NC_004663.1	BTnc208	4857694	4858020	-	TSS:4857828_-;TSS:4858020_-	NA	4857694-4858020;4857828-4858020	TEX+/-	879.552	-0.2627	NA	NA	326	PM1	1	1
152	NC_004663.1	BTnc209	4864832	4865013	+	TSS:4864832_+	NA	4864832-4865013	TEX+/-	118.728	-0.3775	NA	NA	181	PM1	1
101	NC_004663.1	BTnc224	5223961	5224035	-	TSS:5224035_-	NA	5223961-5224035	TEX+/-	359.267	-0.1173	NA	NA	74	PM1	1
186	NC_004663.1	BTnc227	5248429	5248524	+	TSS:5248429_+	NA	5248429-5248524	TEX+/-	20.0658	-0.1979	NA	NA	95	PM1	1
55	NC_004663.1	BTnc228	5255554	5255648	+	TSS:5255554_+	NA	5255554-5255648	TEX+/-	940.578	-0.1537	NA	terminator:5255644-5255677_+	94	PM1	1	1
200	NC_004663.1	BTnc229	5262962	5263295	+	TSS:5262962_+;TSS:5262971_+	NA	5262962-5263295;5262971-5263295	TEX+/-	2941.84	-0.2281	sORF:5262991-5263089_f	terminator:5263250-5263290_+	333	PM1		1
233	NC_004663.1	BTnc230	5358444	5358517	-	TSS:5358517_-	NA	5358444-5358517	TEX+/-	56.473	-0.023	NA	NA	73	PM1
17	NC_004663.1	BTnc231	5366995	5367200	+	TSS:5366995_+	NA	5366995-5367200	TEX+/-	13058.8	-0.2966	NA	terminator:5367146-5367190_+	205	PM1	1	1
15	NC_004663.1	BTnc232	5409124	5409270	-	TSS:5409270_-	NA	5409124-5409270	TEX+/-	14431.9	-0.2592	NA	NA	146	PM1	1
175	NC_004663.1	BTnc234	5436265	5436340	+	TSS:5436265_+	NA	5436265-5436340	TEX+/-	35.75	-0.2092	NA	NA	75	PM2	1
102	NC_004663.1	BTnc235	5436382	5436620	+	TSS:5436382_+	NA	5436382-5436620	TEX+/-	349.667	-0.3561	NA	NA	238	PM1	1
155	NC_004663.1	BTnc237	5469308	5469381	-	TSS:5469381_-	NA	5469308-5469381	TEX+/-	104.986	-0.2649	NA	NA	73	PM1	1
33	NC_004663.1	BTnc242	5575163	5575294	+	TSS:5575163_+	NA	5575163-5575294	TEX+/-	1887.17	-0.0879	NA	NA	131	PM1	1
47	NC_004663.1	BTnc246	5667628	5667740	-	TSS:5667740_-	NA	5667628-5667740	TEX+/-	1356.21	-0.1133	NA	NA	112	PM1	1
205	NC_004663.1	BTnc253	5813783	5814066	-	TSS:5814066_-	NA	5813783-5814066	TEX+/-	1715.12	-0.2461	sORF:5813860-5813997_r	NA	283	PM1		1
76	NC_004663.1	BTnc255	5898806	5899031	-	TSS:5899029_-;TSS:5899031_-	NA	5898806-5899031	TEX+/-	612.013	-0.3071	NA	NA	225	PM2	1	1
235	NC_004663.1	BTnc256	5946690	5946789	-	NA	NA	5946690-5946789	TEX+/-	58.6234	-0.259	NA	NA	99	Processed, 3´-UTR derived of another intergenic BTnc257
111	NC_004663.1	BTnc257	5946821	5946924	-	TSS:5946924_-	NA	5946821-5946924	TEX+/-	326.808	-0.0904	NA	NA	103	PM1	1
225	NC_004663.1	BTnc262	6024348	6024667	+	TSS:6024348_+	NA	6024348-6024667	TEX+/-	98.9427	-0.3884	sORF:6024506-6024532_f	NA	319	PM1
127	NC_004663.1	BTnc263	6062012	6062109	+	TSS:6062012_+;TSS:6062014_+	NA	6062012-6062109;6062014-6062109	TEX+/-	202.731	-0.2469	NA	NA	97	PM1	1	1
171	NC_004663.1	BTnc264	6070607	6070689	+	TSS:6070607_+	NA	6070607-6070689	TEX+/-	49.9178	-0.3386	NA	NA	82	PM1	1	1
115	NC_004663.1	BTnc265	6176700	6176836	-	TSS:6176836_-	NA	6176700-6176836	TEX+/-	286.6	-0.2964	NA	NA	136	PM1	1
120	NC_004663.1	BTnc267	6228925	6229025	-	TSS:6229025_-	NA	6228925-6229025	TEX+/-	257.434	-0.1267	NA	NA	100	PM2	1
5	NC_004703.1	BTnc270	20011	20089	+	TSS:20011_+	NA	20011-20089	TEX+/-	201.038	-0.2696	NA	NA	78

## Sheet: Antisense
Rank	Genome	Name	Start	End	Strand	Start_with_TSS/Cleavage_site	End_with_cleavage	Candidates	Lib_type	Best_avg_coverage	Normalized_secondary_energy_change(by_length)	Conflict_sORF	End_with_terminator	sRNA_length	Manual inspection	Best candidates (ANNOgesic)
3	NC_004703.1	BTnc271	21383	21595	-	TSS:21475_-;TSS:21592_-;TSS:21595_-	NA	21383-21595;21475-21595	TEX+/-	284.297	-0.3878	NA	NA	212
156	NC_004663.1	BTnc004	68965	69042	+	TSS:68965_+	NA	68965-69042	TEX+/-	207.423	-0.1859	NA	terminator:69059-69088_+	77	?	1
4	NC_004703.1	BTnc273	30803	30894	-	TSS:30894_-	NA	30803-30894	TEX+/-	257.307	-0.237	NA	NA	91
145	NC_004663.1	BTnc009	199973	200113	-	TSS:200113_-	NA	199973-200113	TEX+/-	133.357	-0.3596	NA	terminator:199955-199975_-	140	PM1, PUL type A
97	NC_004663.1	BTnc010	298109	298184	+	TSS:298109_+	NA	298109-298184	TEX+/-	380.224	-0.1724	NA	NA	75	?	1
129	NC_004663.1	BTnc011	305343	305417	-	TSS:305417_-	NA	305343-305417	TEX+/-	194.467	-0.0747	NA	NA	74	PM2, PUL type C	1
223	NC_004663.1	BTnc012	340695	340774	-	TSS:340774_-	NA	340695-340774	TEX+/-	121.421	-0.0387	NA	terminator:340640-340681_-	79	PM1
57	NC_004663.1	BTnc013	362602	362710	+	TSS:362602_+	NA	362602-362710	TEX+/-	917.147	-0.1413	NA	NA	108	PM2, antisense
64	NC_004663.1	BTnc014	430397	430472	-	TSS:430472_-	NA	430397-430472	TEX+/-	728.875	-0.2671	NA	terminator:430398-430438_-	75	PM1	1
187	NC_004663.1	BTnc015	463051	463126	-	TSS:463126_-	NA	463051-463126	TEX+/-	19.9342	-0.0697	NA	NA	75	PM1	1
264	NC_004663.1	BTnc016	464287	464401	-	NA	NA	464287-464401	TEX+/-	13.7652	-0.1174	NA	NA	114	PM2
78	NC_004663.1	BTnc020	600344	600474	-	TSS:600474_-	NA	600344-600474	TEX+/-	593.865	-0.1939	NA	NA	130	PM1, antisense	1
74	NC_004663.1	BTnc024	657917	658051	+	TSS:657917_+	NA	657917-658051	TEX+/-	677.03	-0.1156	NA	NA	134	PM2	1
261	NC_004663.1	BTnc027	737084	737162	-	NA	NA	737084-737162	TEX+/-	14.1519	-0.1	NA	NA	78	PM2
99	NC_004663.1	BTnc030	789796	789872	+	TSS:789796_+	NA	789796-789872	TEX+/-	364.091	-0.2091	NA	NA	76	PM2	1
192	NC_004663.1	BTnc031	900255	900352	-	TSS:900352_-	NA	900255-900352	TEX+/-	33157.1	-0.1847	sORF:900262-900288_r	terminator:900285-900321_-	97	PM1
126	NC_004663.1	BTnc040	1072208	1072290	-	TSS:1072290_-	NA	1072208-1072290	TEX+/-	208	-0.0867	NA	NA	82	PM2	1
198	NC_004663.1	BTnc047	1397796	1397987	-	TSS:1397987_-	NA	1397796-1397987	TEX+/-	3892.81	-0.3193	sORF:1397763-1397828_r	NA	191	PM1
16	NC_004663.1	BTnc053	1533777	1533861	+	TSS:1533777_+	NA	1533777-1533861	TEX+/-	14260.3	-0.1976	NA	terminator:1533811-1533844_+	84	PM1	1
84	NC_004663.1	BTnc054	1551169	1551304	+	TSS:1551169_+	NA	1551169-1551304	TEX+/-	565.909	-0.1868	NA	NA	135	PM1, antisense	1
49	NC_004663.1	BTnc055	1590445	1590526	-	TSS:1590526_-	NA	1590445-1590526	TEX+/-	1063.7	-0.1951	NA	terminator:1590402-1590443_-	81	PM1, PUL type B	1
60	NC_004663.1	BTnc070	1854972	1855065	+	TSS:1854972_+	NA	1854972-1855065	TEX+/-	858.712	-0.15	NA	NA	93	PM1	1
142	NC_004663.1	BTnc071	1869824	1869938	+	TSS:1869824_+	NA	1869824-1869938	TEX+/-	146.617	-0.1191	NA	terminator:1869894-1869917_+	114	PM1	1
230	NC_004663.1	BTnc074	1971687	1971873	+	NA	NA	1971687-1971873	TEX+/-	136.904	-0.2701	NA	NA	186	Processed
79	NC_004663.1	BTnc075	1973441	1973571	-	TSS:1973571_-	NA	1973441-1973571	TEX+/-	593.865	-0.1939	NA	NA	130	PM1, antisense	1
113	NC_004663.1	BTnc076	1983122	1983199	+	TSS:1983122_+	NA	1983122-1983199	TEX+/-	311.282	-0.109	NA	NA	77	PM1	1
68	NC_004663.1	BTnc077	1989250	1989352	-	TSS:1989352_-	NA	1989250-1989352	TEX+/-	721.987	-0.2612	NA	NA	102	PM1, PUL type A	1
103	NC_004663.1	BTnc078	2048263	2048337	+	TSS:2048263_+	NA	2048263-2048337	TEX+/-	340.24	-0.1213	NA	NA	74	PM1	1
114	NC_004663.1	BTnc082	2101493	2101568	-	TSS:2101568_-	NA	2101493-2101568	TEX+/-	291.776	-0.1882	NA	NA	75	?	1
104	NC_004663.1	BTnc083	2124504	2124578	+	TSS:2124504_+	NA	2124504-2124578	TEX+/-	340.093	-0.1213	NA	NA	74	PM1	1
80	NC_004663.1	BTnc086	2169306	2169436	-	TSS:2169436_-	NA	2169306-2169436	TEX+/-	593.865	-0.1939	NA	NA	130	PM1, antisense	1
227	NC_004663.1	BTnc096	2393242	2393314	-	TSS:2393314_-	NA	2393242-2393314	TEX+/-	80.6849	-0.1521	sORF:2393241-2393267_r	NA	72	?
122	NC_004663.1	BTnc106	2486067	2486148	+	TSS:2486067_+;TSS:2486071_+;TSS:2486073_+	NA	2486067-2486148;2486071-2486148;2486073-2486148	TEX+/-	245.293	-0.1134	NA	NA	81	PM1	1
75	NC_004663.1	BTnc110	2548346	2548434	-	TSS:2548434_-	NA	2548346-2548434	TEX+/-	657.325	-0.1101	NA	NA	88	PM1	1
165	NC_004663.1	BTnc111	2549641	2549716	-	TSS:2549716_-	NA	2549641-2549716	TEX+/-	77.5658	-0.2105	NA	NA	75	?, PUL type C	1
184	NC_004663.1	BTnc112	2563933	2564124	-	TSS:2564124_-	NA	2563933-2564124	TEX+/-	23.3526	-0.3141	NA	NA	191	?	1
178	NC_004663.1	BTnc116	2637019	2637094	-	TSS:2637094_-	NA	2637019-2637094	TEX+/-	31.7895	-0.1882	NA	NA	75	PM2	1
32	NC_004663.1	BTnc117	2661606	2661836	-	TSS:2661809_-;TSS:2661836_-	NA	2661606-2661836	TEX+/-	2108.2	-0.416	NA	terminator:2661564-2661595_-	230	PM1	1
46	NC_004663.1	BTnc123	2760701	2760823	+	TSS:2760701_+;TSS:2760705_+	NA	2760701-2760823;2760705-2760823	TEX+/-	1393.4	-0.3325	NA	NA	122	PM1, PUL type A	1
30	NC_004663.1	BTnc125	2909243	2909339	+	TSS:2909243_+	NA	2909243-2909339	TEX+/-	2201.92	-0.168	NA	NA	96	PM1	1
185	NC_004663.1	BTnc131	3002860	3002937	-	TSS:3002937_-	NA	3002860-3002937	TEX+/-	21.3205	-0.1051	NA	NA	77	PM2	1
93	NC_004663.1	BTnc136	3083764	3083840	+	TSS:3083764_+	NA	3083764-3083840	TEX+/-	424.857	-0.2247	NA	NA	76	PM1, PUL type A	1
226	NC_004663.1	BTnc141	3139671	3139976	+	TSS:3139671_+;TSS:3139830_+	NA	3139671-3139976;3139830-3139976	TEX+/-	88.3072	-0.3552	sORF:3139795-3139881_f	NA	305	PM1
154	NC_004663.1	BTnc154	3364507	3364579	+	TSS:3364507_+	NA	3364507-3364579	TEX+/-	113.685	-0.1973	NA	NA	72	?	1
50	NC_004663.1	BTnc155	3395493	3395580	+	TSS:3395493_+	NA	3395493-3395580	TEX+/-	1054.39	-0.192	NA	NA	87	PM2, antisense	1
167	NC_004663.1	BTnc156	3444815	3444910	-	TSS:3444910_-	NA	3444815-3444910	TEX+/-	73.1867	-0.1615	NA	NA	95	?	1
157	NC_004663.1	BTnc157	3493379	3493454	+	TSS:3493379_+	NA	3493379-3493454	TEX+/-	93.6184	-0.3197	NA	NA	75	PM2	1
234	NC_004663.1	BTnc158	3537498	3537572	+	TSS:3537498_+	NA	3537498-3537572	TEX+/-	38.6533	-0.044	NA	NA	74	PM2, antisense
51	NC_004663.1	BTnc161	3593048	3593126	+	TSS:3593048_+	NA	3593048-3593126	TEX+/-	1032.61	-0.1405	NA	NA	78	PM2	1
220	NC_004663.1	BTnc168	3822444	3822523	+	TSS:3822444_+;TSS:3822448_+	NA	3822444-3822523;3822448-3822523	TEX+/-	231.037	-0.0788	sORF:3822469-3822495_f	NA	79	PM1
81	NC_004663.1	BTnc172	3891582	3891712	-	TSS:3891712_-	NA	3891582-3891712	TEX+/-	593.865	-0.1939	NA	NA	130	PM1, antisense	1
90	NC_004663.1	BTnc178	4031928	4032025	-	TSS:4032025_-	NA	4031928-4032025	TEX+/-	438.961	-0.1735	NA	NA	97	PM2	1
162	NC_004663.1	BTnc179	4084177	4084333	-	TSS:4084333_-	NA	4084177-4084333	TEX+/-	88.4331	-0.1841	NA	NA	156	PM1	1
153	NC_004663.1	BTnc196	4596219	4596295	-	TSS:4596295_-	NA	4596219-4596295	TEX+/-	228.338	-0.1364	NA	NA	76	PM2	1
105	NC_004663.1	BTnc197	4601336	4601406	+	TSS:4601336_+	NA	4601336-4601406	TEX+/-	336.035	-0.2423	NA	terminator:4601406-4601459_+	70	PM1, antisense	1
54	NC_004663.1	BTnc210	4867793	4867921	-	TSS:4867921_-	NA	4867793-4867921	TEX+/-	941.771	-0.2372	NA	NA	128	PM1, PUL type A	1
206	NC_004663.1	BTnc212	4929741	4930192	-	TSS:4930192_-	NA	4929741-4930192	TEX+/-	1420.48	-0.2743	sORF:4929841-4930083_r	NA	451	?
82	NC_004663.1	BTnc213	4930708	4930838	-	TSS:4930838_-	NA	4930708-4930838	TEX+/-	593.865	-0.1939	NA	NA	130	PM1, antisense	1
168	NC_004663.1	BTnc218	5004028	5004101	-	TSS:5004101_-	NA	5004028-5004101	TEX+/-	65.3243	-0.1635	NA	NA	73	?	1
215	NC_004663.1	BTnc220	5058449	5058522	-	TSS:5058522_-	NA	5058449-5058522	TEX+/-	560.878	-0.0311	NA	NA	73	PM1
188	NC_004663.1	BTnc221	5102617	5102691	-	TSS:5102691_-	NA	5102617-5102691	TEX+/-	15.12	-0.1413	NA	NA	74	PM2	1
176	NC_004663.1	BTnc222	5116754	5116827	-	TSS:5116827_-	NA	5116754-5116827	TEX+/-	33.7432	-0.0541	NA	NA	73	PM1	1
118	NC_004663.1	BTnc225	5226820	5226893	-	TSS:5226893_-	NA	5226820-5226893	TEX+/-	263.541	-0.1527	NA	NA	73	?	1
86	NC_004663.1	BTnc226	5233349	5233428	+	TSS:5233349_+	NA	5233349-5233428	TEX+/-	555.281	-0.1175	NA	NA	79	PM1	1
43	NC_004663.1	BTnc233	5418544	5418694	+	TSS:5418544_+;TSS:5418548_+	NA	5418544-5418694;5418548-5418694	TEX+/-	1595.95	-0.2735	NA	NA	150	?	1
267	NC_004663.1	BTnc236	5439701	5439771	+	NA	NA	5439701-5439771	TEX+/-	12.3803	-0.1873	NA	NA	70	Processed
169	NC_004663.1	BTnc238	5527131	5527229	+	TSS:5527131_+;TSS:5527149_+	NA	5527131-5527229;5527149-5527229	TEX+/-	52.9596	-0.2283	NA	NA	98	PM2	1
242	NC_004663.1	BTnc239	5532153	5532262	+	NA	NA	5532153-5532262	TEX+/-	29.8091	-0.1327	sORF:5532164-5532205_f	NA	109	Processed
28	NC_004663.1	BTnc240	5535374	5535578	-	TSS:5535578_-	NA	5535374-5535578	TEX+/-	2333.59	-0.2946	NA	NA	204	PM1	1
45	NC_004663.1	BTnc241	5537587	5537791	-	TSS:5537791_-	NA	5537587-5537791	TEX+/-	1527.72	-0.3171	NA	NA	204	PM1	1
172	NC_004663.1	BTnc247	5669659	5669733	+	TSS:5669659_+	NA	5669659-5669733	TEX+/-	44.8933	-0.3307	NA	NA	74	PM2	1
203	NC_004663.1	BTnc249	5741318	5741424	-	TSS:5741424_-	NA	5741318-5741424	TEX+/-	2430.91	-0.329	sORF:5741367-5741399_r	NA	106	PM1, PUL type A
58	NC_004663.1	BTnc250	5755007	5755082	+	TSS:5755007_+	NA	5755007-5755082	TEX+/-	890.329	-0.2382	NA	NA	75	?	1
209	NC_004663.1	BTnc252	5800549	5800676	-	TSS:5800676_-	NA	5800549-5800676	TEX+/-	1091.28	-0.3094	sORF:5800543-5800596_r	NA	127	PM1, PUL type B
219	NC_004663.1	BTnc254	5891399	5891698	+	TSS:5891399_+	NA	5891399-5891698	TEX+/-	231.65	-0.2513	sORF:5891430-5891606_f	NA	299	PM1
182	NC_004663.1	BTnc260	5995860	5995946	+	TSS:5995860_+	NA	5995860-5995946	TEX+/-	26.28	-0.192	NA	NA	86	PM2	1
72	NC_004663.1	BTnc261	5999010	5999085	+	TSS:5999010_+	NA	5999010-5999085	TEX+/-	719.581	-0.2671	NA	NA	75	PM1	1
85	NC_004663.1	BTnc266	6219889	6220024	+	TSS:6219889_+	NA	6219889-6220024	TEX+/-	565.909	-0.1868	NA	NA	135	PM1, antisense	1

## Sheet: 5' UTR derived
Rank	Genome	Name	Start	End	Strand	Start_with_TSS/Cleavage_site	End_with_cleavage	Candidates	Lib_type	Best_avg_coverage	Normalized_secondary_energy_change(by_length)	Conflict_sORF	End_with_terminator	sRNA_length	Manual inspection (including newly run sORF gff with alternative start codons	Best candidates (ANNOgesic)
42	NC_004663.1	BTnc184	4268484	4268550	+	TSS:4268484_+	NA	4268484-4268550	TEX+/-	1618.82	-0.1224	NA	NA	66	PM1	1
22	NC_004663.1	BTnc211	4890086	4890136	+	TSS:4890086_+	NA	4890086-4890136	TEX+/-	4693.8	-0.1059	NA	NA	50	?	1
21	NC_004663.1	BTnc219	5048874	5048984	+	TSS:5048874_+	NA	5048874-5048984	TEX+/-	5911.26	-0.2369	NA	NA	110	PM1	1
19	NC_004663.1	BTnc259	5986294	5986400	+	TSS:5986294_+	NA	5986294-5986400	TEX+/-	10530.2	-0.314	NA	NA	106	PM1	1
207	NC_004663.1	BTnc000	4778	4861	+	TSS:4778_+	NA	4778-4861	TEX+/-	1362.54	-0.1369	sORF:4801-4974_f	terminator:4832-4854_+	83	PM1
211	NC_004663.1	BTnc089	2295870	2295933	-	TSS:2295933_-	NA	2295870-2295933	TEX+/-	1079.71	-0.1406	sORF:2295885-2295908_r	NA	63	?
195	NC_004663.1	BTnc108	2511594	2511685	+	TSS:2511594_+;TSS:2511600_+	NA	2511594-2511685;2511600-2511685	TEX+/-	20083.2	-0.2413	sORF:2511629-2511673_f	NA	91	PM1
201	NC_004663.1	BTnc142	3156255	3156361	-	TSS:3156361_-	NA	3156255-3156361	TEX+/-	2937.08	-0.1495	sORF:3156221-3156289_r	NA	106	?

## Sheet: 3' UTR derived
Rank	Genome	Name	Start	End	Strand	Start_with_TSS/Cleavage_site	End_with_cleavage	Candidates	Lib_type	Best_avg_coverage	Normalized_secondary_energy_change(by_length)	Conflict_sORF	End_with_terminator	sRNA_length	Manual inspection (including newly run sORF gff with alternative start codons	Best candidates (ANNOgesic)
4	NC_004703.1	BTnc268	2622	2720	-	TSS:2720_-	NA	2622-2720	TEX+/-	133.962	-0.4424	NA	NA	98
112	NC_004663.1	BTnc028	768662	768865	+	TSS:768697_+;Cleavage:768662_+	NA	768662-768865;768697-768865	TEX+/-	66429.6	-0.3103	NA	terminator:768818-768857_+	203	PM2	1
236	NC_004663.1	BTnc029	778028	778308	+	NA	NA	778028-778308	TEX+/-	43.8363	-0.205	NA	terminator:778327-778360_+	280	PM1
8	NC_004663.1	BTnc088	2184030	2184143	-	TSS:2184143_-	NA	2184030-2184143	TEX+/-	312.879	-0.2605	NA	terminator:2184043-2184071_-	113	PM2	1
2	NC_004663.1	BTnc099	2402941	2403028	-	TSS:2403028_-	NA	2402941-2403028	TEX+/-	41393.1	-0.1773	NA	terminator:2402963-2402997_-	87	PM1	1
191	NC_004663.1	BTnc101	2410455	2410814	-	TSS:2410750_-;TSS:2410814_-	NA	2410455-2410814;2410750-2410814	TEX+/-	176039	-0.2253	NA	NA	359	PM2	1
88	NC_004663.1	BTnc102	2410796	2410985	-	TSS:2410985_-	NA	2410796-2410985	TEX+/-	257668	-0.2621	sORF:2410899-2410931_r	NA	189	PM2
141	NC_004663.1	BTnc104	2482954	2483051	+	Cleavage:2482954_+	NA	2482954-2483051	TEX+/-	1033.51	-0.3	NA	terminator:2482984-2483024_+	97	Processed	1
36	NC_004663.1	BTnc105	2484307	2484452	+	TSS:2484307_+;TSS:2484336_+	NA	2484307-2484452;2484336-2484452	TEX+/-	155.024	-0.4336	NA	terminator:2484417-2484438_+	145	?	1
5	NC_004663.1	BTnc153	3362495	3362683	-	NA	NA	3362495-3362683	TEX+/-	21.8201	-0.2212	NA	terminator:3362470-3362501_-	188	Processed, 3´-UTR derived
6	NC_004663.1	BTnc195	4595847	4596167	+	TSS:4595906_+;Cleavage:4595847_+;Cleavage:4595851_+	NA	4595847-4596167;4595906-4596167	TEX+/-	1694.9	-0.2969	NA	NA	320	PM1	1
250	NC_004663.1	BTnc248	5704097	5704189	-	TSS:5704189_-	NA	5704097-5704189	TEX+/-	44356.6	-0.2054	NA	terminator:5704116-5704160_-	92	PM1	1
240	NC_004663.1	BTnc251	5784408	5784501	+	NA	NA	5784408-5784501	TEX+/-	32.6596	-0.3309	NA	NA	93	Processed, 3´-UTR derived

## Sheet: Intra-operonic
Rank	Genome	Name	Start	End	Strand	Start_with_TSS/Cleavage_site	End_with_cleavage	Candidates	Lib_type	Best_avg_coverage	Normalized_secondary_energy_change(by_length)	Conflict_sORF	End_with_terminator	sRNA_length	Manual inspection (including newly run sORF gff with alternative start codons	Best candidates (annogesic)
38	NC_004663.1	BTnc057	1629598	1629745	-	Cleavage:1629598_-	Cleavage:1629745_-	1629598-1629745	TEX+/-	3252.66	-0.1966	NA	Cleavage:1629745_-	147	Processed	1
25	NC_004663.1	BTnc069	1836309	1836665	+	TSS:1836309_+	NA	1836309-1836665	TEX+/-	2905.19	-0.2913	NA	terminator:1836619-1836651_+	356	Processed	1
39	NC_004663.1	BTnc091	2340123	2340270	-	Cleavage:2340123_-	Cleavage:2340270_-	2340123-2340270	TEX+/-	3252.66	-0.1966	NA	Cleavage:2340270_-	147	Processed	1
40	NC_004663.1	BTnc132	3034128	3034275	-	Cleavage:3034128_-	Cleavage:3034275_-	3034128-3034275	TEX+/-	3252.66	-0.1966	NA	Cleavage:3034275_-	147	Processed	1
41	NC_004663.1	BTnc150	3328379	3328526	-	Cleavage:3328379_-	Cleavage:3328526_-	3328379-3328526	TEX+/-	3252.66	-0.1966	NA	Cleavage:3328526_-	147	Processed	1
34	NC_004663.1	BTnc217	4985345	4985492	+	Cleavage:4985345_+	Cleavage:4985492_+	4985345-4985492	TEX+/-	3530.51	-0.1966	NA	Cleavage:4985492_+	147	Processed	1

## Sheet: Putative_TA_systems
Rank	Genome	Name	Start	End	Strand	Start_with_TSS/Cleavage_site	End_with_cleavage	Candidates	Lib_type	Best_avg_coverage	Normalized_secondary_energy_change(by_length)	End_with_terminator	sRNA_length	Manual inspection	Best candidates (annogesic)	Canonical intergenic sRNAs (TSS and Rho term)	sORF_manual_inspection (Suppl. Table 3)
133	NC_004663.1	BTnc092	2348956	2349036	-	TSS:2349036_-	NA	2348956-2349036	TEX+/-	165.536	-0.1333	NA	80	PM1, Possible TA system (form a group with the other potential TA candidates. Transposase located near them)	1
135	NC_004663.1	BTnc121	2690870	2690950	+	TSS:2690870_+	NA	2690870-2690950	TEX+/-	164.503	-0.1333	NA	80	PM1, Possible TA system	1
134	NC_004663.1	BTnc143	3190422	3190502	-	TSS:3190502_-	NA	3190422-3190502	TEX+/-	165.536	-0.1333	NA	80	PM1, Possible TA system	1		sORF_00217, sORF_00218
136	NC_004663.1	BTnc194	4484595	4484675	+	TSS:4484595_+	NA	4484595-4484675	TEX+/-	164.503	-0.1333	NA	80	PM1, Possible TA system	1
137	NC_004663.1	BTnc203	4816985	4817065	+	TSS:4816985_+	NA	4816985-4817065	TEX+/-	164.503	-0.1333	NA	80	PM1, Possible TA system	1
138	NC_004663.1	BTnc216	4976578	4976658	+	TSS:4976578_+	NA	4976578-4976658	TEX+/-	164.503	-0.1333	NA	80	PM1, Possible TA system	1
139	NC_004663.1	BTnc245	5651128	5651208	+	TSS:5651128_+	NA	5651128-5651208	TEX+/-	164.503	-0.1333	NA	80	PM1, Possible TA system	1
110	NC_004663.1	BTnc093	2349011	2349084	+	TSS:2349011_+	NA	2349011-2349084	TEX+/-	330.098	-0.0554	NA	73	PM1, Possible TA system	1		sORF_151
108	NC_004663.1	BTnc120	2690822	2690895	-	TSS:2690895_-	NA	2690822-2690895	TEX+/-	334.454	-0.0554	NA	73	PM1, Possible TA system	1
144	NC_004663.1	BTnc144	3190477	3190673	+	TSS:3190477_+	NA	3190477-3190673	TEX+/-	138.001	-0.1949	terminator:3190619-3190646_+	196	PM1, Possible TA system	1	1
147	NC_004663.1	BTnc193	4484399	4484620	-	TSS:4484620_-	NA	4484399-4484620	TEX+/-	129.367	-0.2207	terminator:4484403-4484438_-	221	PM1, Possible TA system	1	1	sORF_00298, sORF_00299
106	NC_004663.1	BTnc202	4816937	4817010	-	TSS:4817010_-	NA	4816937-4817010	TEX+/-	334.994	-0.0554	NA	73	PM1, Possible TA system	1
109	NC_004663.1	BTnc215	4976530	4976603	-	TSS:4976603_-	NA	4976530-4976603	TEX+/-	334.21	-0.0554	NA	73	PM1, Possible TA system	1		sORF_00321
107	NC_004663.1	BTnc244	5651080	5651153	-	TSS:5651153_-	NA	5651080-5651153	TEX+/-	334.65	-0.0554	NA	73	PM1, Possible TA system	1		sORF_00370
	Multicopy sRNA group 1
	Multicopy sRNA group 2

## Sheet: PUL associated
SusC homolog (Ref: 1)	Antisense sRNA		Putative function of gene cluster
BT_0140	DND
BT_0190	BTnc009	2	Polysaccharide degradation
BT_0268	BTnc011	Novel (Antisense to CDS)	Unknown
BT_0754	DND
BT_0867	DND	2	Polysaccharide degradation
BT_1280	BTnc055	Novel (TSS overlaps start codon)	Polysaccharide degradation
BT_1440	DND	2
BT_1619	BTnc077	2	Polysaccharide degradation
BT_1875	DND
BT_2032	BTnc111	Novel (Antisense to CDS)	Unknown
BT_2196	BTnc123	2	Polysaccharide degradation
BT_2461	BTnc136	Novel	Polysaccharide degradation
BT_3519	DND		Polysaccharide degradation
BT_3750	BTnc210	2	Polysaccharide degradation
BT_4404	BTnc252	Novel (TSS overlaps start codon)	Unknown
BT_4357	BTnc249	2	Polysaccharide degradation
BT_4634	DND
BT_4724	DND
1) PMID: 12663928
2) PMID: 27353652
SusC homolog	Antisense BTnc	Putative function of gene cluster
BT_0190	BTnc009	Polysaccharide degradation
BT_1619	BTnc077	Polysaccharide degradation
BT_2196	BTnc123	Polysaccharide degradation
BT_2461	BTnc136	Polysaccharide degradation
BT_3750	BTnc210	Polysaccharide degradation
BT_4357	BTnc249	Polysaccharide degradation
SusC homolog	Antisense BTnc	Putative function of gene cluster
BT_1280	BTnc055	Polysaccharide degradation
BT_4404	BTnc252	Unknown
SusC homolog	Antisense BTnc	Putative function of gene cluster
BT_0268	BTnc011	Unknown
BT_2032	BTnc111	Unknown

## Sheet: Riboswitch
#ID	Genome	Strand	Associated_CDS	Start_genome	End_genome	Rfam	E_value	Start_align	End_align	sRNA_0verlap
riboswitch_211	NC_004663.1	-	NP_809566.1	803671	803766	RF00059	TPP	1.7e-14	63	0
riboswitch_575	NC_004663.1	-	NP_810415.1	1854669	1854711	RF00519	suhB	8.4e-05	19.4	0
riboswitch_770	NC_004663.1	+	NP_810828.1	2403807	2403872	RF00174	Cobalamin	2e-06	21.4	0
riboswitch_968	NC_004663.1	+	NP_811303.1	2977744	2977840	RF00059	TPP	1e-14	64	0
riboswitch_972	NC_004663.1	+	NP_811309.1	2992127	2992222	RF00059	TPP	3.2e-12	53.5	0
riboswitch_1295	NC_004663.1	+	NP_812131.1	4108982	4109057	RF00521	SAM_alpha	6.5e-05	19.4	BTnc181
riboswitch_1321	NC_004663.1	-	NP_812178.1	4171169	4171213	RF00519	suhB	5e-05	20.3	0
riboswitch_576	NC_004663.1	+	NP_810417.1	1854689	1854731	RF00519	suhB	8.4e-05	19.4	0
riboswitch_697	NC_004663.1	+	NP_810711.1	2237346	2237512	RF00516	ylbH	5.2e-05	21.7	0
riboswitch_1005	NC_004663.1	+	NP_811400.1	3107001	3107048	RF00522	PreQ1	0.00059	16.8	0
riboswitch_1154	NC_004663.1	+	NP_811801.1	3593909	3594042	RF01054	preQ1-II	0.00021	23.8	0
riboswitch_1162	NC_004663.1	+	NP_811843.1	3654454	3654578	RF01054	preQ1-II	0.00015	24.3	0
riboswitch_1513	NC_004663.1	+	NP_812657.1	4864238	4864405	RF01055	MOCO_RNA_motif	3.5e-05	21.1	0
riboswitch_1984	NC_004663.1	-	NP_813645.1	6212225	6212237	RF00518	speF	0.00027	13.3	0

## Sheet: RNA_thermometer
#ID	Genome	Strand	Associated_CDS	Start_genome	End_genome	Rfam	E_value	Start_align	End_align	sRNA_0verlap
RNA_thermometer_47	NC_004663.1	+	NP_809113.1	214924	215057	RF01859	Phe_leader	0.00041	20.2	0
RNA_thermometer_665	NC_004663.1	+	NP_810615.1	2097939	2098015	RF01859	Phe_leader	9.4e-06	26.5	0
RNA_thermometer_742	NC_004663.1	-	NP_810774.1	2336219	2336364	RF01859	Phe_leader	0.00011	22.9	0
RNA_thermometer_8	NC_004663.1	+	NP_808989.1	72950	73056	RF01859	Phe_leader	0.00076	18.5	0
RNA_thermometer_174	NC_004663.1	+	NP_809473.1	695561	695613	RF02523	ROSE_3	0.00018	16.5	0
RNA_thermometer_323	NC_004663.1	+	NP_809770.1	1044593	1044712	RF00038	PrfA	0.00038	23.3	0
RNA_thermometer_648	NC_004663.1	+	NP_810574.1	2047996	2048081	RF01859	Phe_leader	0.00042	19.3	0
RNA_thermometer_744	NC_004663.1	+	NP_810776.1	2336239	2336384	RF01859	Phe_leader	0.00011	22.9	0
RNA_thermometer_927	NC_004663.1	+	NP_811190.1	2857676	2857783	RF01859	Phe_leader	0.00061	19	0
RNA_thermometer_985	NC_004663.1	+	NP_811339.1	3020797	3020844	RF01859	Phe_leader	0.00081	16.8	0
RNA_thermometer_1517	NC_004663.1	+	NP_812674.1	4878340	4878459	RF01859	Phe_leader	6.5e-05	23.6	0
RNA_thermometer_1615	NC_004663.1	-	NP_812847.1	5111192	5111338	RF01859	Phe_leader	0.00068	19.4	0
RNA_thermometer_1618	NC_004663.1	+	NP_812851.1	5111212	5111358	RF01859	Phe_leader	0.00068	19.4	0

## Sheet: House_keeping_RNAs
#ID	Genome	Strand	TSS	Processing_site	Start_genome	End_genome	sRNA_0verlap	Sequence
5srRNA (link:https://biocyc.org/gene?orgid=BTHE&id=G13PU-7371-rRNA)	NC_004663.1	+		4988481	4988506	4988539		CACCTCTTCCCATTCCGAACAGAGAAGTTAAGCC
	NC_004663.1	-		3325328	3325270	3325303		CACCTCTTCCCATTCCGAACAGAGAAGTTAAGCC
	NC_004663.1	-		3031078	3031020	3031053		CACCTCTTCCCATTCCGAACAGAGAAGTTAAGCC
	NC_004663.1	-		2337073	2337015	2337048		CACCTCTTCCCATTCCGAACAGAGAAGTTAAGCC
	NC_004663.1	-		1626610;1626616	1626552	1626585		CACCTCTTCCCATTCCGAACAGAGAAGTTAAGCC
tmRNA	NC_004663.1	+	5798212		5798212	5798608		GGGGTTGACTGGATTTGACAGCGGGCAGAAATGGTAGGTAAGCATGCAGTGGGTCGGTAATTTCCACTTAAATCTCAGTTATCAAAACTTTATCTGGCGAAACTAATTACGCTCTTGCTGCTTAATCGAATCACAGTAGATTAGCTTAATCCAGGCACTAGGTGCCAGGACGAGACATCACTCGGAAGCTGTTGCTCCGAAGCATTCCGGTTCAGTGGTGCAGTAACATCGGGGATAGTCAGAAGCGGCCTCGCGTTTTTGATGAAACTTTAGAGGATAAGGCAGGAATTGATGGCTTTGGTTCTGCTCCTGCACGAAAATTTAGGCAAAGATAAGCATGTAGAAAGCTTATGATTTCCTCGTTTGGACGAGGGTTCGATTCCCTCCAGCTCCACCT
6S RNA	NC_004663.1	+	512917	512925	512924	513104	BTnc017	TATTAGCCGTATCGACTGGATCGGGAAACTCTTCAAATTAATCTGATGCACCGAGAAAGCTTCGTTCTTCAATGGCGGGCCACATCCTTCGGGACAGCTTTAAGCCGGTGGATTACAAAGAGGGCGAGCGCTCAAATCTTGTTCTATCAGAGTTTCATCACATCGTCGATGCGGCTTTTTT
RNaseP	NC_004663.1	+	1639998		1639998	1640386	BTnc059	CTAAAGCAGTTGGCCGGTCTGTCGCGTGCGCGTTTCGTGCAGGAGGAAAGTCCGGGCAACACAGAGCATCCTACTTCCTAACAGAAAGCTGTCCGCGAGGGTAGAGTAACGTAGAAGAAAATAACCGCCGCTCCTTTCGGGGAGAGGTAAGGGTGAGAAGGTGGGGTAAGAGCCTACCAGCAGCATGGTGACATGTGGGCTGTACGTCTTAGGAGTTGTAAGGTCATGTAAACCGGCGTTATGAGAGTTGCTCGCTCCATGTCGGAGGGTAGACCGCTAAAGTGTCGTGGTGACACGCCACTCAGATAAATGACAGGCACCTTATTATATAAGGTACAGAACTCGGCTTATAGGCTGACTGCTTTTTTTCTTTTTTAAACTGCTTTTTT

[truncated: 1 more sheets: sRNA_duplications]
