# Supplementary material for: A high-resolution transcriptome map identifies small RNA regulation of metabolism in the gut microbe Bacteroides thetaiotaomicron
Source: Nat Commun. 2020 Jul 16;11:3557. doi: 10.1038/s41467-020-17348-5 (PMC7366714; doi:10.1038/s41467-020-17348-5)
Supplement: Supplementary file 5 — Supplementary Data 3 [file 41467_2020_17348_MOESM5_ESM.xlsx]

## Sheet: sORF
Genome	Name	Start	End	Strand	Type	TSS	All_start_points	All_stop_points	Conflict_sRNA	Frame_shift	Lib_type	Best_avg_coverage	Seq
NC_004663.1	sORF_00000	4801	4974	+	5'UTR_derived	TSS:4778_+	4801;4844	4974;4870	sRNA:4778-4861_+	2	TEX+/-	342.46	ATGGCAAGACCGATAAAAGAAACTCCGATACTCTTCGGGGAGGATGCACGGAGATTTGAAGCGCGGATGAAAAATCCACCGAAAGAGACTCCGGAAAAGCTGGAAGAGATAAAACGGGATTATAAGTACATCATGAGCATTTTTAAAGAAGAAACTGATGGCAGAAATAAATAA
NC_004663.1	sORF_00001	33634	33657	-	Intergenic	TSS:33720_-;TSS:33725_-	33634	33657	sRNA:33644-33725_-	1	TEX+/-	194.25	ATGACGCATAGTATACCAGATTAG
NC_004663.1	sORF_00002	72801	72884	+	Intergenic	TSS:72773_+	72801;72841;72858	72884;72864	sRNA:72773-72944_+	2	TEX+/-	331.095	TTGCAGCATATATGCGGTGAATTATGCGGTGTCATAGGAATTGAGGATTTATGTAAGATGCTGATAATGAGTAAGGAACCTTAA
NC_004663.1	sORF_00003	99806	99838	-	Intergenic	TSS:99865_-;TSS:100010_-	99806	99838	sRNA:99682-99865_-	1	TEX+/-	377.03	TTGAAAAGCCGATTGCTTTTATATATAACATAG
NC_004663.1	sORF_00004	117092	117255	+	Intergenic	TSS:117072_+	117092;117108;117129;117136;117143;117170;117185;117205;117208;117217	117139;117203;117192;117169;117208;117255	sRNA:117072-117330_+	3	TEX+/-	154.878	ATGAATCCAACAATAGTTGGGGAGATTCGCAAGAACATTGTGGAGTGACTTATGGGGACCTGCCGGTACTGTATCTGAATGGGAAAATGCTCCTTGTATGAGTTTTATATAGCTTGATGGCAAGGATGTACAGCAAGAGTTCCGGCGGGGACGGGGAAACGTAA
NC_004663.1	sORF_00005	131799	131828	-	5'UTR_derived	TSS:131841_-	131799	131828	NA	1	TEX+/-	589.667	GTGATATGGATTTACGTACAGCAAACGTAA
NC_004663.1	sORF_00006	178940	178969	-	5'UTR_derived	NA	178940	178969	NA	1	TEX+/-	424.933	TTGTTATTACAATATAACCAAACATCATGA
NC_004663.1	sORF_00007	238965	238991	+	interCDS	NA	238965	238991	NA	1	TEX+/-	180.704	ATGTACTGTATGCGGTTACGTTTATGA
NC_004663.1	sORF_00008	370400	370447	+	3'UTR_derived	NA	370400	370447	NA	1	TEX+/-	101.708	ATGAAGAGCTCTTTCAGGCACGGATTACGCGGATTGACGCGGTTTTAG
NC_004663.1	sORF_00009	373600	373650	+	5'UTR_derived	TSS:373594_+	373600	373650	NA	1	TEX+/-	1234.94	TTGAATAATAAATTTACTGTCTATGTCAAGATTCGAAATAAAAATGCCTAA
NC_004663.1	sORF_00010	496335	496403	+	interCDS	NA	496335	496403	NA	1	TEX+/-	71.6812	ATGATAAAATTTCTATTATTTTGTTGCCCGAAAACTAAATGTGAACGAACAAGATTATTGAATTATTAA
NC_004663.1	sORF_00011	496944	497015	+	3'UTR_derived	NA	496944	497015	NA	1	TEX+/-	112.139	ATGGATAACCTGTTTTCCCGAAATAAGAAGGCGGTAACTGGGAAGTTACTGCTTTTTTGTTACACATTGTAA
NC_004663.1	sORF_00012	506220	506243	+	5'UTR_derived	TSS:506190_+;TSS:506193_+	506220	506243	NA	1	TEX+/-	1101.67	ATGGAAGGAAGCGCACAGGGATAG
NC_004663.1	sORF_00013	506672	506695	+	interCDS	TSS:506190_+;TSS:506193_+;TSS:506616_+	506672	506695	NA	1	TEX+/-	86.9583	ATGTATATGGCCAGCCTGTTTTGA
NC_004663.1	sORF_00014	512044	512109	+	interCDS	NA	512044;512052;512068	512109;512090	NA	2	TEX+/-	152.621	ATGAATGCGTGGCGCGCAGGTATAGTGCGTCACCATTATATATTTAATAATTTTAAAAACAAGTAA
NC_004663.1	sORF_00015	512995	513145	+	Intergenic	TSS:512917_+	512995;513031;513062;513092	513120;513145	sRNA:512917-513132_+	2	TEX+/-	683.086	ATGGCGGGCCACATCCTTCGGGACAGCTTTAAGCCGGTGGATTACAAAGAGGGCGAGCGCTCAAATCTTGTTCTATCAGAGTTTCATCACATCGTCGATGCGGCTTTTTTATATACTCTTCTATGATATTTTATTTCTCAGGTACAGGTAA
NC_004663.1	sORF_00016	518046	518075	-	5'UTR_derived	TSS:518090_-	518046	518075	NA	1	TEX+/-	370.533	GTGATCAACACTAATAAAGGAAATATATGA
NC_004663.1	sORF_00017	520245	520274	-	5'UTR_derived	TSS:520307_-	520245	520274	NA	1	TEX+/-	1900.77	TTGGTAGAGCAACGCATTCGTAACGCGTAG
NC_004663.1	sORF_00018	606367	606390	-	3'UTR_derived	TSS:606833_-	606367	606390	NA	1	TEX+/-	83.2917	ATGGAAAATATGCCTCATTACTAA
NC_004663.1	sORF_00019	606373	606399	+	Intergenic	NA	606373	606399	sRNA:606289-606407_+	1	TEX+/-	14.2222	ATGAGGCATATTTTCCATTTTGTTTAA
NC_004663.1	sORF_00020	640386	640409	-	Intergenic	NA	640386	640409	NA	1	TEX+/-	23.0833	TTGTTGGCTTTAACCTATTTATAG
NC_004663.1	sORF_00021	643302	643334	+	Intergenic	TSS:643196_+	643302	643334	sRNA:643196-643459_+	1	TEX+/-	476.394	TTGGTAAAAGGTAAAAAGGATAACAATAGGTAA
NC_004663.1	sORF_00022	643410	643436	+	Intergenic	TSS:643196_+	643410	643436	sRNA:643196-643459_+	1	TEX+/-	33.3704	ATGCTGCGGCGAGTGGTTCCCTTCTAG
NC_004663.1	sORF_00023	646783	646863	-	Intergenic	TSS:646864_-	646783	646863	NA	1	TEX+/-	302.321	GTGAAACAAAGACAAGAGATTCAATTTAATCTATATAAATCAAGTAGCAAAGCAAGCGATAGAAAGGTTCTATTTGTATGA
NC_004663.1	sORF_00024	657683	657777	-	Intergenic	TSS:657804_-;TSS:657878_-	657683;657724	657754;657757;657760;657777	sRNA:657729-657804_-	2	TEX+/-	195.358	ATGTTAGTAAATACATATTGGTGGTGGCGCCCGTTACAACTCCGACAGTCGTAAGGGAGCAGTGCTCGTATGTATATACCTCATTAAAGATATAA
NC_004663.1	sORF_00025	657973	658085	+	Antisense	TSS:657917_+	657973;657979;657999;658014	658020;658085	sRNA:657917-658051_+	2	TEX+/-	209.566	TTGCTATTGCCATTTTTATTATATTATTGCTTTATTGGTTATTGGTAGCTGAAGATATGAAACCTTGGCTGTCCGCTATGGTTCCTTCAGCCTTGCAACAATTCATTGCCTGA
NC_004663.1	sORF_00026	701702	701800	-	3'UTR_derived	NA	701702	701800	NA	1	TEX+/-	155.463	GTGAAAACAATAATAAAAACAGCTCTTTTCCAACCAATAAGGATAAGAGCTGTTTTTTATATAATCAAATTCTCAATTATTGATTTTTCCGATAACTGA
NC_004663.1	sORF_00027	702144	702191	-	5'UTR_derived	TSS:702375_-	702144	702191	NA	1	TEX+/-	1564.35	TTGGATGGTAAAAGCAAATGCAACTGCACCTGCAATCAATGTTTTTGA
NC_004663.1	sORF_00028	702297	702377	-	5'UTR_derived	TSS:702746_-	702297	702377	NA	1	TEX+/-	13912.7	GTGAACGACGGTTCAAAAGCAGACGGCAAGAGTCGGGATACCCCCCTCTGCGGAAAGCAGCGAACCGAAATTCAAGAGTGA
NC_004663.1	sORF_00029	704366	704488	-	Intergenic	TSS:704481_-;TSS:704508_-	704366;704394	704431;704488;704417;704444	sRNA:704399-704508_-	2	TEX+/-	25822.5	TTGCAATGTGTTTTTCATAGTATTAGATTTAAGGTTAACAAAGGTTGGAGCAAGGCGTTGCTCCTTTTTTTATGCCTATACGCTTGGTTTCCTAAAAAAGAATGGTATTTTTGTGAATCATAA
NC_004663.1	sORF_00030	705407	705484	-	Intergenic	TSS:705521_-	705407	705484	sRNA:705446-705521_-	1	TEX+/-	16982.9	TTGGAGCAAGGCGTTGCTCCTTTTTTTATGCCCATACCCCATCTTAGCATCTTCCAATCCTACAAAAATACCCCTTGA
NC_004663.1	sORF_00031	721682	721717	+	5'UTR_derived	TSS:721614_+	721682	721717	NA	1	TEX+/-	163.639	ATGTTTCAGGAGAAACGAACGTTTGGCTACCGTTAA
NC_004663.1	sORF_00032	768695	768721	+	3'UTR_derived	NA	768695	768721	sRNA:768662-768865_+	1	TEX+/-	164430	ATGCTAATCAGCTTGATCTGTTTGTGA
NC_004663.1	sORF_00033	768740	768775	+	3'UTR_derived	TSS:768697_+	768740;768749	768775	sRNA:768662-768865_+	1	TEX+/-	147931	ATGGTACTTATGCCTCTCCGGCATAGACAGGTATGA
NC_004663.1	sORF_00034	768776	768820	+	3'UTR_derived	TSS:768697_+	768776;768794	768820	sRNA:768662-768865_+	1	TEX+/-	2464.76	TTGCATAGTAGTTTTGTCGTGTTTTATTTTGTGTTTGTGTTGTGA
NC_004663.1	sORF_00035	774274	774300	+	interCDS	NA	774274	774300	NA	1	TEX+/-	142.111	TTGAATATAGAAAAGCCGCAAAGCTGA
NC_004663.1	sORF_00036	775005	775028	+	interCDS	NA	775005	775028	NA	1	TEX+/-	95.25	GTGGATTATGGAATATGTTTATAG
NC_004663.1	sORF_00037	778057	778297	+	Intergenic	NA	778057;778071;778097;778100;778163;778196;778200;778211;778235	778131;778103;778297;778238	sRNA:778028-778308_+	3	TEX+/-	45.6141	ATGATTTTTAAAGCATGTCTAACTATAATTTCAAAAGCAAATGTTGAAAGAAAAAGCAGGTGTAATCGCAGGTAATATCTGGAATGCACTGAATGAAACAGAAGGAATGACTGCCAAGCAACTGAAAAAAGCAACTAAATTGGTTGACAAAGATTTGTTCCTCGGCCTTGGCTGGTTATTGAGAGAAGATAAAGTTTCTGCTGAAGAAGTAGAAGGTGAACTCTTCATCAAATTGATCTAA
NC_004663.1	sORF_00038	797003	797029	+	5'UTR_derived	TSS:796943_+	797003	797029	NA	1	TEX+/-	1471.59	GTGCTTTATTTATTTTATTTGCGCTGA
NC_004663.1	sORF_00039	835792	835821	+	interCDS	TSS:835559_+;TSS:835680_+;TSS:835786_+;TSS:835788_+	835792	835821	NA	1	TEX+/-	656.222	GTGGCGGAATTGGTAGACGCGCTACTTTGA
NC_004663.1	sORF_00040	851215	851274	-	3'UTR_derived	NA	851215	851274	NA	1	TEX+/-	23.8667	ATGTGTTCACCTACCACCTCCCCCTACGGGGACTCCTCCTTCCCGAAGGAGGAGAGTTAA
NC_004663.1	sORF_00041	885226	885249	+	5'UTR_derived	TSS:884843_+;TSS:885113_+;TSS:885190_+	885226	885249	NA	1	TEX+/-	195.917	ATGCTACTAAAATTCGATAGGTAA
NC_004663.1	sORF_00042	887071	887109	+	interCDS	NA	887071	887109	NA	1	TEX+/-	50.1282	ATGGATAATATACAGCAGAAAAACACAACGACATGGTGA
NC_004663.1	sORF_00043	892601	892665	+	interCDS	NA	892601;892621	892624;892665	NA	2	TEX+/-	48.8769	TTGCACGATAACACTATTTTGTGAATCGGTATTCCGTTTTTAAGCTTTGTCCGGCTAGTAATTAA
NC_004663.1	sORF_00044	900209	900359	-	Antisense	TSS:900352_-	900209;900249;900262	900352;900302;900359;900288;900315	sRNA:900255-900352_-	3	TEX+/-	21561.3	TTGCAATGTGTTTTTCATAGTATTAGATTTAAGGTTAACAAAGGTTGGAGCAAGGCGTTGCTCCTTTTTTTATGTCCATACCTCATCTCGTCAGCTAATTTTATCCTTTGATCACCGCCATAGGCGCCAATTCCACCAAAGGTTTCACTAA
NC_004663.1	sORF_00045	901803	901865	-	Intergenic	TSS:901902_-;TSS:901907_-	901803	901838;901865	sRNA:901827-901907_-	1	TEX+/-	15375.7	TTGGAGCAAGGCGTTGCTCCTTTTTTTATGTCCATACGTGAGCTATTGGACTTTCGTATATAG
NC_004663.1	sORF_00046	915750	915952	-	Intergenic	TSS:915939_-	915750;915769;915773;915923	915926;915801;915877;915952	sRNA:915779-915939_-	3	TEX+/-	342.773	ATGTTTTCTTACTACAAAAAGAGAAATTGAAATACGCACTATACTCTTCCGGAAAGCAGCGACTTCAATCGTACAGTGTATCAGACAAGGTCAACATACCGGTACACTGGACTCTATATACAATCATCCCCGTCTTCCCAAACTATCAGAAGTGGAAAGACGGGGATTTATATTGGATGATTGACAGTACAGAAATATACTAA
NC_004663.1	sORF_00047	927778	927830	+	Intergenic	TSS:927760_+	927778;927795	927816;927830	NA	2	TEX+/-	89.1321	ATGAAGAATGAAGAATTATGGACGAAAAACAGAAAATGAAGAGCGAAGAATGA
NC_004663.1	sORF_00048	945118	945159	+	Intergenic	NA	945118;945127	945159	sRNA:945125-945232_+	1	TEX+/-	2412.33	TTGCGGTCTATGTGTAAAGCTAAGAAGGAGTCCGTGAAGTAA
NC_004663.1	sORF_00049	959115	959255	+	5'UTR_derived	TSS:959075_+	959115;959170;959179	959255;959241	sRNA:959075-959248_+	2	TEX+/-	14913.2	TTGTACTTCACTTGTGAAAGCTTAGAGTACATCAGAAGCAGAAGAGTCTGTTTTTTTGATAAATGTGTTAGAGCATCGGTTTTACCAGGCCGATGCTTTTTTTATGTCCTTTTGTTGCGTTTTGTAGTTTATATGAAATAA
NC_004663.1	sORF_00050	969407	969490	-	Intergenic	TSS:969522_-	969407	969454;969490	sRNA:969440-969522_-	1	TEX+/-	40.4524	ATGAAAAGAAGTCTGTCTTTCAACATACCTGCTGTAATGTATCACATGAACGGTAACATACAGTCAAGATTGATCAGTCCGTAA
NC_004663.1	sORF_00051	973084	973137	+	5'UTR_derived	TSS:972798_+;TSS:973057_+	973084;973114	973137	NA	1	TEX+/-	2114.52	TTGATTATTTCACATGAATCTTCTCATTTATTGAGCATATCCATCTCTGATTAA
NC_004663.1	sORF_00052	975283	975348	-	Intergenic	TSS:975394_-	975283	975336;975348	sRNA:975234-975394_-	1	TEX+/-	754.318	ATGAAGTATCTGTTGCTCAGGAAAGAATTAAGAAGGCAGCCAAAGATACACCGAAAGATATCATAA
NC_004663.1	sORF_00053	1033922	1033961	-	5'UTR_derived	TSS:1033953_-;TSS:1033995_-;TSS:1033997_-	1033922;1033932	1033948;1033961	NA	2	TEX+/-	260.25	TTGCAAACGATTTATGCATATTATGTATGACATAAACTAA
NC_004663.1	sORF_00054	1042968	1042994	+	Intergenic	TSS:1042526_+	1042968	1042994	sRNA:1042847-1043030_+	1	TEX+/-	29	TTGAACTGCTCTTTCCCTTGTTGTTGA
NC_004663.1	sORF_00055	1071076	1071123	-	5'UTR_derived	TSS:1071179_-	1071076	1071123	NA	1	TEX+/-	1065.29	ATGAGTATAATAAATTATAATTCATGGGATTATTACAAGAGAAGTTAG
NC_004663.1	sORF_00056	1072439	1072468	+	5'UTR_derived	TSS:1072386_+	1072439	1072468	NA	1	TEX+/-	378.933	ATGTGGAGAACTGAGAATCTCCGATGTTAA
NC_004663.1	sORF_00057	1079215	1079244	-	5'UTR_derived	TSS:1079285_-	1079215	1079244	NA	1	TEX+/-	1198	ATGCCCGTCATGAGCATATATTACAGGTAG
NC_004663.1	sORF_00058	1126423	1126581	-	3'UTR_derived	NA	1126423;1126503	1126506;1126509;1126557;1126581;1126532	NA	2	TEX+/-	83.0314	ATGGCAAAGAAAACAGTAGCAAGTTTGCACGAAGGCTCTAAAGAAGGTCGTGCTTACACCAAGGTTATCAAAATGGTGAAATCTCCGAAAACTGGAGCTTACGTTTTTGATGAACAAATGGTTGCAAACGAAAAAGTACAAGACTTTTTCAAAAAATAA
NC_004663.1	sORF_00059	1131604	1131648	+	Intergenic	TSS:1131549_+	1131604;1131610	1131648	NA	1	TEX+/-	693.622	TTGGTATTGTACTGGGAGTATATATCGGAACTATTGTTTTGCTGA
NC_004663.1	sORF_00060	1137708	1137737	+	5'UTR_derived	TSS:1137700_+	1137708	1137737	NA	1	TEX+/-	145.567	TTGACAATATTCATATTAAATCAACCATAA
NC_004663.1	sORF_00061	1154847	1155073	-	Intergenic	TSS:1155106_-	1154847;1154869;1154933;1154999	1154936;1154981;1154999;1155017;1154946;1155057;1154959;1155073	sRNA:1154873-1155106_-	3	TEX+/-	132.987	GTGTTTTGCATAGTTCTTGTCTCTAAATTCGCCAAAATTTATACAATCACAGGAACGTGCACAACACCGCACTAGTGCTATATGCCTATCTAATGATAGTTCATATATCGTCTGGTGCGGGTTACTGTTGTGTATTTGTGATTGGAGCGTTTGGCGATGCTTGGAGACATATACATTGGCAGTTCCCGCACCTATTTGTATGTAGAATTGTATCTATCGGGAACTAG
NC_004663.1	sORF_00062	1163506	1163553	-	5'UTR_derived	TSS:1163572_-	1163506	1163553	NA	1	TEX+/-	4756.06	ATGAAAGATACAAGTAATGCGGTAGTAGCTCAGTTGGTAGAGCATTAG
NC_004663.1	sORF_00063	1252558	1252697	-	Intergenic	TSS:1252698_-	1252558;1252647	1252620;1252626;1252635;1252650;1252674;1252697	NA	2	TEX+/-	76.1	GTGAGATTTCACTATCAAAAGTATTGGTCCTTTCGGACCGGCCGCCTGTGAAGGTAGCTCTATTGTTTGTTTTGTTTGTGTTTGGTGCATCTTTTTTCAAGCGAGAAAGAAGATGCACTATTTATATCTATCTACCCTGA
NC_004663.1	sORF_00064	1317418	1317462	+	Intergenic	TSS:1317416_+	1317418	1317462	sRNA:1317447-1317530_+	1	TEX+/-	57.1778	ATGGTTGCAGTATCAAATGTATTACTGATGAATAAGCGCTTATGA
NC_004663.1	sORF_00065	1367777	1367824	+	Intergenic	TSS:1367751_+	1367777	1367824	NA	1	TEX+/-	293.271	ATGCTATTTTGCGGGCTTGTTGTTAATAGCCCACATTACCGGACATAA
NC_004663.1	sORF_00066	1384910	1384969	-	Intergenic	NA	1384910	1384957;1384969	sRNA:1384899-1385047_-	1	TEX+/-	23.7333	TTGATTTTAGCATTGAACGACTCCGCTGAAGCATTTGTCAATCGTTCTTCAAAATTTTAG
NC_004663.1	sORF_00067	1395929	1395958	-	interCDS	NA	1395929	1395958	NA	1	TEX+/-	220.267	TTGGATTTATTATTAACATTAAAAGTTTGA
NC_004663.1	sORF_00068	1397763	1397906	-	Antisense	TSS:1397987_-	1397763;1397794;1397850	1397816;1397822;1397825;1397828;1397837;1397847;1397862;1397894;1397906	sRNA:1397796-1397987_-	2	TEX+/-	92.0417	TTGGATAATACATTGGACGCTCCACGTTCTATCTATATAGATTTTTGTTATATATAGACGTGGGGCTTTGTGTATTATATGTTGTTGAGTATGGGGATACTTCTGAACGGTAATACCAAAGTTCCCACGCTTAACTTTATATAA
NC_004663.1	sORF_00069	1421564	1421590	-	Antisense	TSS:1421667_-	1421564	1421590	NA	1	TEX+/-	28.0741	GTGCAGACAAGAACGCCGCAAAGGTAA
NC_004663.1	sORF_00070	1436944	1437006	-	3'UTR_derived	NA	1436944	1437006	NA	1	TEX+/-	33.254	ATGAATCGTAAGACTGCTTATCGTTGCTCAGTCACTTATTTGATGATAGGTGCTGGTCATTAA
NC_004663.1	sORF_00071	1486584	1486622	-	Intergenic	TSS:1486655_-	1486584	1486622	sRNA:1486573-1486655_-	1	TEX+/-	1809.03	ATGTTTAACTCATCATTTATTACATCGGATTTGGTCTGA
NC_004663.1	sORF_00072	1496982	1497041	+	3'UTR_derived	NA	1496982;1497003	1497041	NA	1	TEX+/-	79.9	ATGTGGTATTTCACGGCAAGGATGCGTGTAACAAATACCGCCGATCCGCCAACGAGCTGA
NC_004663.1	sORF_00073	1499114	1499161	+	5'UTR_derived	TSS:1499049_+	1499114;1499123	1499161	NA	1	TEX+/-	1108.94	TTGTTAACTTTGCAGCCCTACTACGAACGTTATGATACAACGATATAA
NC_004663.1	sORF_00074	1515111	1515137	+	Intergenic	TSS:1514998_+;TSS:1515041_+	1515111	1515137	sRNA:1515041-1515163_+	1	TEX+/-	914.37	GTGCTTCCTCGTCGGCGGACGATCTAG
NC_004663.1	sORF_00075	1517389	1517442	-	interCDS	NA	1517389	1517442	NA	1	TEX+/-	203.741	TTGGAGAAGAGAGAAGCTCACGGGGTCGAAGCCGGGAGCTTCTTGCCTATGTAG
NC_004663.1	sORF_00076	1519690	1519882	-	5'UTR_derived	NA	1519690;1519734;1519769;1519808;1519837;1519847	1519776;1519772;1519802;1519826;1519792;1519798;1519834;1519846;1519860;1519882	NA	3	TEX+/-	126.28	GTGAGGCCGGGAGACCGTTCGGATGGTAAGTTGTAGGTGGGGGTAGTAGTGGGTGTGTGGGTGATTATGCGTTAGGGCGGTTGGTTGAGATTGGTCGGTTTGTCGGTTGGTTGAGGCTGGTCGGTTTAGGTGCGGTGATGGATGGATAAAAGGTAAAAAGTTAAAAATACGACGATGGATAAATTTGCAATGA
NC_004663.1	sORF_00077	1532689	1532754	-	Antisense	NA	1532689	1532754	sRNA:1532730-1533137_-	1	TEX+/-	878.576	ATGGGACTAAATAGTTTTTATCTTTGCGCCCTATTAGTATGTTTAATTCATGGAGTGGTTATATAA
NC_004663.1	sORF_00078	1532833	1532880	-	Antisense	NA	1532833	1532874;1532880	sRNA:1532730-1533137_-	1	TEX+/-	37.3542	GTGGAGGTGACAGGTAAAAAGATTGCGGATAACAAACAGATAATTTAA
NC_004663.1	sORF_00079	1532924	1532998	-	Antisense	NA	1532924	1532959;1532974;1532977;1532998	sRNA:1532730-1533137_-	1	TEX+/-	31.7467	GTGCCGGCAAATGAAAAGAAAATGATGATTACACAAAAGATGACAGGTAGAGAGATTTCGGATAACGACAGGTAG
NC_004663.1	sORF_00080	1533021	1533115	-	Antisense	TSS:1533516_-	1533021;1533071	1533074;1533097;1533100;1533115	sRNA:1532730-1533137_-	2	TEX+/-	17.4316	ATGTATCTTACCTGGATGATGTATACATCGGAGGAAATCGATTGAGCGGTTATCTGGATGGTCGGAATAATTTCGTAGAATATACAGGTAGGTGA
NC_004663.1	sORF_00081	1533277	1533367	-	Antisense	TSS:1533516_-	1533277;1533302	1533309;1533349;1533352;1533364;1533367	sRNA:1533222-1533362_-	2	TEX+/-	14.4396	ATGATGATAATATCGGTGGTGGTTACTATAATCGTTCTTCTGATTTATGTAGCCGTACATGGGTGAGTTTTTATCGGGATGTGGACGGTAA
NC_004663.1	sORF_00082	1534131	1534186	+	5'UTR_derived	TSS:1533777_+;TSS:1534117_+	1534131;1534149;1534157	1534181;1534186	NA	2	TEX+/-	11374.6	ATGCGGGTTCAAGGAAGTTTGGGTGAGTGGCTGAAACCACCAGTTTGCTAAACTGA
NC_004663.1	sORF_00083	1537128	1537154	-	5'UTR_derived	TSS:1537168_-	1537128	1537154	NA	1	TEX+/-	2082.85	GTGTATGGATATGCAAGTTGTTCCTAA
NC_004663.1	sORF_00084	1548708	1548731	+	interCDS	NA	1548708	1548731	NA	1	TEX+/-	231.542	TTGGGGAGTAAATACAAAAGTTAG
NC_004663.1	sORF_00085	1549929	1549990	+	3'UTR_derived	NA	1549929;1549943	1549970;1549990	NA	2	TEX+/-	109.597	TTGACTAGCTTTCTTTGGCTGGGTCTGTTTTTAAGATCATAGTCATTCACACAGAGATATAA
NC_004663.1	sORF_00086	1626496	1626540	-	3'UTR_derived	NA	1626496	1626540	NA	1	TEX+/-	7727.23	ATGGTACTGCGTAACAGTGGGAGAGTAGGTAGCCGCCGTTTTTAA
NC_004663.1	sORF_00087	1626597	1626915	-	interCDS	NA	1626597;1626697;1626748;1626779;1626862;1626884	1626620;1626671;1626776;1626723;1626747;1626798;1626804;1626868;1626903;1626915;1626913	NA	3	TEX+/-	33875.6	TTGTGCCGCCAGGTGCATTGCTGGGTATCTAAGTCGGGATTGGATAAGTGCTGAAAGCATCTAAGTACGAAGCCAGCCACAAGATTAGATTTCTTAGGGTCGTTAAAGACGATGACGTTGATAGGATGCAGGTGTAAAGGTGGTAACATCAAAGCCGAGCATTACTAATTGCCCGTTCACTTCCTTTCGACTTTGTACGGGTTGGATATATACGTTTAGCGAGCGTATCAGTAAGTTCATTAAATTGGATCTGATATCTTACTTAAATTTTACTTTTCATCATGTCATAACCTTATTGAATTTATTCAGGTGGTTATAG
NC_004663.1	sORF_00088	1630056	1630091	-	interCDS	NA	1630056	1630091	NA	1	TEX+/-	650.219	TTGTACTACTGGTACTTGTTTATTTATAACATATAG
NC_004663.1	sORF_00089	1630115	1630153	-	interCDS	NA	1630115	1630153	NA	1	TEX+/-	1141.94	GTGCGGCTGGAACACCTCCTTTCTGGAGCGATGTCGTAA
NC_004663.1	sORF_00090	1631515	1631674	-	interCDS	TSS:1631873_-;TSS:1631998_-	1631515;1631537;1631566;1631618	1631544;1631562;1631565;1631602;1631628;1631644;1631653;1631674	NA;sRNA:1631657-1631696_-	2	TEX+/-	63243.6	ATGATAAACAATACTTTTACAATGAAGAGTTTGATCCTGGCTCAGGATGAACGCTAGCTACAGGCTTAACACATGCAAGTCGAGGGGCATCATGCTTATAGCAATATAAGTGATGGCGACCGGCGCACGGGTGAGTAACACGTATCCAACCTGCCGATAA
NC_004663.1	sORF_00091	1631677	1631821	-	interCDS	TSS:1631873_-;TSS:1631998_-	1631677;1631703;1631732	1631718;1631745;1631732;1631755;1631821	sRNA:1631657-1631696_-;NA	3	TEX+/-	1429.05	TTGATAAACAATACAAGTAGTACAAGAAAAAATAGAACCGTCAATACTTGTTCGATATATAGCAATATGTATCTGAATGACAGGTATTAATGAAGTCAATAAATTGTACGGCATCCTGAACAGAGCAAATACCATTCTTTCATAA
NC_004663.1	sORF_00092	1631826	1631852	-	interCDS	TSS:1631873_-;TSS:1631998_-	1631826	1631852	NA	1	TEX+/-	1286.76	GTGACAGAAGTCACGTTAGTTCTTTGA
NC_004663.1	sORF_00093	1635807	1635939	-	interCDS	NA	1635807;1635839;1635856	1635836;1635866;1635862;1635939	NA	3	TEX+/-	613.865	ATGCCGTCACACAACTTGTCGGCATTCTTTTTTGTTTTATTAGTTGAAAATATAGTGAAAAAGTTGCCTAAATATGTATGTTAACAAATTATTTGTCGTAACTTTGCACTCCAAATCTGTTTTTAAAGAATGA
NC_004663.1	sORF_00094	1639991	1640106	+	Intergenic	NA	1639991;1640007;1640023;1640034	1640101;1640078;1640106	sRNA:1639998-1640386_+	3	TEX+/-	12104.8	TTGCAGTCTAAAGCAGTTGGCCGGTCTGTCGCGTGCGCGTTTCGTGCAGGAGGAAAGTCCGGGCAACACAGAGCATCCTACTTCCTAACAGAAAGCTGTCCGCGAGGGTAGAGTAA
NC_004663.1	sORF_00095	1640150	1640375	+	Intergenic	TSS:1639998_+	1640150;1640182;1640185;1640190;1640238;1640245;1640256;1640284;1640287;1640307	1640188;1640241;1640228;1640306;1640277;1640310;1640375	sRNA:1639998-1640386_+	3	TEX+/-	879.712	GTGAGAAGGTGGGGTAAGAGCCTACCAGCAGCATGGTGACATGTGGGCTGTACGTCTTAGGAGTTGTAAGGTCATGTAAACCGGCGTTATGAGAGTTGCTCGCTCCATGTCGGAGGGTAGACCGCTAAAGTGTCGTGGTGACACGCCACTCAGATAAATGACAGGCACCTTATTATATAAGGTACAGAACTCGGCTTATAGGCTGACTGCTTTTTTTCTTTTTTAA
NC_004663.1	sORF_00096	1645230	1645286	-	Intergenic	TSS:1645333_-;TSS:1645457_-	1645230	1645262;1645286	sRNA:1645239-1645457_-	1	TEX+/-	2116.68	TTGAAAACTGAAAAATGGAGCTTTGTGAAAAGCCCCATTTTTTTTGCTCTATACTGA
NC_004663.1	sORF_00097	1645293	1645393	-	Intergenic	TSS:1645457_-	1645293;1645304;1645324	1645340;1645369;1645381;1645393;1645386	sRNA:1645239-1645457_-	3	TEX+/-	2536.49	ATGTTATATGACATGTTTTATAATTTGGAGAATAACAGTAAAAGCGACTATATTTGCACCGTTATCCTGAAAACAATCTTTTTACCTTAAAAAAAAACTAA
NC_004663.1	sORF_00098	1660204	1660242	-	5'UTR_derived	TSS:1660266_-;TSS:1660478_-	1660204	1660239;1660242	NA	1	TEX+/-	818.846	TTGATGAATCAGACTGCAAATATCAACATTAAAATCTAA
NC_004663.1	sORF_00099	1684588	1684611	-	interCDS	NA	1684588	1684611	NA	1	TEX+/-	112.042	GTGAAACAAGCATTAAGTGAATAA
NC_004663.1	sORF_00100	1709378	1709410	-	5'UTR_derived	TSS:1709425_-	1709378	1709410	NA	1	TEX+/-	495.545	GTGGAAGAATTTCCGCCCGGAATAGTAAATTAG
NC_004663.1	sORF_00101	1711002	1711043	-	3'UTR_derived	NA	1711002	1711043	NA	1	TEX+/-	114	ATGTTTAGAAAAGAATCGTCAGGAAAGATTAATCTCTTCTGA
NC_004663.1	sORF_00102	1711891	1711941	-	5'UTR_derived	TSS:1711941_-;TSS:1711943_-	1711891	1711932;1711941	NA	1	TEX+/-	1628.88	ATGGAGGTATTGAGTTTAATAATTAAAATAGTGCATTTATGGAAACAGTAA
NC_004663.1	sORF_00103	1793930	1793965	-	Intergenic	TSS:1793991_-;TSS:1794132_-	1793930	1793962;1793965	sRNA:1793843-1793991_-	1	TEX+/-	1373.19	ATGATGGAAAGGGTATTAATTATGTTGGAGCTATAA
NC_004663.1	sORF_00104	1803849	1803908	-	Intergenic	TSS:1803908_-	1803849	1803908	sRNA:1803818-1803908_-	1	TEX+/-	20383.1	GTGTTTTTCATAGTATTAGATTTAAGGTTAACAAAAAGATTGGCTGTCTGGGATAGATAG
NC_004663.1	sORF_00105	1832338	1832532	+	5'UTR_derived	TSS:1832246_+	1832338;1832341;1832458;1832467	1832532	NA	1	TEX+/-	309.215	ATGTTGCGAGCAATCTACTCAAAGCCACTGGAAAGAAAATTCCGGGAAGGCGCCCGCAACAGGAATAAGTCAGAAGACCTGCCATGTAAAATCCGTTTCACTGCTTTCGAGGAAAAAGCGTTGAATCTAATGACCCGGACATCCGTCTATCATTTCATTCATCACTCTGATTCAGAGAAAGTATGTACAAACTAA
NC_004663.1	sORF_00106	1836360	1836706	+	interCDS	TSS:1836309_+	1836360;1836400;1836404;1836485;1836521;1836530;1836617;1836620;1836633	1836425;1836636;1836571;1836706;1836665	sRNA:1836309-1836665_+	3	TEX+/-	1114.61	GTGAAAGTCCTGAACAGTCCCGCTGCTGTAAGTTCATTTTTTGGTTGCGAGCAATCGACTTTATAGCCACTGGAAAGCAAATTCCGGGAAGGCGTTCGCAACAGGAACAAGTCAGAAGACCTACCATGCAAACTCGTTTCACTGCTTTCGAGGAAAAAGCGATGAGTCTAATGAACCGGACAATCCGTCCATCATTTCATTCACCATTCTGATTCAGAGAAAGTGTGTACTAATTAATAAACTCTGCCAAGTTTATTATGATGTCCGGTCGAAGTGAGTTCGCCCGGACATCTTTTTACATTATGAACAGACTGAAAGAAAACAATGAGAAGGAATACTTTTATTAA
NC_004663.1	sORF_00107	1848355	1848426	+	3'UTR_derived	TSS:1848006_+	1848355	1848426	NA	1	TEX+/-	188.847	GTGAAGCTATGCCAAGCGGAAAAAAGAAAAAAAGACATAAAATGTCTACGCACAAGCGTAAAAAAAGACTAA
NC_004663.1	sORF_00108	1874690	1874773	+	Intergenic	NA	1874690	1874773	NA	1	TEX+/-	18.631	TTGAAACTGACTAAGAAGTCAATAGTATCTCAATTCCCCTCCCTTTGGGAAGGAGGGGTGGCTGAAAGCCGGGGTGGTAGGTAA
NC_004663.1	sORF_00109	1897897	1897932	-	5'UTR_derived	TSS:1897964_-;TSS:1897968_-	1897897	1897932	NA	1	TEX+/-	1320.22	TTGCAAAGGACAGTAAGAAACGGGTCGTCATTGTAG
NC_004663.1	sORF_00110	1902511	1902552	+	3'UTR_derived	NA	1902511	1902552	NA	1	TEX+/-	75.7619	GTGCAGGAATACGTTAATAACCTTATTATGTCTTTCCACTAA
NC_004663.1	sORF_00111	1908407	1908445	-	Intergenic	TSS:1908548_-;TSS:1908554_-	1908407	1908445	sRNA:1908409-1908554_-	1	TEX+/-	82.0256	GTGTGTACTTCGTGGCCTGCTTTCTTCATTATTTCTTAG
NC_004663.1	sORF_00112	1908464	1908490	-	Intergenic	TSS:1908548_-;TSS:1908554_-	1908464	1908490	sRNA:1908409-1908554_-	1	TEX+/-	879.926	GTGATACGTAACGTTTCATTTTCATAA
NC_004663.1	sORF_00113	1910481	1910516	-	5'UTR_derived	TSS:1910543_-	1910481	1910516	NA	1	TEX+/-	1211.53	TTGACAGAGAATAGAGAAATAATCATTAACCAATAA
NC_004663.1	sORF_00114	1930330	1930437	-	interCDS	TSS:1930792_-	1930330;1930346;1930388	1930401;1930437;1930372;1930420;1930423	NA	2	TEX+/-	124.444	TTGCCATTCTATTATTGGTGTTCGTTTCATTTCGGGATGTGCAAGGGTAAAGAAGTCATTGCCGGTTGTTTCAAGAAGTTTCAAGCGGTTGAAACTTTGGTTCCATAG
NC_004663.1	sORF_00115	1931998	1932061	-	5'UTR_derived	TSS:1932078_-	1931998;1932026	1932036;1932049;1932061	sRNA:1932002-1932078_-	2	TEX+/-	366.062	ATGTATGATGCCGTGAATAGCGGTCGTGTATTCTAGAACACCACGTAAAAAACAGGAGTTATGA
NC_004663.1	sORF_00116	1940591	1940617	+	3'UTR_derived	NA	1940591	1940617	NA	1	TEX+/-	1176.96	TTGTTACAGAAGTATATAAACAATTAG
NC_004663.1	sORF_00117	1941341	1941370	+	interCDS	NA	1941341	1941370	NA	1	TEX+/-	197.3	TTGGAATTAGAAATCATGAATCTTGAATGA
NC_004663.1	sORF_00118	1944867	1945089	-	Antisense	TSS:1945082_-	1944867;1944911;1944974;1945066	1944977;1945031;1945052;1945076;1944934;1944943;1945027;1945039;1945089	NA	3	TEX+/-	23.3408	TTGCATCAGAAATGTGAATGCTAACAATATAATATATATGAGTATAGAAGATGCAATCATGGGTGGAATCGTCTTTAAAGGTAAGAAAGATAAGCCCCAGGAGGAGGAGAAAGTGAAGACGAAAGCGAAGAAAGCGACTTATATTCGTGGACAACATGGTTCCGGAGCCGCGAAGATGAAAGCGGATATTCGGAAAAAGAGAGCTAACCGACATAAAAAATAA
NC_004663.1	sORF_00119	1946596	1946626	-	5'UTR_derived	TSS:1946666_-	1946596;1946603	1946622;1946626	NA	2	TEX+/-	1305.13	ATGTATGTGGTGTGGCTTTATTAGCCGTTAG
NC_004663.1	sORF_00120	1946762	1946785	+	5'UTR_derived	TSS:1946733_+	1946762	1946785	NA	1	TEX+/-	2084.23	TTGGCCAGAGCACGTGATTTGTAA
NC_004663.1	sORF_00121	1971718	1971786	+	Antisense	NA	1971718;1971720	1971786;1971743	sRNA:1971687-1971873_+	2	TEX+/-	228.355	GTGTGTCAAAAGTCAAAAGTAACTAAACTCCCCTCCTTCAGGAAGCTACCCTTTATACACAAGTCTTAG
NC_004663.1	sORF_00122	2050140	2050163	-	interCDS	NA	2050140	2050163	NA	1	TEX+/-	176.125	ATGAGAAATAATTCTTATCTTTGA
NC_004663.1	sORF_00123	2062275	2062319	+	3'UTR_derived	NA	2062275	2062319	NA	1	TEX+/-	35.6667	GTGCCAATAAAACCATCTGATGGTAATTGGGACATTGGCATTTAA
NC_004663.1	sORF_00124	2080497	2080520	+	5'UTR_derived	TSS:2080432_+	2080497	2080520	NA	1	TEX+/-	910.125	TTGAGCATCTGGGCATTGCTGTAA
NC_004663.1	sORF_00125	2088365	2088478	-	Intergenic	TSS:2088766_-;TSS:2088820_-;TSS:2088879_-	2088365;2088417	2088478;2088473	sRNA:2088358-2088563_-	2	TEX+/-	31.0702	ATGGTATGGTATATTCCCTTAACTATACCATTTTTATATTACCTGGTAATAGTTCCCCTTAGCCAGTTAATATACGGACCGCACTACTCTGTGAAGAATGGTGCGGTCCTTTAG
NC_004663.1	sORF_00126	2088527	2088830	-	Intergenic	TSS:2088766_-;TSS:2088820_-;TSS:2088879_-	2088527;2088562;2088607;2088675;2088726;2088760;2088798	2088655;2088703;2088600;2088642;2088687;2088693;2088744;2088701;2088773;2088801;2088813;2088830	sRNA:2088358-2088563_-;sRNA:2088552-2088879_-	3	TEX+/-	3583.63	TTGTTTATAGATAAAAAATGCCTTTTCTGTTGATTTTATCAGAGATTATTCCCACTTTTGCACCGCACTAGTATTACAGTCGCGGAATGCGATATGAGAATTTAATTCTCGAATTTAAGCTACGAGCATGTGGGAATATGCTCGTGGCTTCCTTAGATATACGGTTCTGTCCCCCGTGTGGAGCGTTAATGCGCCCACTGTATCTCATCCCTCGTGGACTGTAATATGTAGTGCAACGGGTCAGCAGGACCGTCTTTTTTGCCTGCTGAATATTATTATATATAATAGGAAGTATTTCTCCTGA
NC_004663.1	sORF_00127	2125712	2125802	-	Intergenic	TSS:2125907_-	2125712;2125731	2125762;2125765;2125781;2125802	sRNA:2125687-2125907_-	2	TEX+/-	66.6264	TTGCTTAAGAGAAGAAGTCTCTTGAAAAGAACGAAGAATGATGCCAATTGCTGTTTTAAAAGAAAGCAATAGCGAACGAATTGGCAATTAG
NC_004663.1	sORF_00128	2125812	2125871	-	Intergenic	TSS:2125907_-	2125812;2125823	2125856;2125871;2125867	sRNA:2125687-2125907_-	2	TEX+/-	1776.87	GTGGATGAACTGTCCATGGCTAGACAGAATTTTAAGGGGAGTAAATTAATAATTAGGTAG
NC_004663.1	sORF_00129	2159547	2159570	+	5'UTR_derived	TSS:2159488_+	2159547	2159570	NA	1	TEX+/-	284.208	TTGTTATTTGGATTATCGGTTTGA
NC_004663.1	sORF_00130	2167750	2167848	+	Intergenic	NA	2167750;2167794;2167807	2167848;2167829	sRNA:2167757-2167855_+	2	TEX+/-	34175.8	TTGCACTGTGTTTTTCATAGTATTAGATTTAAGGTTAACAAAGGTTGGAGCAAGGCGTTGCTCCTTTTTTTATGCCCTGACCTTTCATCTACCGGTTAG
NC_004663.1	sORF_00131	2174791	2174829	-	interCDS	TSS:2174875_-	2174791	2174829	NA	1	TEX+/-	250.41	ATGTATTTTTGCCTGTCAAACAACTTCAGACCTTTCTGA
NC_004663.1	sORF_00132	2184056	2184079	-	3'UTR_derived	TSS:2184143_-	2184056	2184079	sRNA:2184030-2184143_-	1	TEX+/-	283.917	GTGTTTGGCAGCTGCCGTCCGTGA
NC_004663.1	sORF_00133	2184080	2184156	-	3'UTR_derived	NA	2184080;2184124	2184145;2184156	sRNA:2184030-2184143_-	2	TEX+/-	352.779	TTGTTTATCACTTGTATAATCAGTATTTCATAGATTGGATTTATGAGTTAGTTTTTAAGTTAGGTTTTGTAGATTAG
NC_004663.1	sORF_00134	2184161	2184199	-	3'UTR_derived	NA	2184161	2184199	NA	1	TEX+/-	110.282	ATGGATTTATTTTTCAATAGGTATTTATCAAGGATATAA
NC_004663.1	sORF_00135	2273791	2273832	-	interCDS	NA	2273791	2273832	NA	1	TEX+/-	176.881	ATGAATGAGCACTATGCAGACCGAATTAATTATTGTCAGTGA
NC_004663.1	sORF_00136	2277893	2277916	-	5'UTR_derived	TSS:2277919_-	2277893	2277916	NA	1	TEX+/-	82.9583	TTGGGGCTAACTTTGTCCCCGTAA
NC_004663.1	sORF_00137	2295885	2295908	-	5'UTR_derived	TSS:2295933_-	2295885	2295908	sRNA:2295870-2295933_-	1	TEX+/-	1325.5	ATGAATATAATGTATAACAAATAA
NC_004663.1	sORF_00138	2300700	2300861	-	5'UTR_derived	TSS:2300887_-;TSS:2300890_-	2300700	2300822;2300846;2300849;2300861	NA	1	TEX+/-	732.938	ATGAGTAGCAGTATGTTGGAACAAAGAAGTCGTTTTGCGATGATCGGTGCATTAATGATCATCATCAGCCTGATGTTTTGGTATTATATGGGGAGTTCGCTGGTTAGTGCTACAAAGAAGTACCTCGAACAGGTACAGACAATAGAGATCACTTGCGAGTAA
NC_004663.1	sORF_00139	2319444	2319479	-	3'UTR_derived	NA	2319444	2319479	NA	1	TEX+/-	72.1389	ATGAAAAGTTCGGGGATAATTCCTTTTCTTATTTAA
NC_004663.1	sORF_00140	2319480	2319518	-	3'UTR_derived	NA	2319480	2319518	NA	1	TEX+/-	131.487	TTGCGTTTTCCGATACTGACCAAAAGGAATTACCTCTGA
NC_004663.1	sORF_00141	2325103	2325129	-	5'UTR_derived	TSS:2325148_-	2325103	2325129	NA	1	TEX+/-	860.481	GTGAATGATGGCAAAAATTGCGAATAA
NC_004663.1	sORF_00142	2336959	2337003	-	3'UTR_derived	NA	2336959	2337003	NA	1	TEX+/-	8035.83	ATGGTACTGCGTAACAGTGGGAGAGTAGGTAGCCGCCATTTTTAG
NC_004663.1	sORF_00143	2337060	2337184	-	interCDS	NA	2337060;2337080;2337158	2337083;2337104;2337161;2337127;2337184	NA	2	TEX+/-	5406.44	TTGACAATTAGATTAACAGATACTTGAATTTTACTTTTTATCATGTCATAACTTATCATGACAGCTGCGATAATTGTCATTTGTCAATTGTCCATTGTCAATTGAAGAAATTCAGGTGGTTATAG
NC_004663.1	sORF_00144	2337209	2337440	-	interCDS	NA	2337209;2337222;2337273;2337304;2337387;2337409	2337247;2337301;2337272;2337323;2337329;2337393;2337428;2337440;2337438	NA	3	TEX+/-	46475	TTGTGCCGCCAGGTGCATTGCTGGGTATCTAAGTCGGGATTGGATAAGTGCTGAAAGCATCTAAGTACGAAGCCAGCCACAAGATTAGATTTCTTAGGGTCGTTAAAGACGATGACGTTGATAGGATGCAGGTGTAAAGGTGGTAACATCAAAGCCGAGCATTACTAATTGCCCGTTCACTTTCTTTCGGACGGTGCGGATCGCGATATATACGTTTAGCTTTTTTAATTGA
NC_004663.1	sORF_00145	2340581	2340616	-	interCDS	TSS:2340856_-	2340581	2340616	NA	1	TEX+/-	650.219	TTGTACTACTGGTACTTGTTTATTTATAACATATAG
NC_004663.1	sORF_00146	2340640	2340678	-	interCDS	TSS:2340856_-	2340640	2340678	NA	1	TEX+/-	1141.94	GTGCGGCTGGAACACCTCCTTTCTGGAGCGATGTCGTAA
NC_004663.1	sORF_00147	2342148	2342275	-	5'UTR_derived	TSS:2342382_-;TSS:2342531_-;TSS:2342658_-	2342148;2342228	2342174;2342183;2342207;2342243;2342257;2342275	NA	2	TEX+/-	46507.3	ATGAGTCATAAGGTATTAATGAAGTCAATAAATTGTACGGCATCCTGAACAGAGCAAAAATCAGCTTTATGCTGACTAACAATACTTTTACAATGAAGAGTTTGATCCTGGCTCAGGATGAACGCTAG
NC_004663.1	sORF_00148	2342311	2342417	-	5'UTR_derived	TSS:2342382_-;TSS:2342531_-;TSS:2342658_-	2342311;2342343;2342351	2342346;2342361;2342417;2342389	NA	3	TEX+/-	1078.71	TTGGTAGTTAAAATAAAACCTCTTACCTTTGCACCCGCTTTTAAAACGAAAGCAAGATGTTCTTTGAAATATTGATAAACAATACAAGTAGTACAAGAAAAAAATAG
NC_004663.1	sORF_00149	2342463	2342567	-	5'UTR_derived	TSS:2342531_-;TSS:2342658_-	2342463;2342473	2342513;2342567;2342538	NA	2	TEX+/-	1390.62	TTGGAAGATAAAGCTAAAAGTTCTTATCTTTGCAGTCCGATTCGCAAAGAAAAGGTGTTACGCTTTTCTTCTTTACCTTCTTTCCCTTTCGCTAAGAGAGCCTGA
NC_004663.1	sORF_00150	2342634	2342666	-	5'UTR_derived	NA	2342634	2342666	NA	1	TEX+/-	5298.17	TTGCACCCGCTTTCCAAGAGAAGAAAGCCTTGA
NC_004663.1	sORF_00151	2349079	2349102	+	Intergenic	TSS:2349011_+	2349079	2349102	sRNA:2349011-2349084_+	1	TEX+/-	71.6964	TTGAGTAAACTAATTCAGTTATAA
NC_004663.1	sORF_00152	2393228	2393267	-	Antisense	TSS:2393314_-	2393228;2393241	2393251;2393267	sRNA:2393242-2393314_-	2	TEX+/-	59.35	ATGCCGGCAAGGTCTGGTGTGCCCTGAAAGAAATTGGTGA
NC_004663.1	sORF_00153	2398310	2398439	-	Intergenic	TSS:2398423_-	2398310;2398362	2398369;2398372;2398378;2398430;2398439	sRNA:2398324-2398423_-	2	TEX+/-	4956.96	GTGGTATATTTGTACTGTGTTTTTTTCATAAGTATTAGATTTAAGGTTAACAAAAGATTGGTTGCTCGTGATGAGTAGCCATTTTTTGTTTTTATACGTCGATAATTGTTTATTCTTTAATCATCGTTAA
NC_004663.1	sORF_00154	2400870	2401070	+	3'UTR_derived	NA	2400870;2400876;2400878;2400925;2400974;2400981;2400997	2400980;2400901;2400984;2401000;2401070;2401056	NA	3	TEX+/-	36.4726	ATGAAGGTGTGTCAAAAATCAAAAGTAACTAAACTGAGGCTGACTAAAAAGTCAGTTGTATCCACACTCTCCTCCTTCGGGAAGAGGAGTACCCGTAGGAGGAGGTGGTAGGTGAGCACACAAGCTATTGATATTCAACCATACAGCATACCTACCACTCCGGCTTTCAGCCACTCTTCCTTCCTGAAGAGGGGAGTTTAG
NC_004663.1	sORF_00155	2402903	2403028	-	3'UTR_derived	TSS:2403028_-;TSS:2403492_-	2402903	2403028	sRNA:2402941-2403028_-	1	TEX+/-	25297.9	GTGTTTTTCATAGTATTAGATTTAAGGTTAACAAAGGTTGGAGCAAGGCGTTGCTCCTTTTTTTATGCCCGTATCCCGGCTTTCTGTTCAGAGTGGTCTTTATTTCGCCAGCCTCAGTTCGTATAG
NC_004663.1	sORF_00156	2403686	2403724	+	Intergenic	TSS:2403669_+	2403686	2403724	sRNA:2403669-2403744_+	1	TEX+/-	1313.41	GTGTCCAACGGACAACGATTAAAAGGGAATCGGGTGTAA
NC_004663.1	sORF_00157	2410543	2411019	-	3'UTR_derived	TSS:2410750_-;TSS:2410814_-;TSS:2410985_-	2410543;2410563;2410580;2410606;2410622;2410659;2410669;2410738;2410808;2410821;2410846;2410862;2410899;2410934;2410960	2410599;2410619;2410625;2410609;2410632;2410638;2410653;2410648;2410666;2410766;2410769;2410692;2410785;2410827;2410849;2410859;2410865;2410872;2410878;2410893;2410888;2410906;2410931;2410937;2410973;2410957;2410989;2410998;2411019	sRNA:2410455-2410814_-;sRNA:2410796-2410985_-	3	TEX+/-	223048	GTGAACAAAACGAAAATCGGGATGTTATATATGTGCAAATCGCCTGATGACTGCTTGTAGGTATGCGAATATATATGAGTCAGTGAATATGCCTCCCCGGCATAACAGGAAGATTGCATAGTAGTTTTGTCGTGTTTTATTTTGTGTTTGTGTTGTGACGGTGCTGCGATGTGAATCGGGGTACCGTTTTTTTTGTTAAAAAGTCGTCTTAACTTCATTTTTTTCAGAACTCTTGTGAACAAAATCCGAATTGGTGCGTTATTTATTATGCAAATCGCCTGATAAAGCTTCTTATGGGTATGCGAATATAGATAAGTCAAGCAAGGTATGCCTCCCCGGCATTACAGGTAAGATTGCATAGTAGTTTTGTCGTGTTTTATTTTGTGTTTGTGTTGTGAC…
NC_004663.1	sORF_00158	2460055	2460101	-	interCDS	TSS:2460106_-;TSS:2460395_-	2460055;2460066	2460084;2460099;2460095;2460101	NA	2	TEX+/-	262.149	TTGTGTTTGTTAATAATATGTTTTACATTAAAATGAGTGACCTATGA
NC_004663.1	sORF_00159	2460123	2460258	-	interCDS	TSS:2460395_-	2460123;2460187	2460221;2460230;2460258	NA	2	TEX+/-	75.0368	ATGACCGGGACGAGTCAGAAGACCTGCCATGACCGGAATGAGATTTACACCTGCGGGATATACGGGTCGTAATCAAATAAGGAATAGCTCATCGGCCATTCAATATTTGAAGACAGACATATTCCCGTTCGTGTAA
NC_004663.1	sORF_00160	2482957	2483033	+	3'UTR_derived	TSS:2482631_+	2482957;2482965;2482971;2482977;2482979;2482984	2483019;2483033;2483005	sRNA:2482954-2483051_+	3	TEX+/-	980.857	TTGTTTAGTTGTATTTGTATTTGTGGTTTGCGCTGCTCGCCTCCTGTGACAGGACGCGGGTAGCGCTATTTTTTTGA
NC_004663.1	sORF_00161	2484335	2484373	+	3'UTR_derived	TSS:2484307_+	2484335	2484373	sRNA:2484307-2484452_+	1	TEX+/-	318.308	GTGGTAGGTGAATACATAACCCTATCATTTACAAAGTAA
NC_004663.1	sORF_00162	2484363	2484401	-	3'UTR_derived	NA	2484363	2484401	NA	1	TEX+/-	42.9915	GTGGTAGGAGAAATAATGTTTGTTCCTATTACTTTGTAA
NC_004663.1	sORF_00163	2486085	2486117	+	Antisense	TSS:2486067_+;TSS:2486071_+;TSS:2486073_+	2486085	2486117	sRNA:2486067-2486148_+	1	TEX+/-	275.576	ATGAACGGGCGAGGAACGGTAAACGGCAAGTAA
NC_004663.1	sORF_00164	2511629	2511798	+	5'UTR_derived	TSS:2511594_+;TSS:2511600_+	2511629;2511642;2511680;2511695;2511713;2511715	2511673;2511683;2511742;2511798	sRNA:2511594-2511685_+;NA	3	TEX+/-	6668.42	ATGAGGGAACGCTGTGCAAATCGGCGACAGTACCCGCTGCTGTAATTCTCTGTGAATCCGCACACTATGTCACTGCATCGGCAGATGTGGGAAGGCGCTGCGGGGGAGGGATAAGTCAGAAGACCTGCCGGAGTCAAATAAACATATTATTAATCACTTTCGGGAGTTAA
NC_004663.1	sORF_00165	2511820	2511843	+	5'UTR_derived	TSS:2511594_+;TSS:2511600_+	2511820	2511843	NA	1	TEX+/-	386.958	TTGTATCATCAAACGGGATGGTAA
NC_004663.1	sORF_00166	2514221	2514312	+	interCDS	NA	2514221;2514241;2514244	2514244;2514312	NA	2	TEX+/-	104.25	TTGAGAGTTGGCTGCGCTGTGTGATGGCGGGCGGGGCTTTACTCTTCCTTCTTGTATATTATTTATACCCATTTATTTTTATTTTAAGATGA
NC_004663.1	sORF_00167	2514820	2514843	+	interCDS	NA	2514820	2514843	NA	1	TEX+/-	259.375	ATGGTGGGGGAGGTTTTGTATTAG
NC_004663.1	sORF_00168	2514848	2515009	+	interCDS	NA	2514848;2514870;2514873;2514875;2514881;2514891;2514908;2514947;2514964	2515009;2514923;2514993	NA	3	TEX+/-	108.864	GTGCGGGGGGAGCTGCTGCGAATTGTTGTGGGCGTGGTCTACTATGAACTGCTGCGGGCGTTGTCTCCTGCGCTAAAAAAACTTATATTTCAAAGAAGATTGAAACACGTACTTCTTTGTTTTGTTTACATTTACAGACAAAATAAGGTTCTACAAGAATAA
NC_004663.1	sORF_00169	2516556	2516662	+	3'UTR_derived	NA	2516556;2516562;2516624;2516639	2516630;2516662	NA	2	TEX+/-	105.916	TTGGGGGTGACTAAAAAGTCGATTCTATCTCGAATCTCCTCCTTCGGGAAGAGTGGTCGAAGACCGAGGTGGTAGGAAAAAGAATGTTTATTCCTATTTCTTTGTAA
NC_004663.1	sORF_00170	2563966	2564028	-	Antisense	TSS:2564124_-	2563966	2564028	sRNA:2563933-2564124_-	1	TEX+/-	18.873	ATGAAACCGACCTGTCTGCCTGTTCCCGGTTCTGCTCCTTCCGTTATTTCTTCCAGTGTGTAG
NC_004663.1	sORF_00171	2564070	2564108	-	Antisense	TSS:2564124_-	2564070	2564099;2564108	sRNA:2563933-2564124_-	1	TEX+/-	35.7949	ATGCTTATCTTGATAGCTCGGCTAATTTATCATCCATAA
NC_004663.1	sORF_00172	2575578	2575616	-	5'UTR_derived	TSS:2575621_-	2575578	2575616	NA	1	TEX+/-	573.923	ATGCGGAAAACTCATAAGGAGAGGTGCTCGAGTGGTTGA
NC_004663.1	sORF_00173	2605158	2605235	-	Intergenic	TSS:2605257_-	2605158	2605181;2605235	NA	1	TEX+/-	345.628	ATGAATATATTACATACATCTATTAACCTAGCAGTTCTGCATATTATTCGCGTCGTGGTGGTGCCATCAAGAGCGTGA
NC_004663.1	sORF_00174	2609462	2609530	-	3'UTR_derived	NA	2609462	2609503;2609512;2609530	NA	1	TEX+/-	99.9855	GTGAGGTCTGCATATATATTGAGGTGTTTGAATGCTCTCCATCCGGCTCCTATTTGCAGGCCCCACTGA
NC_004663.1	sORF_00175	2612979	2613017	-	3'UTR_derived	NA	2612979	2613017	NA	1	TEX+/-	66.3077	GTGGTAAGAGGTCTTTTTTTGAATAAAAAGGAACGGTAG
NC_004663.1	sORF_00176	2617943	2617975	-	5'UTR_derived	TSS:2618010_-	2617943	2617975	NA	1	TEX+/-	796.455	TTGCATAGCCGAAAAGCCGTCTGTAGCACGTGA
NC_004663.1	sORF_00177	2622460	2622498	+	5'UTR_derived	NA	2622460	2622498	NA	1	TEX+/-	490.821	TTGCACCCGTTTTTAAAAGAACATTATAAAAACTACTAA
NC_004663.1	sORF_00178	2622509	2622538	+	5'UTR_derived	TSS:2622468_+	2622509	2622538	NA	1	TEX+/-	621.267	TTGGTTACAAAGTTTATTGTGGGACCCTAG
NC_004663.1	sORF_00179	2624857	2624883	-	5'UTR_derived	TSS:2624919_-	2624857	2624883	NA	1	TEX+/-	113.37	ATGTTATCAATATCGGTCGCCAGTTAG
NC_004663.1	sORF_00180	2661602	2661631	-	Antisense	TSS:2661809_-;TSS:2661836_-	2661602	2661631	sRNA:2661606-2661836_-	1	TEX+/-	56.4	GTGACAGCTCCGTACTCTTTTATAATATAA
NC_004663.1	sORF_00181	2661691	2661786	-	Antisense	TSS:2661809_-;TSS:2661836_-	2661691;2661701;2661733;2661746	2661729;2661733;2661736;2661786;2661778;2661784	sRNA:2661606-2661836_-	2	TEX+/-	3478.97	GTGTGCGATTGCGCGTTTCCTCGGCTAATAGGAAATTGTAACGGATTTTTTTGATGTATGCCGGGAAGACGCCTGTACTTCTATGACTTCTCATAG
NC_004663.1	sORF_00182	2683467	2683535	-	Intergenic	TSS:2683599_-;TSS:2683605_-	2683467;2683472	2683523;2683529;2683535;2683519;2683525	sRNA:2683436-2683605_-	2	TEX+/-	41.8406	ATGAAAATGCATGTGTTTGATCAATATAGTATATATAATTTATTTAGGCAAGAGAGAGAAATAGACTAA
NC_004663.1	sORF_00183	2687076	2687114	-	5'UTR_derived	NA	2687076	2687114	NA	1	TEX+/-	1205.03	GTGTACTTTTGCCACTTCAAGCGTAAAACTATTAGTTAA
NC_004663.1	sORF_00184	2697461	2697505	+	5'UTR_derived	TSS:2697416_+	2697461;2697473;2697476	2697505	NA	1	TEX+/-	2258.24	TTGAATCAAATCATGTTGTACTTTGGAACCGCTGTCTCGAAGTAA
NC_004663.1	sORF_00185	2722900	2723028	+	Intergenic	TSS:2722820_+	2722900;2722912;2722917	2723028;2723009	sRNA:2722820-2723001_+	2	TEX+/-	43.7519	GTGGTCATCCTGTTGGCTTGTTCCTTTACCGGCAATGTAAACAACAACGCGGTTTTGGGCAGTTCAGTATTCCTCGTAGTACTGGGACTCATTTCTTATATTGTCATTAATAAGAAGATCGCTGATTAA
NC_004663.1	sORF_00186	2760705	2760746	+	Intergenic	TSS:2760701_+;TSS:2760705_+	2760705;2760711	2760746	sRNA:2760701-2760823_+	1	TEX+/-	2095.26	GTGGTTTTGTTAGTACTTTATTTTAGGTTCACAAAAACGTGA
NC_004663.1	sORF_00187	2760775	2760822	+	Intergenic	TSS:2760701_+;TSS:2760705_+	2760775	2760822	sRNA:2760701-2760823_+	1	TEX+/-	57.3333	TTGGGGAGAGTGTTGCACCACTTTCCCCCTTTTTATTCCTCATTTTGA
NC_004663.1	sORF_00188	2846560	2846586	-	5'UTR_derived	TSS:2846625_-;TSS:2846656_-	2846560	2846586	NA	1	TEX+/-	752.148	TTGTGTTTAACAGAAAAAAGAAGCTGA
NC_004663.1	sORF_00189	2909241	2909341	+	Antisense	NA	2909241;2909267	2909288;2909341	sRNA:2909243-2909339_+	2	TEX+/-	1688.94	GTGTCATCGCTCGAAGAACGAAGGACTTGGTTGCCCGCATTACCGTAAATGCGGTTTTTTTATGCCCTTATTTTTCCCTGTTTATATATTTGTTTTGGTAA
NC_004663.1	sORF_00190	2917692	2917757	+	Intergenic	TSS:2917669_+	2917692	2917757	sRNA:2917669-2917885_+	1	TEX+/-	4933.59	ATGCCTCTCACTGACAACAAGCGTTCCTATAAATCGTTACTAATTCGTTACGGTACAATTTTTTAA
NC_004663.1	sORF_00191	2917799	2917894	+	Intergenic	TSS:2917669_+	2917799	2917894	sRNA:2917669-2917885_+	1	TEX+/-	44.3646	GTGAAAGCCCCAGCTGGATCACTGAAAACAAAAGAAAAATCAAGCAAATCCCTGATAATCAAGTATTATCGGGGATTTCTTTTTTTTGGCAGGTAG
NC_004663.1	sORF_00192	2954783	2954919	-	Intergenic	TSS:2954890_-;TSS:2955035_-;TSS:2955182_-	2954783;2954788;2954844;2954854	2954881;2954850;2954885;2954901;2954919	sRNA:2954790-2955035_-	3	TEX+/-	50.4745	ATGACTGAACGCCTACGCTTGTTATACATATACTTTGCGTGGGCGTTCTTCTCATTTGTGTTGTAGGGATTGGTAGTTCCTGTTGCTACATTTGGGAAGAAAAGGCTCACGTTTTTTTATATCTATTCTTGACATAA
NC_004663.1	sORF_00193	2954922	2955023	-	Intergenic	TSS:2955035_-;TSS:2955182_-	2954922	2955014;2955023	sRNA:2954790-2955035_-	1	TEX+/-	1570.04	GTGCGTTCATTGAGACTAAATATCGAAAAGCGTTCAGCTTTTTTACGTAGTAACGAAACTACCAATTTCTTTTACCCTCAGGGTAAATATTACAACACGTAA
NC_004663.1	sORF_00194	2995584	2995622	-	Intergenic	TSS:2995650_-	2995584	2995622	sRNA:2995576-2995650_-	1	TEX+/-	28.6923	GTGGTAGGAGAAATAATGTTTATACCTATTTCTTTGTAA
NC_004663.1	sORF_00195	3001616	3001672	-	Intergenic	TSS:3001707_-	3001616	3001642;3001672	NA	1	TEX+/-	569.737	ATGAAGTACTATCCACATACAGTCACATCCATGTGTACCATGACCCTTTGGGGTTAA
NC_004663.1	sORF_00196	3010556	3010705	+	3'UTR_derived	NA	3010556;3010562;3010577;3010639	3010705;3010662	NA	2	TEX+/-	147.747	ATGAACATGAACTCTATAACATTGCCAACAGAACTCTATATAACTAGATCTCAACAACTTATAGTTTCCTATCATTTCCTGCAATGGAAACTGTCGTTTCCCGGTGAGGGAACGGCCGTTCCTTTTAATGGAAACGACCGTTCCTTTTAA
NC_004663.1	sORF_00197	3030964	3031008	-	3'UTR_derived	NA	3030964	3031008	NA	1	TEX+/-	8044.33	ATGGTACTGCGTAACAGTGGGAGAGTAGGTAGCCGCCATTTTTAG
NC_004663.1	sORF_00198	3031065	3031189	-	interCDS	NA	3031065;3031085;3031163	3031088;3031109;3031166;3031132;3031189	NA	2	TEX+/-	5406.44	TTGACAATTAGATTAACAGATACTTGAATTTTACTTTTTATCATGTCATAACTTATCATGACAGCTGCGATAATTGTCATTTGTCAATTGTCCATTGTCAATTGAAGAAATTCAGGTGGTTATAG
NC_004663.1	sORF_00199	3031214	3031445	-	interCDS	NA	3031214;3031227;3031278;3031309;3031392;3031414	3031252;3031306;3031277;3031328;3031334;3031398;3031433;3031445;3031443	NA	3	TEX+/-	46475	TTGTGCCGCCAGGTGCATTGCTGGGTATCTAAGTCGGGATTGGATAAGTGCTGAAAGCATCTAAGTACGAAGCCAGCCACAAGATTAGATTTCTTAGGGTCGTTAAAGACGATGACGTTGATAGGATGCAGGTGTAAAGGTGGTAACATCAAAGCCGAGCATTACTAATTGCCCGTTCACTTTCTTTCGGACGGTGCGGATCGCGATATATACGTTTAGCTTTTTTAATTGA
NC_004663.1	sORF_00200	3034586	3034621	-	interCDS	NA	3034586	3034621	NA	1	TEX+/-	650.219	TTGTACTACTGGTACTTGTTTATTTATAACATATAG
NC_004663.1	sORF_00201	3034645	3034683	-	interCDS	NA	3034645	3034683	NA	1	TEX+/-	1141.94	GTGCGGCTGGAACACCTCCTTTCTGGAGCGATGTCGTAA
NC_004663.1	sORF_00202	3036152	3036279	-	5'UTR_derived	TSS:3036386_-;TSS:3036532_-;TSS:3036659_-	3036152;3036232	3036178;3036187;3036211;3036247;3036261;3036279	NA	2	TEX+/-	47078.2	GTGAGACGTAAGGTATTAATGAAGTCAATAAATTGTACGGCATCCTGAACAGAGCAAAAATCAGCTTTATGCTGACTAACAATACTTTTACAATGAAGAGTTTGATCCTGGCTCAGGATGAACGCTAG
NC_004663.1	sORF_00203	3036315	3036421	-	5'UTR_derived	TSS:3036386_-;TSS:3036532_-;TSS:3036659_-	3036315;3036347;3036355	3036350;3036365;3036421;3036393	NA	3	TEX+/-	1223.02	TTGGTAGTTAAAATAAAACCTCTTACCTTTGCACCCGCTTTTAAAACGAAAGCAAGATGTTCTTTGAAATATTGATAAACAATACAAGTAGTACAAGAAAAAAATAG
NC_004663.1	sORF_00204	3036464	3036602	-	5'UTR_derived	TSS:3036659_-	3036464;3036474;3036558	3036568;3036509;3036539;3036602	NA	2	TEX+/-	6823.37	TTGACCATAAGAACAAAAAAACTTCCGATAAAGTTTGGAAGATAAAGCTAAAAGTTCTTATCTTTGCAGTCCGATTCGCAAAGAAAAGGCGTTTTGTTTTTCTTCTTTACCTTCTTTCCCTTTCGCTAAGAGAGTCTGA
NC_004663.1	sORF_00205	3036632	3036667	-	5'UTR_derived	NA	3036632	3036667	NA	1	TEX+/-	42083.2	TTGCACCCGCTTTCCAAGAGAAGAAAGCCTTGTTAA
NC_004663.1	sORF_00206	3040193	3040222	+	5'UTR_derived	TSS:3040164_+	3040193	3040222	NA	1	TEX+/-	357.467	ATGTCATGGAAAAAAACATTTTTAAGTTAG
NC_004663.1	sORF_00207	3085952	3086088	+	Intergenic	TSS:3085583_+	3085952;3085961;3085965;3085968;3085986;3086014;3086022	3086080;3086045;3086088	sRNA:3085965-3086041_+	3	TEX+/-	137.343	GTGTTAGCATTGAATGATGGTATTAAAGTATGGATTGAGTGTCTGCTGCGATATACTGAACATTGGCCGATTGTATACATCCCATACATTGTAAAAGTCTCTGGATGTCTTTTTTTTCGTGTGGTATGAGAATCTAA
NC_004663.1	sORF_00208	3112954	3113013	+	5'UTR_derived	TSS:3112920_+	3112954;3112959;3112962	3113013;3112988	NA	2	TEX+/-	4958.17	TTGGTATGTTGCGTTGTAACGATAAAACAATTTAATAATAGCAACAATGGATTTAATTAA
NC_004663.1	sORF_00209	3126438	3126485	-	3'UTR_derived	NA	3126438	3126485	NA	1	TEX+/-	371.062	TTGCTCCTCAGCGGTAGGAGAACTGGACTCCGGCGTTTCGCCGACTAG
NC_004663.1	sORF_00210	3130964	3131062	+	Intergenic	TSS:3130785_+;TSS:3130850_+;TSS:3130852_+	3130964;3130979;3131015	3131062	sRNA:3130850-3131084_+	1	TEX+/-	141.222	TTGGTCGAAGCAGGTTTGTACCCTCTAAGGGCGCAGACTGTTTTACCTATTTTGATTCCGGGCTTACCAGAGCCTAACCGAAAAATAGAGAAAAGATAG
NC_004663.1	sORF_00211	3139729	3139779	+	Antisense	TSS:3139671_+	3139729	3139779	sRNA:3139671-3139976_+	1	TEX+/-	63.6471	TTGGAATATAAACGTATTACTTCTTCGCACATAAAGTTGGCTTACTTTTAA
NC_004663.1	sORF_00212	3139792	3139891	+	Antisense	TSS:3139671_+	3139792;3139795;3139846;3139855;3139862	3139881;3139891	sRNA:3139671-3139976_+	2	TEX+/-	169.76	GTGATGCAACAGATATTCCATGCTAATTGTTATATAGAATCCCTATATATAAAATTGGCATGGATGTCTGTTGTTTATCACTATTCTTGATAGGGTCTAG
NC_004663.1	sORF_00213	3139903	3139974	+	Antisense	TSS:3139671_+;TSS:3139830_+	3139903;3139912	3139974	sRNA:3139671-3139976_+	1	TEX+/-	54.7917	GTGTGGATAGTGAAACGACAACAGCGTCCGTGCCTTTCCTTTTTTTACCCCAACCCCACATCCTTTTTTTAA
NC_004663.1	sORF_00214	3146546	3146584	+	5'UTR_derived	TSS:3146519_+	3146546	3146584	NA	1	TEX+/-	541.821	TTGCCAAAGAGACGTATATGCAGCGCAGAGCCCTGCTGA
NC_004663.1	sORF_00215	3156221	3156289	-	5'UTR_derived	TSS:3156361_-	3156221;3156231	3156262;3156289;3156281	sRNA:3156255-3156361_-	2	TEX+/-	712.377	ATGAACATTTGTACGTTCTTTCCGTTTATGTTATTACACAACAAAAAAAGGGTATATGATATTTTATAA
NC_004663.1	sORF_00216	3158128	3158196	+	Antisense	TSS:3158088_+	3158128;3158137	3158196	NA	1	TEX+/-	507.855	GTGAATAACATGGGACTAAATATACTTAGTAATCAGATAGAGAACAAACAACCACTAAAATTATTATAG
NC_004663.1	sORF_00217	3190545	3190568	+	Intergenic	TSS:3190477_+	3190545	3190568	sRNA:3190477-3190673_+	1	TEX+/-	78.3214	TTGAGTAAACTAATTCAGTTATAA
NC_004663.1	sORF_00218	3190578	3190634	+	Intergenic	TSS:3190477_+	3190578	3190634	sRNA:3190477-3190673_+	1	TEX+/-	85.5439	TTGTCAACTAAAACCAGTACACATCATTTCCTCGGAGGAAACGCCAGTTCCCTTTAA
NC_004663.1	sORF_00219	3192570	3192638	-	Intergenic	TSS:3192666_-	3192570	3192638	sRNA:3192581-3192666_-	1	TEX+/-	641.594	TTGTGGGGGAGTGAAGTCAAGGGGGGCTTCGCTCCTCTTTTCTTTAATAAGTTTTTATGGGAGTTATAG
NC_004663.1	sORF_00220	3197798	3197880	+	Intergenic	TSS:3197765_+	3197798;3197821	3197851;3197880	sRNA:3197765-3197847_+	2	TEX+/-	9627.83	TTGACTGTTTCGAATCGGGAAGTATGGGGGTACTTTCCGATTCTTTTTCGGTAAGGGGTATACTTATTGACTGTTATTCATAA
NC_004663.1	sORF_00221	3214471	3214494	+	3'UTR_derived	TSS:3214395_+	3214471	3214494	NA	1	TEX+/-	58.7083	GTGGCACCACTATCGATTCGGTAA
NC_004663.1	sORF_00222	3304943	3304984	+	Intergenic	TSS:3304801_+	3304943	3304984	sRNA:3304801-3304991_+	1	TEX+/-	30.3095	GTGGCACCACCTTTTAAAAAGCAAGACAATATTAATCCCTGA
NC_004663.1	sORF_00223	3318898	3318924	-	3'UTR_derived	NA	3318898	3318924	NA	1	TEX+/-	105.37	GTGAATAATTTTAGTTGTTTGTCGTGA
NC_004663.1	sORF_00224	3325214	3325258	-	3'UTR_derived	NA	3325214	3325258	NA	1	TEX+/-	8044.42	ATGGTACTGCGTAACAGTGGGAGAGTAGGTAGCCGCCATTTTTAG
NC_004663.1	sORF_00225	3325315	3325439	-	interCDS	NA	3325315;3325335;3325413	3325338;3325359;3325416;3325382;3325439	NA	2	TEX+/-	5406.44	TTGACAATTAGATTAACAGATACTTGAATTTTACTTTTTATCATGTCATAACTTATCATGACAGCTGCGATAATTGTCATTTGTCAATTGTCCATTGTCAATTGAAGAAATTCAGGTGGTTATAG
NC_004663.1	sORF_00226	3325464	3325695	-	interCDS	NA	3325464;3325477;3325528;3325559;3325642;3325664	3325502;3325556;3325527;3325578;3325584;3325648;3325683;3325695;3325693	NA	3	TEX+/-	46475	TTGTGCCGCCAGGTGCATTGCTGGGTATCTAAGTCGGGATTGGATAAGTGCTGAAAGCATCTAAGTACGAAGCCAGCCACAAGATTAGATTTCTTAGGGTCGTTAAAGACGATGACGTTGATAGGATGCAGGTGTAAAGGTGGTAACATCAAAGCCGAGCATTACTAATTGCCCGTTCACTTTCTTTCGGACGGTGCGGATCGCGATATATACGTTTAGCTTTTTTAATTGA
NC_004663.1	sORF_00227	3328837	3328872	-	interCDS	NA	3328837	3328872	NA	1	TEX+/-	650.219	TTGTACTACTGGTACTTGTTTATTTATAACATATAG
NC_004663.1	sORF_00228	3328896	3328934	-	interCDS	NA	3328896	3328934	NA	1	TEX+/-	1141.94	GTGCGGCTGGAACACCTCCTTTCTGGAGCGATGTCGTAA
NC_004663.1	sORF_00229	3330403	3330530	-	5'UTR_derived	TSS:3330637_-;TSS:3330783_-;TSS:3330910_-	3330403;3330483	3330429;3330438;3330462;3330498;3330512;3330530	NA	2	TEX+/-	47078.2	GTGAGACGTAAGGTATTAATGAAGTCAATAAATTGTACGGCATCCTGAACAGAGCAAAAATCAGCTTTATGCTGACTAACAATACTTTTACAATGAAGAGTTTGATCCTGGCTCAGGATGAACGCTAG
NC_004663.1	sORF_00230	3330566	3330672	-	5'UTR_derived	TSS:3330637_-;TSS:3330783_-;TSS:3330910_-	3330566;3330598;3330606	3330601;3330616;3330672;3330644	NA	3	TEX+/-	1223.02	TTGGTAGTTAAAATAAAACCTCTTACCTTTGCACCCGCTTTTAAAACGAAAGCAAGATGTTCTTTGAAATATTGATAAACAATACAAGTAGTACAAGAAAAAAATAG
NC_004663.1	sORF_00231	3330715	3330853	-	5'UTR_derived	TSS:3330910_-	3330715;3330725;3330809	3330819;3330760;3330790;3330853	NA	2	TEX+/-	6823.37	TTGACCATAAGAACAAAAAAACTTCCGATAAAGTTTGGAAGATAAAGCTAAAAGTTCTTATCTTTGCAGTCCGATTCGCAAAGAAAAGGCGTTTTGTTTTTCTTCTTTACCTTCTTTCCCTTTCGCTAAGAGAGTCTGA
NC_004663.1	sORF_00232	3330883	3330918	-	5'UTR_derived	NA	3330883	3330918	NA	1	TEX+/-	42083.2	TTGCACCCGCTTTCCAAGAGAAGAAAGCCTTGTTAA
NC_004663.1	sORF_00233	3336687	3336790	-	5'UTR_derived	TSS:3336815_-;TSS:3336974_-	3336687;3336694;3336767	3336776;3336747;3336790	NA	3	TEX+/-	3839.28	GTGGTGGGGGAGCCGTGTATATAGAGAAGACGTTTACAAGCGTTTGTCTTTCGTGTTTCAGAACTTCGCAAACTTTGACCACCGGAATGACGAATAGCAACTAA
NC_004663.1	sORF_00234	3362543	3362610	-	Antisense	NA	3362543;3362575	3362578;3362590;3362610	sRNA:3362495-3362683_-	2	TEX+/-	25.5735	GTGCAGGGATGCAGGGATAAATGGATAATGGATTGATAATTACTGAATATCGCACTTCTATGTCTTAA
NC_004663.1	sORF_00235	3365985	3366008	-	interCDS	NA	3365985	3366008	NA	1	TEX+/-	237.75	ATGAATAAACAATTAAATATTTAA
NC_004663.1	sORF_00236	3366013	3366078	-	interCDS	NA	3366013	3366060;3366066;3366072;3366078	NA	1	TEX+/-	310.833	ATGATCTTGATTTTGTTTTTGGATTGCAATAATTTCTTCTCTGCAATCGCGGCTGCAACAAATTGA
NC_004663.1	sORF_00237	3366886	3366969	-	interCDS	NA	3366886;3366911	3366909;3366957;3366969;3366961	NA	2	TEX+/-	271.893	ATGGCCGTTTGTATGTTATTAACAAGAAAAATCCTAAGTATAAACAACGTCAAGGATAATTTGTTATTTTTGCAAAAAAAATAA
NC_004663.1	sORF_00238	3370587	3370622	-	interCDS	NA	3370587	3370622	NA	1	TEX+/-	466.306	GTGGACTTAAATTTTAATCATTATGGCAGGAGTTAA
NC_004663.1	sORF_00239	3371971	3372003	-	interCDS	TSS:3372391_-	3371971	3372003	NA	1	TEX+/-	329.455	TTGTTTAAATATTGTCAGGGAAGTCCTGATTAA
NC_004663.1	sORF_00240	3378683	3378739	-	interCDS	NA	3378683	3378739	NA	1	TEX+/-	105.193	ATGACTCTTAGCCTGCCGCTTTATCTTATTTATAAATATATTAATTTAAAACCATAA
NC_004663.1	sORF_00241	3381452	3381515	-	interCDS	NA	3381452;3381489	3381496;3381512;3381515	NA	2	TEX+/-	244.875	TTGTTGGAAATGCTAAAGGTTGAGTAAATTCTCCGGTGGGAGAGTTGAAGAAGTCAAGAAGTAG
NC_004663.1	sORF_00242	3391794	3391820	-	interCDS	NA	3391794	3391820	NA	1	TEX+/-	623	ATGAAATCTAATAAAACAGAGAAATAA
NC_004663.1	sORF_00243	3392943	3393021	-	interCDS	NA	3392943;3392980	3392993;3393021	NA	2	TEX+/-	443.658	TTGTTACGCTGTTGTTGTTCTTCGTTTAATGTTTATATATAAATCAATAAAAAAATGGCTAAAGAAGTTGCTGGACTAA
NC_004663.1	sORF_00244	3393528	3393551	-	interCDS	TSS:3393865_-	3393528	3393551	NA	1	TEX+/-	599.167	ATGGTACGTTCTACGTGCTATTAG
NC_004663.1	sORF_00245	3393564	3393683	-	interCDS	TSS:3393865_-	3393564;3393581;3393589;3393648	3393605;3393635;3393646;3393615;3393639;3393654;3393674;3393683	NA	3	TEX+/-	547.367	TTGTTTTATATGCTTCCCTGCTTATTGCATTGGTAGTATGGGGTATGGATGTCTGTTTCCAGAACTTCATGGAAAAAATTGTTTATCCACATTAAAAAATTAGGAATTGAAAATGGCTGA
NC_004663.1	sORF_00246	3393684	3393737	-	interCDS	TSS:3393865_-	3393684;3393695	3393737;3393721	NA	2	TEX+/-	2321.54	TTGTTCATAAAGTATCGTGGCCTACGTATTCCGAACTTGCTAACAGTGCAGTAG
NC_004663.1	sORF_00247	3395067	3395090	-	interCDS	TSS:3395228_-;TSS:3395313_-;TSS:3395425_-	3395067	3395090	NA	1	TEX+/-	2509.12	TTGAACGTACCAAACCGCACGTAA
NC_004663.1	sORF_00248	3395111	3395143	-	interCDS	TSS:3395228_-;TSS:3395313_-;TSS:3395425_-	3395111	3395143	NA	1	TEX+/-	1634.94	ATGCTGATTATTAATCAAATAAATAACAAGTAA
NC_004663.1	sORF_00249	3395387	3395576	-	interCDS	TSS:3395425_-;TSS:3395702_-	3395387;3395425;3395451	3395410;3395440;3395454;3395477;3395519;3395543;3395576	NA	3	TEX+/-	117.029	ATGAATGAGGATCATCCGGTTTTAGCGAAAGGGATGACGGTAGTCAATTCGGTTCGCGTGGCGGGAAGAATTAGAAGAAGAACTGAGAATAAAACATCTATGTTCAGAGTATTGTTCGCTATTTGATTTTAATTCTTTGTTTGAAATATTAAGGGCAAATACCAGAGTGGCCAAATGGGGCAGACTGTAA
NC_004663.1	sORF_00250	3395618	3395641	-	interCDS	TSS:3395702_-	3395618	3395641	NA	1	TEX+/-	12997.7	TTGGCCAGAGCACGTGATTTGTAA
NC_004663.1	sORF_00251	3395647	3395683	-	interCDS	TSS:3395702_-	3395647;3395660	3395676;3395683	NA	2	TEX+/-	22017.2	GTGACGGTTGCATTTTTTAGCTAGAACGCCTCTTTAG
NC_004663.1	sORF_00252	3396965	3397000	-	5'UTR_derived	TSS:3397266_-	3396965	3397000	NA	1	TEX+/-	1961.17	TTGAATTCTTTTCATACATTCGTTGCACGATTTTAG
NC_004663.1	sORF_00253	3397025	3397216	-	5'UTR_derived	TSS:3397266_-	3397025	3397216	NA	1	TEX+/-	415.089	ATGATTGTAGTACCTGTAAAAGAAGGCGAAAACATTGAAAAAGCGCTGAAGAAGTTTAAAAGAAAATTTGAGAAAACTGGCATCGTGAAAGAATTAAGAAGCAGACAGCAATTTGATAAACCGTCTGTAACTAAAAGACTTAAGAAAGAACGTGCAGTTTATGTACAACAACTTCAGCAAGTAGAAGATTAA
NC_004663.1	sORF_00254	3397235	3397283	-	5'UTR_derived	TSS:3397266_-	3397235;3397242	3397261;3397273;3397283	NA	2	TEX+/-	1977.73	ATGTGTAATTTTGCGGCGCAATTTGACTGCGGAAATTTTTAACCAATAA
NC_004663.1	sORF_00255	3420860	3420907	-	interCDS	TSS:3420937_-	3420860	3420901;3420907	NA	1	TEX+/-	84.875	TTGGAAATGATAGATTTTATTATACTTTTGCCGAAAAATAGAAAATAA
NC_004663.1	sORF_00256	3422949	3422972	-	Intergenic	TSS:3423025_-	3422949	3422972	NA	1	TEX+/-	471.833	ATGCTATATATTTTCTATTATTAA
NC_004663.1	sORF_00257	3448707	3448730	-	5'UTR_derived	TSS:3448748_-	3448707	3448730	NA	1	TEX+/-	3145.54	ATGCCCAGATGGCGGAATCGGTAG
NC_004663.1	sORF_00258	3461363	3461444	-	5'UTR_derived	TSS:3461436_-	3461363;3461385	3461398;3461444	NA	2	TEX+/-	2302.95	TTGTACCCGGATTTACAAGGAGGCACCCAAAGCTCCTCATGTTCAGGTGAAAAGAGATAATAAAACGAAATACCAATTTTAA
NC_004663.1	sORF_00259	3471658	3471735	-	5'UTR_derived	NA	3471658;3471701	3471735;3471724	NA	2	TEX+/-	190.949	ATGTTCTATCTTTGCATCAATTACATTTTAAATGATTTACAATATGTCTACAGAATTATTCTCTACTCTGCCTTATAA
NC_004663.1	sORF_00260	3474781	3474832	+	interCDS	TSS:3474676_+;TSS:3474695_+	3474781;3474785	3474816;3474832	NA	2	TEX+/-	4504.82	TTGATTGCAACATTCTTCCTTAGCTCAGTCGGTTAGAGCATCTGACTGTTAA
NC_004663.1	sORF_00261	3546156	3546219	+	5'UTR_derived	TSS:3546138_+	3546156;3546175	3546203;3546219	NA	2	TEX+/-	1668.86	TTGAAAAGGGGTTATAAATATGACGATATTTCAATTACAAACATTTAATTTATACCTAAAATGA
NC_004663.1	sORF_00262	3557186	3557212	-	Intergenic	TSS:3557265_-	3557186	3557212	sRNA:3557190-3557265_-	1	TEX+/-	205.407	GTGGAATCATCGGCTGCGGTGGTATAA
NC_004663.1	sORF_00263	3593106	3593144	+	Antisense	TSS:3593048_+	3593106	3593144	sRNA:3593048-3593126_+	1	TEX+/-	438.359	GTGAGTAAAATAGTAGCATCCAACCATACACCACCATAA
NC_004663.1	sORF_00264	3675417	3675455	-	5'UTR_derived	TSS:3675830_-	3675417	3675455	NA	1	TEX+/-	1263.64	TTGTATCCTAGTTTAAACGAAAACCAGTGTATGATATGA
NC_004663.1	sORF_00265	3690487	3690582	+	interCDS	TSS:3690417_+	3690487;3690495	3690582;3690518	NA	2	TEX+/-	106.649	ATGGAAGGATGGGGTGTCAAAATAGTAACTAAACTCTCCTCCTTCGGGAAGGAGGAGTACCCGCAGGGGGAGGTGGTAGGTGAATACATCAACTGA
NC_004663.1	sORF_00266	3752119	3752160	+	Intergenic	TSS:3752099_+	3752119	3752160	NA	1	TEX+/-	184.762	ATGTTAATCACATTTACATTCCGCAAGGATCTCGTTCTGTAA
NC_004663.1	sORF_00267	3754893	3754928	+	5'UTR_derived	TSS:3754849_+	3754893	3754928	NA	1	TEX+/-	2091.67	ATGCTTCAATCTTCAACAAAAACATTATATGGATAA
NC_004663.1	sORF_00268	3757451	3757474	+	5'UTR_derived	TSS:3757414_+	3757451	3757474	NA	1	TEX+/-	1624.44	TTGGTTAGAGCAACAGACTCATAA
NC_004663.1	sORF_00269	3765784	3765813	+	Intergenic	TSS:3765732_+	3765784;3765790	3765813	sRNA:3765732-3765834_+	1	TEX+/-	1803.4	GTGTTATTGAAATTATCTTCTGTTTCTTAG
NC_004663.1	sORF_00270	3765890	3765970	+	Intergenic	TSS:3765732_+	3765890;3765911;3765920	3765970	NA	1	TEX+/-	74.1235	GTGAACTATATACCTTTTGGTGTGGGGCTATTGTTTTATCCGTACCAAAAGGCAATGCGAGAAGCCCAAGAAACAGGATAA
NC_004663.1	sORF_00271	3768275	3768318	+	Intergenic	TSS:3768216_+	3768275;3768283	3768301;3768318	sRNA:3768216-3768358_+	2	TEX+/-	115.841	TTGACATATTGCAATTTAATAGGATGAAATTTAGAGCCTCATAA
NC_004663.1	sORF_00272	3768703	3768849	+	Intergenic	TSS:3768216_+;TSS:3768600_+;TSS:3768606_+	3768703;3768724;3768745;3768766;3768778	3768849	sRNA:3768600-3768909_+	1	TEX+/-	403.714	ATGAATCGAAGCGTAAAGGGAGTGTTAGTCGGAGGGCACTCTATGACAAACGAAACGCGGGAGTTGCTTCAGGGGTTGAGACCGATTAGCATAAGCCCGGTTACCAGTCAGCGACAGAAGACAACGAGATTGCACCGCTGCATATAA
NC_004663.1	sORF_00273	3777537	3777563	+	Intergenic	TSS:3777488_+	3777537	3777563	sRNA:3777488-3777698_+	1	TEX+/-	162.741	ATGCTTATCTTGTACTTGAAAACGTAG
NC_004663.1	sORF_00274	3777626	3777667	+	Intergenic	TSS:3777488_+	3777626	3777667	sRNA:3777488-3777698_+	1	TEX+/-	178.548	TTGTTACATCCGTATCCAAGGTTTCCTACGACCTTCAAGTAA
NC_004663.1	sORF_00275	3777670	3777705	+	Intergenic	TSS:3777488_+	3777670	3777705	sRNA:3777488-3777698_+	1	TEX+/-	61.1667	GTGTGGCATACAGTTCCACGCTTTTATGTAGGTTAA
NC_004663.1	sORF_00276	3787395	3787475	-	Intergenic	TSS:3787748_-	3787395;3787399	3787475;3787422	sRNA:3787375-3787748_-	2	TEX+/-	74.1893	TTGTTTTACCTACCACCCCGGCTTTCAGCCATCCCTTCCCGAAGGGAGGGGAATTGGAGATACTATTGCCTTTTTAGTTAG
NC_004663.1	sORF_00277	3787484	3787525	-	Intergenic	TSS:3787748_-	3787484;3787492	3787525;3787518	sRNA:3787375-3787748_-	2	TEX+/-	125.678	GTGGTAGGTGAATACGCAATTCTTTCATTCATAGTAAAATAG
NC_004663.1	sORF_00278	3787584	3787677	-	Intergenic	TSS:3787748_-	3787584;3787588	3787607;3787619;3787628;3787631;3787646;3787655;3787644;3787650;3787659;3787677	sRNA:3787375-3787748_-	2	TEX+/-	5535.56	GTGAAAATCGCTCCAATATTGTTTGTTTTGTTTGTGTTATCCCATTTTGGTGCCAAGAGTGGTTTTCAAAATGGGATTTTTTTGGGCTGATTAA
NC_004663.1	sORF_00279	3822469	3822495	+	Antisense	TSS:3822444_+;TSS:3822448_+	3822469	3822495	sRNA:3822444-3822523_+	1	TEX+/-	243.333	ATGAAACGTATAAAATATAAGACATAA
NC_004663.1	sORF_00280	3849128	3849308	-	Intergenic	TSS:3849367_-	3849128;3849159;3849239	3849205;3849214;3849220;3849236;3849308;3849289	sRNA:3849132-3849367_-	2	TEX+/-	68.5193	TTGAGAAATCTGGTAAATTTTGCGTCTGCAGATAATAGGCGGTCAGTCTCCACGTTCATTTCGTATATAAATTTGTTATATACTTCTAATGGGCGTGGAGCTATTGCTTATTATTCAGACGCGGGCTTACCAGAGCCTCTCATGGGGTAATATAGTAATAGTTTCCGCGCCTTCTTCATGA
NC_004663.1	sORF_00281	4005547	4005684	+	3'UTR_derived	TSS:4005166_+	4005547;4005567;4005578;4005607;4005616;4005632;4005649;4005661	4005570;4005659;4005670;4005684	NA	3	TEX+/-	213.609	ATGCAAAAGAATGAAGAGAGATGATTCCTAATTGTATAGGAATCCTTCAAGCAACGTTCCTTGGAGGCTTTGCGCCTCCAGCCACTTGGGCGAACCACCGCAGTGTGTTTTAGCATGGTATTAGATTTATACAGGTAA
NC_004663.1	sORF_00282	4006550	4006593	-	Intergenic	TSS:4006599_-	4006550;4006555	4006579;4006593	NA	2	TEX+/-	159.386	GTGGAGCACAGCATATGCGTGGAGCTTTGCGACATATAACATAG
NC_004663.1	sORF_00283	4009855	4009899	-	Intergenic	NA	4009855	4009884;4009896;4009899	NA	1	TEX+/-	15.9778	TTGTTGCTCAGGATTTTGTCAAGTCAAAGAATTCACTTATATTAG
NC_004663.1	sORF_00284	4017563	4017631	+	Intergenic	TSS:4017544_+	4017563;4017570	4017631;4017626	sRNA:4017544-4017622_+	2	TEX+/-	1978.23	TTGCATATTGCAAAATACAGAAACGAGCAGAAGTCCGCTCGTTTCCATATTGTTACCTATATAATATAG
NC_004663.1	sORF_00285	4071765	4071794	+	5'UTR_derived	TSS:4071742_+;TSS:4071751_+	4071765	4071794	NA	1	TEX+/-	3322.87	TTGGTAATAACCAATTTAAATATAGATTAG
NC_004663.1	sORF_00286	4084208	4084318	-	Antisense	TSS:4084333_-;TSS:4084461_-	4084208;4084242	4084318;4084265;4084274	sRNA:4084177-4084333_-	2	TEX+/-	87.5405	GTGAAACAGAATGGAAGATTTTTTGAAATTTCTCCTGATAGCAGGTGTCATTCTTGTGGGAATATTCAAAGAGGTGAGCAAGAACAACAAGTCGAAAAAGGCTCAGAATAA
NC_004663.1	sORF_00287	4084343	4084399	-	Intergenic	TSS:4084461_-	4084343	4084399	sRNA:4084379-4084461_-	1	TEX+/-	2152.68	GTGAAGCTGCCCTTTTTTCATAACAAAATGTTAGCTCAAACCAGATATAATGTGTAA
NC_004663.1	sORF_00288	4117300	4117377	+	interCDS	TSS:4117049_+;TSS:4117053_+;TSS:4117059_+;TSS:4117061_+	4117300	4117377	NA	1	TEX+/-	78.4103	TTGATCACACTGCTGTTATATTCACTTCACGCCACGCAATCGATCACTTCTTTAATCTGTGTACGGAGCTGCGTGTGA
NC_004663.1	sORF_00289	4119300	4119356	+	5'UTR_derived	NA	4119300;4119309;4119315	4119356	NA	1	TEX+/-	746.789	TTGTCGCACATGGAATTGAAAGACAATAAAAACCTAATAAAAAGAGTAATACGATGA
NC_004663.1	sORF_00290	4120753	4120803	+	5'UTR_derived	TSS:4120728_+	4120753;4120768	4120803	NA	1	TEX+/-	745.157	TTGTCCTATGGTGTAATGGTAGCACAACAGTTTTTGGTTCTGTTTGTCTAA
NC_004663.1	sORF_00291	4166693	4166782	-	Intergenic	TSS:4166790_-;TSS:4166942_-	4166693	4166749;4166773;4166782	NA	1	TEX+/-	65.8333	GTGAGACTGTTGCTTTTATGTCATCATAACGGCTTGCCGAAGCCCCAGGAAAAGACATATAGCAGCAGTTCTCACGCTTTTTTTAGTTAA
NC_004663.1	sORF_00292	4174323	4174430	+	Intergenic	TSS:4173962_+;TSS:4174152_+	4174323;4174346;4174362	4174361;4174423;4174430	sRNA:4174152-4174409_+	2	TEX+/-	326.88	ATGCAGAAAAAAGAATCCCATTTATGGGGGATTCTTTAGGTGGGGCGGAGTTATTCGCTCTTTTTTTATTTTATGCCCCTTTATTCTATTTTTTTATATGAGGGGTGA
NC_004663.1	sORF_00293	4174497	4174541	+	5'UTR_derived	TSS:4174152_+;TSS:4174395_+;TSS:4174464_+	4174497;4174518	4174541	NA	1	TEX+/-	941.911	TTGAAGAGAGTCTTTTATTGTTTGATTAATCTTGTTGCCGTATGA
NC_004663.1	sORF_00294	4235194	4235265	-	Intergenic	TSS:4235287_-	4235194;4235234	4235265;4235260	NA	2	TEX+/-	183.917	ATGTCATGGGTCCGTACATCATCTTATACTAACCATAATAACTTTGCAGCATCAGACAACGGAATAAGGTAA
NC_004663.1	sORF_00295	4377736	4377768	+	3'UTR_derived	NA	4377736	4377768	NA	1	TEX+/-	49.1515	GTGAAGTTTTCAATTCTCTCAAATTTTTTATAA
NC_004663.1	sORF_00296	4381393	4381450	+	5'UTR_derived	TSS:4381386_+	4381393;4381400	4381443;4381450	NA	2	TEX+/-	252.707	ATGAAAGGTGGAGGGGCGATTAAGCTCCTTTTTTTGTTCTTATATAGTTAATAAATGA
NC_004663.1	sORF_00297	4420823	4420846	-	5'UTR_derived	TSS:4420903_-;TSS:4421335_-	4420823	4420846	NA	1	TEX+/-	5624.71	ATGGCCCGTTCGTCTATCGGTTAG
NC_004663.1	sORF_00298	4484440	4484463	-	Intergenic	TSS:4484620_-	4484440	4484463	sRNA:4484399-4484620_-	1	TEX+/-	56.4167	ATGGAAACTGTCGTTTCCCGGTGA
NC_004663.1	sORF_00299	4484529	4484552	-	Intergenic	TSS:4484620_-	4484529	4484552	sRNA:4484399-4484620_-	1	TEX+/-	83.1905	TTGAGTAAACTAATTCAGTTATAA
NC_004663.1	sORF_00300	4595898	4596062	+	3'UTR_derived	NA	4595898;4595907;4595928;4596004;4596021;4596033	4596062;4596030	sRNA:4595847-4596167_+	2	TEX+/-	3204.39	TTGTTAGCGTTGAACTTTAAAGCTAACATTATGGGTAAAAGTAAGAGAAAAGTAGCACATAGTAAGAAAGAGGAGGAGCAGGCCCAGCGGGTAGTCAAGATAGTATTTGTTTCACTCATTATTTTGGCACTGATTATGCTGATCGCATATTCCTTTTTCGGCTGA
NC_004663.1	sORF_00301	4596063	4596136	+	3'UTR_derived	TSS:4595906_+	4596063;4596088;4596092	4596110;4596123;4596136	sRNA:4595847-4596167_+	3	TEX+/-	64.5405	TTGATTCACCACAGGTTACACAGTTTTGCATGGACGGGGACACGTTGATTTTCGACGGTGAATATCCATGCTGA
NC_004663.1	sORF_00302	4610995	4611202	-	Intergenic	TSS:4611133_-;TSS:4611242_-;TSS:4611319_-	4610995;4611011;4611149	4611063;4611087;4611120;4611129;4611177;4611037;4611046;4611124;4611181;4611202	sRNA:4610950-4611319_-	2	TEX+/-	88.7404	ATGATACAACAGATACTCCACGTGGATGGCTGTATATCAACATATCAGTTATAGATGTGTTATATATAAACGATTGACGTGGATGTCTGTTGTTATCATTATCTTTCTAAGGGTTTTGCTAAGACCTCAAGACCGGATAATGGTTCAACAGCATCCATGTCTTTTTTGTATCCGGTCGGTTCCCCTACATAATCCCCATACCCCATAA
NC_004663.1	sORF_00303	4611210	4611233	-	Intergenic	TSS:4611242_-;TSS:4611319_-	4611210	4611233	sRNA:4610950-4611319_-	1	TEX+/-	354.167	TTGAAACTTAGCAATTTCATTTAG
NC_004663.1	sORF_00304	4634548	4634574	-	5'UTR_derived	TSS:4634607_-;TSS:4634609_-	4634548	4634571;4634574	NA	1	TEX+/-	1060.33	TTGTTGTTAAAGCAAAGCGAAGATTGA
NC_004663.1	sORF_00305	4717923	4717958	+	Intergenic	NA	4717923	4717958	NA	1	TEX+/-	1196.97	TTGTGTGAGTTCAATCTTTTAGCTATATATTTATAG
NC_004663.1	sORF_00306	4717979	4718038	+	Intergenic	TSS:4717961_+	4717979;4717985;4718000;4718009;4718015	4718038	sRNA:4717961-4718061_+	1	TEX+/-	245813	GTGAAGATGTCAGTAGAGTGTTTGTTTTGTTTGTGTGTGATGCATTCTTGTCTGGTGTGA
NC_004663.1	sORF_00307	4720340	4720369	-	5'UTR_derived	TSS:4720419_-;TSS:4720427_-;TSS:4720432_-	4720340	4720369	NA	1	TEX+/-	312.5	TTGATAGAGCGAACTTCGGAAGTAAATTAG
NC_004663.1	sORF_00308	4795116	4795166	-	5'UTR_derived	TSS:4795193_-	4795116	4795151;4795166	NA	1	TEX+/-	1813.43	GTGTATGATACGTCAGTGCGCCATTTTATTTGGCTGTTTGGCTTTGGGTGA
NC_004663.1	sORF_00309	4799581	4799628	+	interCDS	TSS:4799521_+	4799581	4799628	NA	1	TEX+/-	342.875	TTGCAATACATATTAATAAGGAAAGCCCTATGGAAAAATTTAAAATAG
NC_004663.1	sORF_00310	4821284	4821458	+	Intergenic	TSS:4820875_+;TSS:4821180_+;TSS:4821266_+	4821284;4821297;4821299;4821339;4821342;4821357;4821381;4821384;4821387	4821451;4821329;4821458	sRNA:4821266-4821426_+	2	TEX+/-	96.7943	ATGCGACAGACGGTTGTGCTCAGAGAATCCGGAAGCCGCATCCTAGAATATAAGGTTGTTGAAATCTATAGGAGTGGGGAATATAGTTGCAACAATTGTGGTGATGACAGGTGTCCTTGCATTTATGCAGGGACATTTTCATTGCCCACTATTCCGAAATTCAACTAATTTGTAG
NC_004663.1	sORF_00311	4841972	4842013	+	interCDS	NA	4841972	4842013	NA	1	TEX+/-	40.2381	ATGCAGGGAAATAATATTGTATTATTTGATCGGAAATTTTAG
NC_004663.1	sORF_00312	4844539	4844596	+	Intergenic	TSS:4844530_+	4844539;4844567	4844583;4844596	sRNA:4844530-4844681_+	2	TEX+/-	136.655	TTGATACAATGTAAAAGATATTGCGCAATTGAACAGGGTGAATAGTATCTTATTATAA
NC_004663.1	sORF_00313	4844614	4844697	+	Intergenic	TSS:4844530_+	4844614;4844620;4844626	4844697	sRNA:4844530-4844681_+	1	TEX+/-	22.6429	TTGGGAATGTTTTTGTGTTTTCCATGTTTTTACGTTTTTCTCCCTGCTGTAAGTGTGGAGGAGGATGCAAGGGAGTTTACATAA
NC_004663.1	sORF_00314	4846739	4846771	-	interCDS	NA	4846739	4846771	NA	1	TEX+/-	104.545	GTGCAAGTCTTCGACTTCAAGCAAAAAAACTGA
NC_004663.1	sORF_00315	4857683	4857878	-	Intergenic	TSS:4857828_-;TSS:4858020_-	4857683;4857714;4857769	4857748;4857760;4857776;4857785;4857788;4857827;4857830;4857836;4857872;4857878;4857792	sRNA:4857694-4858020_-	3	TEX+/-	200.194	GTGACGATGCGATATTCTTTCTTAATCTATAAATATATATATTTGCAAATGTTGACAGCCCATAATGGGCAGTTAGCGCCGTTTGTATGCGTGATGTCTTACGTGTTTAAATTTAGTATTGCTTATATACATGTTTATAATGATGAAAAAAGCCCTGGACCGTGATGGTTCGGGGCTTTTCTTGTACTTGCAATAA
NC_004663.1	sORF_00316	4859834	4859926	+	3'UTR_derived	NA	4859834;4859858	4859926	NA	1	TEX+/-	66.0753	TTGGAGAATGATGAGGAGGTTAGATTGAATCAATTAGTTAGAAATATAACTTTGAAAACTATAGTATTTTTGAATAAAAAGGGGGGATTTTAA
NC_004663.1	sORF_00317	4864870	4865037	+	Intergenic	TSS:4864832_+	4864870;4864878;4864891;4864943;4864966	4864962;4864943;4864972;4865037	sRNA:4864832-4865013_+	3	TEX+/-	91.2619	TTGATAAGTTGCAGGCATTTTTTGCTTGTAGCTTTCCTCATAGGCGGTTTCGTACCCCCGTGGGGAGTATGTAATGTACCTCCAGCGTCCTAAGATGTGTTAGTCAACGGGAAAGGCGAAACCGTTCTTTTTTGCCCCTTTATTAAACTTTTATCTTATGGATACTGA
NC_004663.1	sORF_00318	4890097	4890144	+	5'UTR_derived	TSS:4890086_+	4890097	4890144	sRNA:4890086-4890136_+	1	TEX+/-	3632.17	ATGCAATCGGTTTATTATCAGATTAACTATAAAAGAAAAAAGAAATGA
NC_004663.1	sORF_00319	4890584	4890686	+	3'UTR_derived	TSS:4890086_+	4890584;4890588;4890592	4890619;4890686;4890633	NA	3	TEX+/-	91.2427	ATGAATGGATGTACTTCCTTTCGGAAGAAGAATTAAGGAGATACTACTGATTTTTGAGGTAGTATCTTTTTTGTATTCGGGTGATTCTTATTTTGCTTTTTGA
NC_004663.1	sORF_00320	4929841	4930110	-	Antisense	TSS:4930192_-	4929841;4929972;4930046	4930077;4930083;4930110;4930001;4930052;4930064;4930067;4930073;4930069	sRNA:4929741-4930192_-	3	TEX+/-	2203.4	ATGAAAAAATTAGTATTAGTAGTAGCAATGTTTATGTTTGTTTGTGGTGGTTCATTCCTTGTTAAGGCTCAGAACTCTGCAGAAGCTGCGACAGCCCTGGCAGAAGTTAATGCAACAGCTATCGTTAATGATACAGTAGTAAAAGATACTGTAACCAAGAGCGAGGAACCTGTTAAGACAGAACTGAGTGCACCGACCGCTATTGTCAACGATACAGTCGTTACTGACACTGCATCCAAAGACAAACCGGCTGAGCCTGTCAAGGAATAA
NC_004663.1	sORF_00321	4976512	4976535	-	Intergenic	TSS:4976603_-	4976512	4976535	sRNA:4976382-4976513_-;sRNA:4976530-4976603_-	1	TEX+/-	83.1488	TTGAGTAAACTAATTCAGTTATAA
NC_004663.1	sORF_00322	4982949	4982981	+	5'UTR_derived	NA	4982949	4982981	NA	1	TEX+/-	5507.64	TTGCACCCGCTTTCCAAGAGAAGAAAGCCTTGA
NC_004663.1	sORF_00323	4983048	4983152	+	5'UTR_derived	TSS:4982957_+	4983048;4983077;4983102	4983152;4983142	NA	2	TEX+/-	1408.88	TTGGAAGATAAAGCTAAAAGTTCTTATCTTTGCAGTCCGATTCGCAAAGAAAAGGTGTTACGCTTTTCTTCTTTACCTTCTTTCCCTTTCGCTAAGAGAGCCTGA
NC_004663.1	sORF_00324	4983198	4983304	+	5'UTR_derived	TSS:4982957_+;TSS:4983084_+	4983198;4983226;4983254;4983269	4983272;4983264;4983304	NA	3	TEX+/-	1095.04	TTGGTAGTTAAAATAAAACCTCTTACCTTTGCACCCGCTTTTAAAACGAAAGCAAGATGTTCTTTGAAATATTGATAAACAATACAAGTAGTACAAGAAAAAAATAG
NC_004663.1	sORF_00325	4983340	4983467	+	5'UTR_derived	TSS:4982957_+;TSS:4983084_+;TSS:4983233_+	4983340;4983358;4983372;4983408;4983432;4983441	4983387;4983467	NA	2	TEX+/-	47533.5	ATGAGTCATAAGGTATTAATGAAGTCAATAAATTGTACGGCATCCTGAACAGAGCAAAAATCAGCTTTATGCTGACTAACAATACTTTTACAATGAAGAGTTTGATCCTGGCTCAGGATGAACGCTAG
NC_004663.1	sORF_00326	4984937	4984975	+	interCDS	TSS:4984759_+	4984937	4984975	NA	1	TEX+/-	1158.43	GTGCGGCTGGAACACCTCCTTTCTGGAGCGATGTCGTAA
NC_004663.1	sORF_00327	4984999	4985034	+	interCDS	TSS:4984759_+	4984999	4985034	NA	1	TEX+/-	636.706	TTGTACTACTGGTACTTGTTTATTTATAACATATAG
NC_004663.1	sORF_00328	4988176	4988494	+	interCDS	NA	4988176;4988178;4988188;4988223;4988287;4988293;4988315;4988344;4988369;4988420;4988471	4988229;4988207;4988312;4988343;4988494;4988394	NA	3	TEX+/-	34213.2	TTGTGCCGCCAGGTGCATTGCTGGGTATCTAAGTCGGGATTGGATAAGTGCTGAAAGCATCTAAGTACGAAGCCAGCCACAAGATTAGATTTCTTAGGGTCGTTAAAGACGATGACGTTGATAGGATGCAGGTGTAAAGGTGGTAACATCAAAGCCGAGCATTACTAATTGCCCGTTCACTTTCTTTCGGACGGTGCGGATCGCGATATATACGTTTAGCGAGCGTATCAGTAAGTTCATTCATTTGACTCTGATATCTTACTTAAGTTTTACTTTTCATCATGTCATAACCTTATTGAATTTATTCAGGTGGTTATAG
NC_004663.1	sORF_00329	4988551	4988595	+	3'UTR_derived	NA	4988551	4988595	NA	1	TEX+/-	6675.68	ATGGTACTGCGTAACAGTGGGAGAGTAGGTAGCCGCCGTTTTTAG
NC_004663.1	sORF_00330	4988809	4988832	+	5'UTR_derived	TSS:4988761_+	4988809	4988832	NA	1	TEX+/-	1832.04	TTGATAAATACAAAATTGATTTGA
NC_004663.1	sORF_00331	4997665	4997697	+	5'UTR_derived	TSS:4997624_+	4997665	4997697	NA	1	TEX+/-	868.697	ATGATTTTAGAAAATACGCAACCAAGCATTTAG
NC_004663.1	sORF_00332	4999599	4999733	+	interCDS	NA	4999599;4999615;4999635;4999639;4999654;4999666;4999670;4999679	4999733;4999701;4999714	NA	3	TEX+/-	70.163	TTGTTTCTGTTTTTTCTTGAAAATATTAGTCGTATTTTGCTTGGTAATTACGAAGTTGTTTATAACTTTGTTTGGCTCTCTTGCAATGGAGGGCTTTACTTAAAGTTAAACCATGAACTGAATAAAACAACCTAA
NC_004663.1	sORF_00333	5012734	5012821	+	3'UTR_derived	NA	5012734;5012747	5012772;5012821	NA	2	TEX+/-	113.273	GTGGGCCGTATTTATGAAAGGAAAGACTTGCTCAGGTAAAGATATCCCTCGGATACTTTACTTGGGCGAGTCTTTTTGTTTCCAATGA
NC_004663.1	sORF_00334	5015816	5015848	+	Intergenic	TSS:5015777_+	5015816	5015848	NA	1	TEX+/-	749.939	TTGAGCGGATCGAACTATAACCTTATAAAATGA
NC_004663.1	sORF_00335	5035469	5035537	+	3'UTR_derived	TSS:5035202_+	5035469	5035537	NA	1	TEX+/-	66.5942	ATGTTTTCCACCCGGAATCAACAACCTTCTTCTTTTTTCTCCAAAAACGATATTTTAGTTCTTTGGTAA
NC_004663.1	sORF_00336	5045159	5045182	+	interCDS	TSS:5045078_+	5045159	5045182	NA	1	TEX+/-	92.25	ATGGCGCGAAAATTCTTACAATGA
NC_004663.1	sORF_00337	5046667	5046696	+	interCDS	NA	5046667	5046696	NA	1	TEX+/-	94.6667	TTGGTAGAACAAAAATTGTTGATCTGTTGA
NC_004663.1	sORF_00338	5048929	5048981	+	5'UTR_derived	TSS:5048874_+	5048929;5048949;5048952	5048955;5048981	sRNA:5048874-5048984_+	2	TEX+/-	3281.38	TTGTCCGGGGAGGCTGATATGTGGTGAAGAAAATTTTTAGTAGTAACATTTAA
NC_004663.1	sORF_00339	5049850	5049908	+	3'UTR_derived	NA	5049850;5049852	5049879;5049908	NA	2	TEX+/-	210.712	ATGTGCTGCCTGACCGAGGAATATGTTTAGTATCTAAACTACTGGGACTCTGCTCATAG
NC_004663.1	sORF_00340	5050817	5050953	+	interCDS	NA	5050817;5050827;5050835;5050845;5050867;5050872;5050897	5050900;5050922;5050953	NA	3	TEX+/-	150.679	ATGTGCCAATTTGCTAGCGTGCAGGCGTGTGGTAGTTACCTCATCCTGCATTGTATTGGCAGATTGGCACATTTTTTGTTTTGAAAATTATTATTCATTTAAATAAAGGAAATTATTATGGCTGTAACTATGGCTGA
NC_004663.1	sORF_00341	5072153	5072265	+	3'UTR_derived	TSS:5072114_+;TSS:5072116_+;TSS:5072139_+	5072153;5072170;5072194;5072218;5072233	5072197;5072265	NA	2	TEX+/-	1015.91	ATGTTAATAAAAGGAGAGTGCGTTTCAACACAAAGCAAAGCTTGAAAGATTCCCCGTACTCGATAATGAAGCTATTAACTATGCAGCCCGGAGGGAGGAGGGAGGCAAACTAA
NC_004663.1	sORF_00342	5072298	5072360	+	3'UTR_derived	TSS:5072114_+;TSS:5072116_+;TSS:5072139_+	5072298;5072307;5072313	5072360	NA	1	TEX+/-	235.635	TTGTGCTGTTTGCACTTGTTTCTATCGTTTCTTATTCTCAGATTTCCTGGAATGCTAAGGTAG
NC_004663.1	sORF_00343	5072363	5072839	+	3'UTR_derived	TSS:5072114_+;TSS:5072116_+;TSS:5072139_+	5072363;5072369;5072402;5072418;5072421;5072426;5072432;5072453;5072455;5072474;5072477;5072493;5072505;5072525;5072546;5072567;5072639;5072643;5072664;5072667;5072691;5072703;5072708;5072712;5072715;5072765;5072774;5072778;5072781;5072787	5072839;5072477;5072508;5072546;5072750;5072825	NA	3	TEX+/-	248.241	ATGAACATGAGTAATTTCACAGGAGACGCTGATACGGACATGAGAGTAGGTTTTAATGTTGGAGTGGGAATGGAATATCAGTTTACTGATATGTGGTCTATTCAGCCTTCGTTGATGTTTACTCAGAAAGGTGCAAAACTGGGTGATATCAAGGCTAATCCGATGTACCTGGAACTGCCGGTAATGGCTGCTGCAAGATTTGCTGTGGTAGACGGACAAAATGTAGTTGTAAAAGCCGGTCCGTATCTGGCATGCGGTATTGCCGGTAAATACAAGATGAATGGCGTTAAGGAAGATTTCTTTGGTGACAACAGCGGAGGTAAAAGATTTGACTTCGGACTTGGAGTGGGTGTTGCTTACGAAATCAACAGATTCTTTGTCGACCTGACCGGAGAATTT…
NC_004663.1	sORF_00344	5072840	5072890	+	3'UTR_derived	NA	5072840	5072890	NA	1	TEX+/-	84.2941	TTGAATTATATTCTCTTTATAATACCATTCATAAAGTCCTCTGCCCAATAG
NC_004663.1	sORF_00345	5072939	5072977	-	3'UTR_derived	TSS:5073434_-	5072939	5072977	NA	1	TEX+/-	58.4359	GTGTGCTTCTTCGGAAGTATACATCGTTTTTCTTTATAG
NC_004663.1	sORF_00346	5102718	5102741	+	interCDS	NA	5102718	5102741	NA	1	TEX+/-	334.375	TTGTTGCAGGAAACTGGAAAATGA
NC_004663.1	sORF_00347	5111277	5111363	-	Intergenic	TSS:5111397_-	5111277;5111303	5111363;5111347	NA	2	TEX+/-	39.8391	ATGAAATCATTTTCTTATGCATATTACTTCTTTTTTTACTTTTACTTTAGCCAGAAAGTAGAGCGGGAGTTTGTATGTATCAAGTGA
NC_004663.1	sORF_00348	5160426	5160495	+	interCDS	NA	5160426;5160451;5160457	5160467;5160495	NA	2	TEX+/-	105.1	TTGGTAGAAAAAGGTTGTTTTTGGTTTGGTCGTGTCTGGTGAGTATCTTGCCGGGCATGGCTCAAACTGA
NC_004663.1	sORF_00349	5172774	5172892	+	3'UTR_derived	NA	5172774;5172812;5172839	5172830;5172892	NA	2	TEX+/-	86.4622	ATGGTCCAGAATCGTCCGCCGTCCAGTTCGTCACTGGGGTGCAGTTCACCGTCGTAAACAGTTTTGTGAACAAAGACAAGTTCTTTCTCACGATCCGATTCGAATACATAGCTGGTTAG
NC_004663.1	sORF_00350	5174862	5174891	+	5'UTR_derived	TSS:5174748_+;TSS:5174835_+;TSS:5174839_+	5174862	5174891	NA	1	TEX+/-	2025.13	ATGTGTATAATAAAAATAGAGAAACGTTAG
NC_004663.1	sORF_00351	5175736	5175875	+	3'UTR_derived	NA	5175736;5175742;5175759;5175761;5175775;5175795	5175810;5175875;5175838	NA	3	TEX+/-	352.857	ATGCCTGTGGGGAATAAAGGCATATGTGGGGAGAGGAGAATGGGAAAGGGAAAGAAGAAATGGGAAACCTTTTAGGGAATCCCATTCTCCTTCATTATTATAATAAGTTTCAAGATCAGACTCCCATACATTCGCGATAG
NC_004663.1	sORF_00352	5183904	5183927	-	Antisense	TSS:5184003_-	5183904	5183927	NA	1	TEX+/-	921.375	TTGCGATGCGAATATAACAACTAA
NC_004663.1	sORF_00353	5216011	5216040	+	5'UTR_derived	TSS:5215992_+	5216011	5216040	NA	1	TEX+/-	296.533	TTGAATATATGGAAAGTAAGAAGCCGTTGA
NC_004663.1	sORF_00354	5247418	5247441	-	interCDS	TSS:5247447_-	5247418	5247441	NA	1	TEX+/-	234.292	GTGAATTGTAATTATAGGAGGTAG
NC_004663.1	sORF_00355	5255581	5255604	+	Intergenic	TSS:5255554_+	5255581	5255604	sRNA:5255554-5255648_+	1	TEX+/-	1155.33	ATGGTAAATCTATTGCTTAGTTAG
NC_004663.1	sORF_00356	5262991	5263129	+	Intergenic	TSS:5262962_+;TSS:5262971_+	5262991;5263009;5263028;5263034;5263040;5263044;5263061	5263089;5263129;5263112	sRNA:5262962-5263295_+	3	TEX+/-	4956.89	ATGAAAAAGTTAGAAAGATTGTTTAGAAAGATCGGCAATGCCGATGTACATGTTTGGGGATACTCAACACTTGGCATACTCCCCAAAGAGAAGATTTAAGTTTTTTAGTTTTCAGGTATTAGTAATTTTAAAGGTTTAA
NC_004663.1	sORF_00357	5263135	5263304	+	Intergenic	TSS:5262962_+;TSS:5262971_+	5263135;5263147;5263195;5263217;5263224	5263227;5263246;5263304	sRNA:5262962-5263295_+	3	TEX+/-	107.412	ATGGCAAAGAAAATGAGTTCATTAATTAGAAAAATCCTCAGTGAAGTAGGTCGCAACGAAATGCTTTCATGGGGGTACAGAATTGAAAAATGAGATTCAGTACATTAACTAAGCTTGAGTGGGGATGCGTTATTGAAAACGTTATCCCCACTTTTTATTCTGTCATTTAG
NC_004663.1	sORF_00358	5367037	5367072	+	Intergenic	TSS:5366995_+	5367037;5367046	5367072	sRNA:5366995-5367200_+	1	TEX+/-	28299.6	GTGGAAGTCGTGAGACTTCCCTTTTTTTCATCTTAA
NC_004663.1	sORF_00359	5367089	5367144	+	Intergenic	TSS:5366995_+	5367089;5367093;5367097	5367121;5367116;5367144	sRNA:5366995-5367200_+	3	TEX+/-	60.6071	TTGTTTGAATGTGCAAGATATTTTGTAAAATAGTACAGGATGGCTATGAAGAATAA
NC_004663.1	sORF_00360	5409124	5409242	-	Intergenic	TSS:5409270_-;TSS:5409404_-	5409124;5409171	5409189;5409231;5409212;5409233;5409242	sRNA:5409124-5409270_-	2	TEX+/-	11252.9	GTGAAAGTCTTGTGCAATTATTCCCCAATTATGATTTCATCTCACCATACCCCATGCGACTCTCGTCAATAAACTATCCTCTTTATGTTCTAAAAACAGAATATAAAGAGGATTTTTAG
NC_004663.1	sORF_00361	5418634	5418724	+	Antisense	TSS:5418544_+;TSS:5418548_+	5418634;5418638	5418666;5418724	sRNA:5418544-5418694_+	2	TEX+/-	15.9231	TTGCGTGGGCGGCTTCCAATGCCTCAATGGTAGAAGACGGGATACGGTGTGTTTCGAAACTAACCAGCGTTCCGTCTATATCAAAAAATAA
NC_004663.1	sORF_00362	5436415	5436483	+	Intergenic	TSS:5436265_+;TSS:5436382_+	5436415	5436483	sRNA:5436382-5436620_+	1	TEX+/-	647.928	TTGGAGATAGCGTTTTTATTATCTGCTCTCATAAATCTGGTAAATTTAGTATTCGCAGATAATAAGTAA
NC_004663.1	sORF_00363	5436499	5436594	+	Intergenic	TSS:5436265_+;TSS:5436382_+	5436499;5436502;5436514;5436528;5436534	5436594;5436581	sRNA:5436382-5436620_+	2	TEX+/-	73.3646	TTGTTGTATATAAGTTTGTTATATACCTCATGGGCGTGGAGCTATTACTTATTATTCGAATACGGGCTTACCAGAGCCTTTGAGAGGGTAATGTAG
NC_004663.1	sORF_00364	5532158	5532205	+	Antisense	TSS:5531696_+	5532158;5532164	5532205	sRNA:5532153-5532262_+	1	TEX+/-	30.4583	ATGAAGATGTCGGTAAGAAAACAGAGGTATGTAAGGGAGATAAGATAA
NC_004663.1	sORF_00365	5535372	5535474	-	Antisense	TSS:5535578_-	5535372;5535425;5535451	5535428;5535451;5535474	sRNA:5535374-5535578_-	3	TEX+/-	45.0437	TTGATTTTTCTTTTAACATCATAGTGATACGTTTCTTAAGTTTACTGTGATTAAAGCTGTTGGCCATAGAGTAGAGCCTTGTGCCAACGGCTTTTTTTATTAA
NC_004663.1	sORF_00366	5537638	5537664	-	Antisense	TSS:5537791_-	5537638	5537664	sRNA:5537587-5537791_-	1	TEX+/-	24.1481	GTGATACGTTTTTTAAGTTTACTGTGA
NC_004663.1	sORF_00367	5575244	5575270	+	Intergenic	TSS:5575163_+	5575244	5575270	sRNA:5575163-5575294_+	1	TEX+/-	36.7407	ATGAAGTGTAAGAAGCGGACGAAATAA
NC_004663.1	sORF_00368	5604670	5604738	-	interCDS	TSS:5604742_-	5604670	5604693;5604738	NA	1	TEX+/-	316.949	TTGAGAAACAAACCTCCTCAAAAGCACAAAAGGGCAAATACCAGAGTGGCCAAATGGGGCAGACTGTAA
NC_004663.1	sORF_00369	5614993	5615101	+	5'UTR_derived	TSS:5614986_+	5614993;5615009;5615046	5615031;5615101;5615087	NA	3	TEX+/-	401.578	GTGCAAAATTACAAAAATGTTTTTATATTCGCATATTAAATTCACATTAAATATTGAAAAAAGATGGGAAAGAGCACATTTTTACAAGACTTTAAGGCGTTTGCTATGA
NC_004663.1	sORF_00370	5651062	5651085	-	Intergenic	TSS:5651153_-	5651062	5651085	sRNA:5650993-5651073_-;sRNA:5651080-5651153_-	1	TEX+/-	87.9821	TTGAGTAAACTAATTCAGTTATAA
NC_004663.1	sORF_00371	5672360	5672389	+	interCDS	TSS:5672253_+	5672360	5672389	NA	1	TEX+/-	85.1	TTGGATGGGAGTTCCCCCCGCATATCTTAG
NC_004663.1	sORF_00372	5684830	5684937	-	5'UTR_derived	TSS:5684929_-;TSS:5684931_-	5684830;5684885;5684905	5684892;5684935;5684937	NA	2	TEX+/-	5108.26	TTGTGCCCGATTATTCCGCAACGGGTTCGATAAAGAGCTCTTTAAGTGATTAAAGACCACCCGCCGGAGCTAACTTATACATTATATATAAGATGTACGCAATTGTAG
NC_004663.1	sORF_00373	5704095	5704224	-	3'UTR_derived	NA	5704095;5704136;5704171	5704196;5704180;5704189;5704224	sRNA:5704097-5704189_-	3	TEX+/-	26028.7	ATGTTCTATAACATAAAACCCTTTATATTTGCACTGTGTTTTTCATGGTATTAGATTTAAGGTTAATAAAGATTGGCTGTCTGGGATAGATAGCCTTCTTTTTTTATATGCCTATCCACCCTCTTTTTAA
NC_004663.1	sORF_00374	5741357	5741399	-	Intergenic	TSS:5741424_-;TSS:5741429_-	5741357;5741367	5741395;5741399	sRNA:5741318-5741424_-	2	TEX+/-	2997.95	ATGCTTGTCTGCCAAACAAGCATTTTCAATTGATTCATTTTAG
NC_004663.1	sORF_00375	5755042	5755068	+	Antisense	TSS:5755007_+	5755042	5755068	sRNA:5755007-5755082_+	1	TEX+/-	907.222	TTGGGAGCCCGTATGCGCATGAAATGA
NC_004663.1	sORF_00376	5760228	5760257	+	interCDS	NA	5760228	5760257	NA	1	TEX+/-	89.8667	GTGAGAGAGAGAATAGACGATATTATATAA
NC_004663.1	sORF_00377	5772225	5772260	+	3'UTR_derived	TSS:5771739_+	5772225	5772260	NA	1	TEX+/-	33.3889	GTGAACGGGCTTTTTGACCCGTTCTCTTCATTATAG
NC_004663.1	sORF_00378	5798117	5798317	+	5'UTR_derived	TSS:5797796_+;TSS:5798101_+	5798117;5798127;5798130;5798150;5798175;5798210;5798216;5798226;5798242;5798255	5798188;5798171;5798219;5798248;5798252;5798271;5798317	NA	3	TEX+/-	4178.12	TTGAAAGGATATGATGTATTATTTATCCCTTATTTGTTTCTCAAATATAAAATAACGATTGTTCTCTTTTGATTTTCAGACCGTTATAAAGTCATGGGGTTGACTGGATTTGACAGCGGGCAGAAATGGTAGGTAAGCATGCAGTGGGTCGGTAATTTCCACTTAAATCTCAGTTATCAAAACTTTATCTGGCGAAACTAA
NC_004663.1	sORF_00379	5798326	5798355	+	5'UTR_derived	TSS:5798101_+	5798326	5798355	NA	1	TEX+/-	1542.9	TTGCTGCTTAATCGAATCACAGTAGATTAG
NC_004663.1	sORF_00380	5798373	5798565	+	5'UTR_derived	TSS:5798101_+	5798373;5798403;5798500;5798503;5798509	5798546;5798565	NA	2	TEX+/-	4880.92	GTGCCAGGACGAGACATCACTCGGAAGCTGTTGCTCCGAAGCATTCCGGTTCAGTGGTGCAGTAACATCGGGGATAGTCAGAAGCGGCCTCGCGTTTTTGATGAAACTTTAGAGGATAAGGCAGGAATTGATGGCTTTGGTTCTGCTCCTGCACGAAAATTTAGGCAAAGATAAGCATGTAGAAAGCTTATGA
NC_004663.1	sORF_00381	5798575	5798610	+	5'UTR_derived	TSS:5798101_+	5798575	5798610	NA	1	TEX+/-	1176.75	TTGGACGAGGGTTCGATTCCCTCCAGCTCCACCTGA
NC_004663.1	sORF_00382	5800543	5800596	-	Antisense	TSS:5800676_-	5800543	5800596	sRNA:5800549-5800676_-	1	TEX+/-	62.1481	ATGATTTCACATCCGGGAGAAACGGCCATTTCTTCCGGATACTTTTTTGCATAG
NC_004663.1	sORF_00383	5813860	5814026	-	Intergenic	TSS:5814066_-	5813860;5813880;5813994	5813907;5813919;5813934;5813967;5813970;5813997;5813903;5814026	sRNA:5813783-5814066_-	2	TEX+/-	1198.71	GTGGAGGGCAAAAAAAGAGGAAACAAATTATGAAAAAGAATGCAAATGAAAAAATCATGATGTTACAGTACCGTATCAAACGTTATCAAGCAATGGGAAACGGTGCAATGTGCCAAACCTTGAATGGTAAACTTCAAAAACTGCTGACGAAGCAGCCTGCCATGTAA
NC_004663.1	sORF_00384	5877862	5877885	-	5'UTR_derived	NA	5877862	5877885	NA	1	TEX+/-	1145.04	TTGCAGCCGCAAACACGGGAGTAG
NC_004663.1	sORF_00385	5891430	5891606	+	Antisense	TSS:5891369_+;TSS:5891399_+	5891430;5891439;5891464;5891482;5891497;5891527;5891544;5891562	5891606;5891565	sRNA:5891399-5891698_+	2	TEX+/-	281.356	ATGAAAGAATTGGTAGAAAAAGTAGCAGCTCTGTATGCTGACTTCTCAAAAGATGCTAACGCTCAGATTGAAAACGGTAACAAAGCAGCAGGAACTCGTGCTCGTAAGGCTTCTTTGGAAATCGAAAAAGCAATGAAAGAATTCCGCAAAGCATCTTTGGAAGCTTCTAAAAACTAA
NC_004663.1	sORF_00386	5898765	5898863	-	Intergenic	TSS:5899029_-;TSS:5899031_-	5898765;5898773	5898863;5898847	sRNA:5898806-5899031_-	2	TEX+/-	51.596	GTGAAGAAAGGGTTCATTGCAGAAGTCCGGGCTTTCACAAGTACGGGCTTCCTCTTTTACCTCCCATACAGGTCCCTCATACTTTTATTAATAGAATAG
NC_004663.1	sORF_00387	5898867	5898905	-	Intergenic	TSS:5899029_-;TSS:5899031_-	5898867	5898905	sRNA:5898806-5899031_-	1	TEX+/-	609.282	TTGCTTTCCATCTGCACCTTGTGGGGTTATCTTCACTAA
NC_004663.1	sORF_00388	5911867	5911975	+	3'UTR_derived	NA	5911867;5911870;5911875;5911883;5911904	5911953;5911907;5911975	NA	3	TEX+/-	74.3853	TTGTTGCAATGGATATTTGGACACTGTCCATATTTTTGTGACAAAGATACGTTTGGAAGAAGAACTTTCGGGTCAGTCCCTTTTTAGCTTATTGTTTCCATCTCTTTAG
NC_004663.1	sORF_00389	5918751	5918807	+	5'UTR_derived	TSS:5918720_+	5918751	5918807	NA	1	TEX+/-	1363.26	ATGAGACGATGGAAAAAGTTATTATCAACTCGTACGAAGAATTTGAAAAGCTGGTAG
NC_004663.1	sORF_00390	5946726	5946755	-	Intergenic	TSS:5946924_-	5946726	5946755	sRNA:5946690-5946789_-	1	TEX+/-	59.1667	TTGTACTATGAGAGAAAAGAAACTGAATAG
NC_004663.1	sORF_00391	5986011	5986055	-	Intergenic	TSS:5986101_-;TSS:5986103_-	5986011	5986043;5986055	sRNA:5985997-5986103_-	1	TEX+/-	577.711	ATGCCATGCACTTTGGCACGTATATGGGAATCTATTGGATATTGA
NC_004663.1	sORF_00392	5986363	5986410	+	5'UTR_derived	TSS:5986294_+	5986363	5986410	sRNA:5986294-5986400_+	1	TEX+/-	2087.13	TTGGTTGTAGCGGCGCGATATAGTAAGCTTACCCACCCGCCTCTTTAG
NC_004663.1	sORF_00393	5986416	5986439	+	5'UTR_derived	TSS:5986294_+	5986416	5986439	NA	1	TEX+/-	202.25	TTGGCCAGAGCACGTGATTTGTAA
NC_004663.1	sORF_00394	5994359	5994472	-	5'UTR_derived	TSS:5994524_-	5994359	5994472	NA	1	TEX+/-	110.439	GTGATTTTCCACTCTCTGTCAAGTCCGTACTTTTGCAAAAATATTATTCAAAACAATAGAAACGATGAAAATAGAAAAAATTGTAGCTCGAGAAATTCTCGATTCAAGAGGTAA
NC_004663.1	sORF_00395	6007604	6007651	+	5'UTR_derived	TSS:6007574_+;TSS:6007597_+	6007604	6007651	NA	1	TEX+/-	199.854	ATGAAACAATGTCTCAATTACCTACACTCATTGCCGATCTTGCGCTGA
NC_004663.1	sORF_00396	6012771	6012800	-	5'UTR_derived	TSS:6012817_-	6012771	6012800	NA	1	TEX+/-	1455.83	ATGATATGGAAGATTTTAAAAAGAAAATGA
NC_004663.1	sORF_00397	6024384	6024683	+	Intergenic	TSS:6024348_+	6024384;6024387;6024389;6024423;6024493;6024506;6024522;6024546;6024568	6024521;6024448;6024537;6024532;6024683;6024636	sRNA:6024348-6024667_+	3	TEX+/-	77.68	GTGGTGTGGGAGATATATTATATAAAGAAAGACGTTTACTTGACGTTTTGTCTTTGGCTGTTTGAAACTTCGAACACTTTAAGCAGTAGTCAAAACAAAGCAACAGTAGATGTCTACGGGATATGTTTATACCCTTGAGTGTACTTTGAAATAAAAGTATACGTGGATTGTTATACATATCGGCGTGGGCTTCTGCGTTGCTCGTTCAGACTACTACGGGCAGTTCGAAGGCCTCAAACAGCGGGACGAGTAACAGGTACAGATTCCCGCGCTTTTTCTTTTATAGTATTACTTATCTAA
NC_004663.1	sORF_00398	6039852	6039917	+	5'UTR_derived	TSS:6039819_+	6039852;6039871	6039917;6039900	NA	2	TEX+/-	1416.88	ATGGTATTTCCCAATCTTTTTGATATCTTTGCCCCCGATTTTAACTTAAACGTTATAACAAAATGA
NC_004663.1	sORF_00399	6040855	6040878	+	5'UTR_derived	TSS:6040830_+	6040855	6040878	NA	1	TEX+/-	955.542	TTGACAGCAGTCATTTCGATTTAA
NC_004663.1	sORF_00400	6040889	6041014	+	5'UTR_derived	TSS:6040830_+	6040889;6040901;6040934;6040961	6041014	NA	1	TEX+/-	171.365	TTGGCAGAAAATATGTCACGTATTCGTCCGATTTCTTTTTGGCACATGGTTTGTTTTTTAATCAGCGTCCGTTTGAAAGCCCTTACAAAGAGAAAGAAAACAACCGGACAAAAAGAAATTGAATAA
NC_004663.1	sORF_00401	6042952	6043008	+	3'UTR_derived	NA	6042952	6043008	NA	1	TEX+/-	261.93	ATGATTCCGATAAGGGAACAGATAATAAACAATAAGCAAAAGCGTGCAGCTCAATGA
NC_004663.1	sORF_00402	6082787	6082825	+	3'UTR_derived	NA	6082787	6082825	NA	1	TEX+/-	40.359	GTGTTTTATTTTACTAAAGTCAACACAAATTGGGCATAG
NC_004663.1	sORF_00403	6132709	6132732	+	interCDS	NA	6132709	6132732	NA	1	TEX+/-	255.125	TTGGCGCATGGGCAGTCGTTTTAA
NC_004663.1	sORF_00404	6133202	6133302	+	3'UTR_derived	NA	6133202;6133214;6133216	6133237;6133302	NA	2	TEX+/-	45.604	ATGTACAGAGGAATGTGGACAGACACTCCTCTGTAGTCATTATATTACATTTGTTGATAATCTTTGGCCAGTCCTCCTTCGCTGGTTTCCTTATACAGTGA
NC_004663.1	sORF_00405	6138245	6138283	+	5'UTR_derived	TSS:6138211_+	6138245	6138283	NA	1	TEX+/-	5438.06	TTGGAGAGGTGGCAGAGTGGTCGATTGCGGCGGTCTTGA
NC_004663.1	sORF_00406	6217152	6217190	+	5'UTR_derived	TSS:6217118_+	6217152	6217190	NA	1	TEX+/-	670.808	TTGGAGAGGTGGCAGAGTGGTCGATTGCGGCGGTCTTGA
NC_004663.1	sORF_00407	6228993	6229016	-	Intergenic	TSS:6229025_-	6228993	6229016	sRNA:6228925-6229025_-	1	TEX+/-	261.292	TTGAAACTATGCAAAGCAGTGTAA
Plasmid
NC_004703.1	sORF_00000	19425	19490	+	3'UTR_derived	TSS:19078_+	19425	19490	NA	1	TEX+/-	145.03	ATGAACAGCAAAAAGAGAATTCAATTAAACTGTGTCAGCAAAATTAATATTTTATTGCTTTGCTGA
