# Supplementary material for: A high-resolution transcriptome map identifies small RNA regulation of metabolism in the gut microbe Bacteroides thetaiotaomicron
Source: Nat Commun. 2020 Jul 16;11:3557. doi: 10.1038/s41467-020-17348-5 (PMC7366714; doi:10.1038/s41467-020-17348-5)
Supplement: Supplementary file 6 — Supplementary Data 4 [file 41467_2020_17348_MOESM6_ESM.xlsx]

## Sheet: Oligonucleotides
ID	Sequence	Description	Reference
AWO-053	CGAATTCCTGCAGCCCGGGGATCGCGGAACTATTCTTC	Fw oligo to amplify 1000nt 5' flank of gibS. Overlaps with AWP-011	This study
AWO-054	AATTTTATTTCATAAATATAACAGATTAAAAAGAGGC	Rw oligo to amplify 1000nt 5' flank of gibS. Overlaps with 3' flank of gibS	This study
AWO-055	GTTATATTTATGAAATAAAATTTGTACGTTTGTAGG	Fw oligo to amplify 1000nt 3' flank of gibS. Overlaps with 5' flank of gibS	This study
AWO-056	CGGCCGCTCTAGAACTAGTGCCCCATCACTTCTGTTCC	Rw oligo to amplify 1000nt 3' flank of gibS. Overlaps with AWP-011	This study
AWO-150	GAACATGCTACTATCGTAGATTTG	gibS knockout confirmation (Primers anneal within 100nt sequences outside the 5' and 3' 1kb flanks)	This study
AWO-151	GGAGCGTCGGCAGGCACAC		This study
AWO-111	GAACCGTTGAACAAAGCCTC	Orientation of the 5' and 3' flanks within AWP-013	This study
AWO-112	CACTCACGATTATTATTCGC		This study
AWO-156	AAAGTTCTTATCTTTGCAGTGTGTTTTTCATAGTATTAGATAAAGATTAATTAAAAG	gibS_fwd (Gibson assembly of sRNA from +1 to terminator. For complementation into AWP-012)	This study
AWO-157	TTTTATATGTCTTTATTTCGATATAAACTACAAAACGCAAC	gibS_rev (Gibson assembly of sRNA from +1 to terminator. For complementation into AWP-012)	This study
AWO-160	TCACTGATAGGGATAAAGTTTGGAA	Confirmatory primers for sRNA complementation in AWP-016	This study
AWO-161	TATCGAATTCCTGCAGCCCG	Confirmatory primers for sRNA complementation in AWP-016	This study
AWO-241	GTTTTTTTTAATACGACTCACTATAGGGTGTTTTTCATAGTATTAGATAAAG	Sense primer for T7 gibS pcr from chromosome or plasmid for in-vitro transcription	This study
AWO-311	ATAAAAAAAGCATCGGCCTGG	Reverse primer for T7 gibS pcr	This study
AWO-329	GTTTTTTTTAATACGACTCACTATAGGGATACACATGGTTGGGTGACG	BT_3893 Fw primer for EMSA with T7	This study
AWO-313	GCAACGGCTGCCATAGGCCAC	BT_3893 Rw primer for EMSA	This study
AWO-331	GTTTTTTTTAATACGACTCACTATAGGGTAGATGCGGGCGATGGAG	BT_1871 Fw primer for EMSA with T7	This study
AWO-332	AACATCTGAAGCTGGTTGTG	BT_1871 Rw primer for EMSA	This study
AWO-333	GTTTTTTTTAATACGACTCACTATAGGGACATGCTCCCGGCATTAC	BT_0771 Fw primer for EMSA with T7	This study
AWO-334	GTGACGACCGGTAATGGCATC	BT_0771 Rw primer for EMSA	This study
AWO-329	GTTTTTTTTAATACGACTCACTATAGGGATACACATGGTTGGGTGACG	cds3890(BT_3893) Fw primer segment 1 overlap extension PCR for EMSA with T7 (Hexanucleotide mutation)	This study
AWO-369	AATTAAAAGTCTAATTACTTAAAGATCAATTATTC	cds3890(BT_3893) Rw primer segment 1 overlap extension PCR for EMSA (Carries hexanucleotide substitution TAATCT--->ATTAGA )	This study
AWO-359	ATCTTTAAGTAATTAGACTTTTAATTGCGTAATTAC	cds3890(BT_3893) Fw primer segment 2 overlap extension PCR for EMSA (Overlaps with AWP-069)	This study
AWO-313	GCAACGGCTGCCATAGGCCAC	cds3890(Bt_3893) Rw primer segment 2 overlap extension PCR for EMSA	This study
AWO-347	GTTTTTTTTAATACGACTCACTATAGGATATATACAGAACCGTTGAAC	Primer anneals 50 nt. upstream of gibS TSS and carries a t7 promoter (For primer extension)	This study
AWO-348	GACTCTTCTGCTTCTGATGTAC	Reverse primer for primer extension of gibS	This study
AWO-263	AAGCCGAGAAACTTCCCCTG	qPCR primers for gibS putative target BT_1871 from RNAseq	This study
AWO-264	CCAGTCATTCCACCAGTCCC		This study
AWO-265	CGCGGATTTCTGCCATTGAG	qPCR primers for gibS putative target BT_1872 from RNAseq	This study
AWO-266	AGATAAGGGTCCTCACCGCT		This study
AWO-267	GCCAATCCGGAAGACGAAGA	qPCR primers for gibS putative target BT_1655 from RNAseq	This study
AWO-268	TCACACAGTTCCTGCATCCC		This study
AWO-269	TGCTGCCAAAGATTGTGTGC	qPCR primers for gibS putative target BT_0770 from RNAseq	This study
AWO-270	AGATGGCAAACATTCCCGGT		This study
AWO-271	ACACTTCCACGCATAGCACA	qPCR primers for gibS putative target BT_0771 from RNAseq	This study
AWO-272	TTCAGTTCGTCAGGCGTACC		This study
AWO-273	GGTTGGGCTATCCTTTGCCT	qPCR primers for gibS putative target BT_3893 from RNAseq	This study
AWO-274	ATACCGCCTTGCTGAGCTTT		This study
AWO-275	ATATGAAGTAGCCCGTGCCG	qPCR primers for gibS putative target BT_0769 from RNAseq	This study
AWO-276	GCAAACACAAGCTTCCTCCG		This study
AWO-067	GAGGAAGGTCCCCCACATTG	qPCR primers for 16S rRNA	This study
AWO-068	ACCCATAGGGCAGTCATCCT		This study
AWO-314	CGAATTCCTGCAGCCCGGGGAATCAATTTCCGTAACGG	Fw oligo to amplify 1000nt 5' flank of BT_3893.	This study
AWO-315	TCGCTTATTACATAGTAATTACGCAATTAAAAGAG	Rw oligo to amplify 1000nt 5' flank of BT_3893.	This study
AWO-316	AATTACTATGTAATAAGCGAATAAATATCATTCTATAGAATGGAG	Fw oligo to amplify 1000nt 3' flank of BT_3893.	This study
AWO-317	CGGCCGCTCTAGAACTAGTGGTTGCCAGCGCATCCAATATTAATTTC	Rw oligo to amplify 1000nt 3' flank of BT_3893.	This study
AWO-318	TGACGATTGTAGAATAATTG	Fw for BT_3893 knockout confirmation	This study
AWO-319	ACATTATCCACCGCCGAATAAG	Rw for BT_3893 knockout confirmation	This study
AWO-340	ACTGGGCGAATCTGTCGTTC	BT_3893 5' flank confirmation (binds to the genome)	This study
AWO-341	GTGCAGACAAGTAGCTGCCA	BT_3893 5' flank confirmation (binds to the 5' flank)	This study
AWO-342	GGTGGAACTATCAATTTTCCACTCT	BT_3893 3' flank confirmation (binds to the 3' flank)	This study
AWO-343	ACGGATCGGTCGGTTTTTCA	BT_3893 3' flank confirmation (binds to the genome)	This study

## Sheet: Plasmids
ID	Name	Description	Reference
AWP-011	pExchange_tdk	For generation of deletion mutants	PMID: 18611383
AWP-012	pNBU2_erm-TetR-P1T_DP-GH023	For generation of complementing strains	PMID: 28431252
AWP-013	pExchange_tdk_gibS	gibS knockout plasmid	This study
AWP-016	pNBU2_erm_TetR_P1T_D_gibS	gibS complementation plasmid	This study

## Sheet: Strains
ID	Name	Description	Reference
AWS-001	B. thetaiotaomicron	Wild-type B. thetaiotaomicron VPI-5482	DSM 2079
AWS-003	B. thetaiotaomicron tdk	Wild-type parental strain for genetic manipulation; FUdRs	PMID: 18611383
AWS-014	E. coli S17-1 lambda pir	Required for conjugation with B. thetaiotaomicron	ATCC BAA-2428
AWS-028	∆gibS	gibS deletion strain (pos. 959075 to 959248) in AWS-003 background	This study
AWS-035	gibS+	gibScomplementation strain in AWS-028 background	This study
AWS-058	EV	Empty vector control strain in AWS-003 background	This study
