# Supplementary material for: A high-resolution transcriptome map identifies small RNA regulation of metabolism in the gut microbe Bacteroides thetaiotaomicron
Source: Nat Commun. 2020 Jul 16;11:3557. doi: 10.1038/s41467-020-17348-5 (PMC7366714; doi:10.1038/s41467-020-17348-5)
Supplement: Supplementary file 7 — Supplementary Data 5 [file 41467_2020_17348_MOESM7_ESM.xlsx]

## Sheet: dRNA_seq_alignment_stats
Libraries	EL (Biological replicate 1)	EL (Biological replicate 2)	EL (Biological replicate 3)	ML (Biological replicate 1)	ML (Biological replicate 2)	ML (Biological replicate 3)	SP (Biological replicate 1)	SP (Biological replicate 2)	SP (Biological replicate 3)	EL_TEX (Biological replicate 1)	EL_TEX (Biological replicate 2)	EL_TEX(Biological replicate 3)	ML_TEX (Biological replicate 1)	ML_TEX (Biological replicate 2)	ML_TEX (Biological replicate 3)	SP_TEX (Biological replicate 1)	SP_TEX (Biological replicate 2)	SP_TEX (Biological replicate 3)
No. of input reads	7663622	7647116	8714331	7875701	6944594	8462517	8794823	8057908	7784940	8648000	8774707	7819773	9390902	9311592	8901150	8057001	7170632	8217939
No. of reads - PolyA detected and removed	1330350	1337405	1488660	1329130	1193285	1462505	1570358	1419376	2014292	2204367	2469772	1965263	2393542	2512910	2348800	1631730	1391048	1798494
No. of reads - Single 3' A removed	1500587	1488019	1743287	1576381	1375473	1689471	1736447	1616856	1364133	1435410	1376894	1301684	1525652	1523423	1490285	1793461	1716682	1715106
No. of reads - Unmodified	4832685	4821692	5482384	4970190	4375836	5310541	5488018	5021676	4406515	5008223	4928041	4552826	5471708	5275259	5062065	4631810	4062902	4704339
No. of reads - Removed as too short	1301	1226	1472	1616	1466	1248	1937	1822	1678	9730	18031	12513	11965	21021	17100	11366	15384	17107
No. of reads - Long enough and used for alignment	7662321	7645890	8712859	7874085	6943128	8461269	8792886	8056086	7783262	8638270	8756676	7807260	9378937	9290571	8884050	8045635	7155248	8200832
Total no. of aligned reads	7590816	7575479	8632276	7795663	6872216	8378315	8700678	7971464	7705622	8533944	8642757	7711744	9260209	9163222	8764391	7937753	7051727	8093670
Total no. of unaligned reads	71505	70411	80583	78422	70912	82954	92208	84622	77640	104326	113919	95516	118728	127349	119659	107882	103521	107162
Total no. of uniquely aligned reads	987029	1061470	1135146	1017312	911069	1018388	970244	861114	789768	1769972	2348183	1788896	2696087	3140810	2645691	2583756	2843600	2403601
Total no. of alignments	31069475	30724651	35321081	32020516	28147893	34717864	36351924	33487830	32342599	32544688	30878301	28655048	32578052	30392669	30446781	27148604	22072828	28458075
Total no. of split alignments	0	0	0	0	0	0	0	0	0	0	0	0	0	0	0	0	0	0
Percentage of aligned reads (compared to no. of input reads)	99.05	99.06	99.06	98.98	98.96	99.01	98.93	98.93	98.98	98.68	98.5	98.62	98.61	98.41	98.46	98.52	98.34	98.49
Percentage of aligned reads (compared to no. of long enough reads)	99.07	99.08	99.08	99	98.98	99.02	98.95	98.95	99	98.79	98.7	98.78	98.73	98.63	98.65	98.66	98.55	98.69
Percentage of uniquely aligned reads (in relation to all aligned reads)	13	14.01	13.15	13.05	13.26	12.16	11.15	10.8	10.25	20.74	27.17	23.2	29.11	34.28	30.19	32.55	40.32	29.7
NC_004663.1 - No. of aligned reads	7586659	7571571	8626537	7789614	6868307	8373029	8692688	7964008	7700535	8528158	8635620	7704692	9249626	9152521	8755448	7923850	7038609	8080857
NC_004663.1 - No. of uniquely aligned reads	982872	1057562	1129407	1011263	907160	1013102	962254	853658	784682	1764186	2341048	1781846	2685505	3130111	2636750	2569855	2830484	2390788
NC_004663.1 - No. of alignments	31065318	30720743	35315341	32014466	28143983	34712578	36343933	33480373	32337509	32538902	30871160	28647994	32567466	30381963	30437833	27134697	22059706	28445259
NC_004663.1 - No. of split alignments	0	0	0	0	0	0	0	0	0	0	0	0	0	0	0	0	0	0
NC_004703.1 - No. of aligned reads	4157	3908	5740	6049	3910	5286	7990	7456	5087	5786	7137	7052	10584	10701	8943	13903	13118	12813
NC_004703.1 - No. of uniquely aligned reads	4157	3908	5739	6049	3909	5286	7990	7456	5086	5786	7135	7050	10582	10699	8941	13901	13116	12813
NC_004703.1 - No. of alignments	4157	3908	5740	6050	3910	5286	7991	7457	5090	5786	7141	7054	10586	10706	8948	13907	13122	12816
NC_004703.1 - No. of split alignments	0	0	0	0	0	0	0	0	0	0	0	0	0	0	0	0	0	0

## Sheet: RNA_seq_read_alignment_stats
Absolute
	CDS_sense	rRNA_sense	tRNA_sense	antisense	unclassified mapped	unmapped
B. thetaiotaomicron ∆tdk Replicate 1	1.27954e+07	3.3986e+06	485636	433069	2.23996e+06	209257
B. thetaiotaomicron ∆tdk Replicate 2	1.19794e+07	1.9808e+06	335043	449431	2.44856e+06	194026
∆gibS Replicate 1	1.02471e+07	1.97988e+06	1.3907e+06	334261	2.27758e+06	195255
∆gibS Replicate 2	1.07334e+07	2.29074e+06	344750	429836	2.25236e+06	176253
gibS+ Replicate 1	9.72274e+06	2.21505e+06	581541	412146	2.36878e+06	231685
gibS+ Replicate 2	1.04789e+07	2.54086e+06	189697	414121	2.26879e+06	159250
Percentage:
	CDS_sense	rRNA_sense	tRNA_sense	antisense	unclassified mapped	unmapped
B. thetaiotaomicron ∆tdk Replicate 1	65.41	17.37	2.48	2.21	11.45	1.07
B. thetaiotaomicron ∆tdk Replicate 2	68.9	11.39	1.93	2.58	14.08	1.12
∆gibS Replicate 1	62.39	12.05	8.47	2.04	13.87	1.19
∆gibS Replicate 2	66.14	14.12	2.12	2.65	13.88	1.09
gibS+ Replicate 1	62.6	14.26	3.74	2.65	15.25	1.49
gibS+ Replicate 2	65.28	15.83	1.18	2.58	14.13	0.99
