# Supplementary material for: A high-resolution transcriptome map identifies small RNA regulation of metabolism in the gut microbe Bacteroides thetaiotaomicron
Source: Nat Commun. 2020 Jul 16;11:3557. doi: 10.1038/s41467-020-17348-5 (PMC7366714; doi:10.1038/s41467-020-17348-5)
Supplement: Supplementary file 8 — Supplementary Data 6 [file 41467_2020_17348_MOESM8_ESM.xlsx]

## Sheet: Terminator
Genome
Genome	Name	Start	End	Strand	Detect	Associated_gene	Associated_transcript	Coverage_decrease
NC_004663.1	terminator_00000	4832	4854	+	TransTermHP	BT_0006	NC_004663.1_transcript0	TRUE
NC_004663.1	terminator_00001	19503	19529	-	gene_converged	BT_0023	NC_004663.1_transcript4	TRUE
NC_004663.1	terminator_00002	19723	19754	+	TransTermHP	BT_0022	NC_004663.1_transcript5	TRUE
NC_004663.1	terminator_00003	69059	69088	+	gene_converged	transcript_00012	NC_004663.1_transcript12	TRUE
NC_004663.1	terminator_00004	69240	69270	-	TransTermHP	BT_0072	NC_004663.1_transcript13	TRUE
NC_004663.1	terminator_00005	72950	72972	+	TransTermHP	BT_0075	NC_004663.1_transcript15	TRUE
NC_004663.1	terminator_00006	99037	99069	+	gene_converged;TransTermHP	BT_0105	NC_004663.1_transcript18	TRUE
NC_004663.1	terminator_00007	99916	99943	-	TransTermHP	BT_0107	NC_004663.1_transcript21	TRUE
NC_004663.1	terminator_00008	111449	111465	+	TransTermHP	BT_t01	NC_004663.1_transcript24	TRUE
NC_004663.1	terminator_00009	112651	112680	+	TransTermHP	BT_0122	NC_004663.1_transcript25	TRUE
NC_004663.1	terminator_00010	134597	134618	-	gene_converged	transcript_00032	NC_004663.1_transcript32	TRUE
NC_004663.1	terminator_00011	150934	150978	-	gene_converged;TransTermHP	BT_0147	NC_004663.1_transcript36	TRUE
NC_004663.1	terminator_00012	157694	157737	+	gene_converged;TransTermHP	BT_0152	NC_004663.1_transcript42	TRUE
NC_004663.1	terminator_00013	162427	162468	-	TransTermHP	BT_0157	NC_004663.1_transcript45	TRUE
NC_004663.1	terminator_00014	167339	167351	-	TransTermHP	BT_0162	NA	FALSE
NC_004663.1	terminator_00015	177219	177237	-	TransTermHP	BT_0169	NA	FALSE
NC_004663.1	terminator_00016	181863	181914	-	gene_converged;TransTermHP	BT_0173	NC_004663.1_transcript57	TRUE
NC_004663.1	terminator_00017	185566	185589	+	TransTermHP	BT_0176	NA	FALSE
NC_004663.1	terminator_00018	186454	186464	+	TransTermHP	BT_0177	NC_004663.1_transcript60	TRUE
NC_004663.1	terminator_00019	190917	190927	+	TransTermHP	BT_0181	NA	FALSE
NC_004663.1	terminator_00020	197316	197341	-	gene_converged	transcript_00066,BT_0187	NC_004663.1_transcript66	TRUE
NC_004663.1	terminator_00021	199955	199975	-	gene_converged	transcript_00069	NC_004663.1_transcript69	TRUE
NC_004663.1	terminator_00022	219496	219543	+	TransTermHP	BT_0203	NC_004663.1_transcript79	TRUE
NC_004663.1	terminator_00023	239538	239565	+	TransTermHP	BT_0216	NC_004663.1_transcript83	TRUE
NC_004663.1	terminator_00024	246492	246502	-	TransTermHP	BT_0227	NC_004663.1_transcript88	FALSE
NC_004663.1	terminator_00025	259913	259925	-	TransTermHP	BT_0237	NA	FALSE
NC_004663.1	terminator_00026	262052	262070	-	TransTermHP	BT_0238	NC_004663.1_transcript92	TRUE
NC_004663.1	terminator_00027	264305	264316	+	TransTermHP	BT_0239	NC_004663.1_transcript93	TRUE
NC_004663.1	terminator_00028	266611	266627	+	TransTermHP	BT_0241	NC_004663.1_transcript94	TRUE
NC_004663.1	terminator_00029	267154	267192	+	gene_converged;TransTermHP	BT_0242	NC_004663.1_transcript94	TRUE
NC_004663.1	terminator_00030	272155	272195	+	gene_converged	BT_0245	NC_004663.1_transcript97	TRUE
NC_004663.1	terminator_00031	284474	284504	-	TransTermHP	BT_0255	NA	FALSE
NC_004663.1	terminator_00032	288269	288295	-	TransTermHP	BT_0258	NA	FALSE
NC_004663.1	terminator_00033	291304	291314	-	TransTermHP	BT_0260	NC_004663.1_transcript107	FALSE
NC_004663.1	terminator_00034	340640	340681	-	gene_converged	transcript_00123	NC_004663.1_transcript123	TRUE
NC_004663.1	terminator_00035	370445	370455	+	TransTermHP	BT_0307	NC_004663.1_transcript131	TRUE
NC_004663.1	terminator_00036	371455	371494	+	TransTermHP	BT_0308	NA	FALSE
NC_004663.1	terminator_00037	373552	373562	+	TransTermHP	BT_0310	NA	FALSE
NC_004663.1	terminator_00038	374990	375007	+	TransTermHP	BT_0311	NC_004663.1_transcript133	FALSE
NC_004663.1	terminator_00039	377677	377772	-	gene_converged;TransTermHP	transcript_00134,prmA	NC_004663.1_transcript134	TRUE
NC_004663.1	terminator_00040	377686	377724	+	TransTermHP	BT_0313	NC_004663.1_transcript133	TRUE
NC_004663.1	terminator_00041	381878	381914	+	TransTermHP	BT_0316	NC_004663.1_transcript137	TRUE
NC_004663.1	terminator_00042	388422	388478	-	TransTermHP	BT_0322	NC_004663.1_transcript140	TRUE
NC_004663.1	terminator_00043	389552	389581	-	TransTermHP	BT_0323	NA	FALSE
NC_004663.1	terminator_00044	392328	392357	-	TransTermHP	BT_0327	NC_004663.1_transcript143	TRUE
NC_004663.1	terminator_00045	395392	395450	-	TransTermHP	BT_0329	NC_004663.1_transcript145	TRUE
NC_004663.1	terminator_00046	415044	415087	-	gene_converged;TransTermHP	BT_0346	NC_004663.1_transcript147	TRUE
NC_004663.1	terminator_00047	429211	429245	+	gene_converged	transcript_00149	NC_004663.1_transcript149	TRUE
NC_004663.1	terminator_00048	430398	430438	-	gene_converged	transcript_00150,BT_0358	NC_004663.1_transcript150	TRUE
NC_004663.1	terminator_00049	460336	460362	+	TransTermHP	BT_0373	NC_004663.1_transcript157	TRUE
NC_004663.1	terminator_00050	490620	490656	-	gene_converged;TransTermHP	transcript_00166,BT_0403	NC_004663.1_transcript166	TRUE
NC_004663.1	terminator_00051	496974	496995	+	TransTermHP	BT_0410	NC_004663.1_transcript169	TRUE
NC_004663.1	terminator_00052	506147	506171	+	TransTermHP	BT_0418	NC_004663.1_transcript174	TRUE
NC_004663.1	terminator_00053	509359	509376	+	TransTermHP	BT_0421	NC_004663.1_transcript177	FALSE
NC_004663.1	terminator_00054	512784	512812	+	TransTermHP	BT_0425	NC_004663.1_transcript177	TRUE
NC_004663.1	terminator_00055	513071	513106	+	gene_converged	transcript_00178	NC_004663.1_transcript178	TRUE
NC_004663.1	terminator_00056	514529	514539	-	TransTermHP	BT_0428	NC_004663.1_transcript180	TRUE
NC_004663.1	terminator_00057	520180	520204	-	TransTermHP	BT_t02	NC_004663.1_transcript185	TRUE
NC_004663.1	terminator_00058	520340	520352	-	TransTermHP	BT_0433	NA	TRUE
NC_004663.1	terminator_00059	539828	539850	-	gene_converged	transcript_00191	NC_004663.1_transcript191	TRUE
NC_004663.1	terminator_00060	606313	606332	-	TransTermHP	BT_0490	NC_004663.1_transcript208	TRUE
NC_004663.1	terminator_00061	606407	606459	+	gene_converged;TransTermHP	transcript_00207,BT_0489	NC_004663.1_transcript207	TRUE
NC_004663.1	terminator_00062	620459	620495	+	TransTermHP	BT_0501	NC_004663.1_transcript214	TRUE
NC_004663.1	terminator_00063	622916	622942	+	TransTermHP	BT_0502	NA	FALSE
NC_004663.1	terminator_00064	640320	640367	-	TransTermHP	BT_0518	NC_004663.1_transcript228	TRUE
NC_004663.1	terminator_00065	643385	643408	+	gene_converged	transcript_00231,BT_0520	NC_004663.1_transcript231	TRUE
NC_004663.1	terminator_00066	643529	643553	-	TransTermHP	BT_0521	NC_004663.1_transcript233	TRUE
NC_004663.1	terminator_00067	659356	659391	+	TransTermHP	BT_0535	NC_004663.1_transcript239	TRUE
NC_004663.1	terminator_00068	675902	675944	+	TransTermHP	BT_0549	NC_004663.1_transcript247	TRUE
NC_004663.1	terminator_00069	676816	676847	-	TransTermHP	BT_0551	NC_004663.1_transcript249	TRUE
NC_004663.1	terminator_00070	701739	701792	-	gene_converged;TransTermHP	transcript_00256,BT_0565	NC_004663.1_transcript256	TRUE
NC_004663.1	terminator_00071	705380	705422	-	gene_converged	transcript_00261,BT_0570	NC_004663.1_transcript261	TRUE
NC_004663.1	terminator_00072	711072	711121	+	TransTermHP	BT_0574	NC_004663.1_transcript266	TRUE
NC_004663.1	terminator_00073	711644	711702	+	TransTermHP	BT_0575	NC_004663.1_transcript267	TRUE
NC_004663.1	terminator_00074	717740	717756	+	TransTermHP	BT_0579	NA	FALSE
NC_004663.1	terminator_00075	721566	721593	+	TransTermHP	BT_0583	NC_004663.1_transcript275	TRUE
NC_004663.1	terminator_00076	724086	724127	+	TransTermHP	BT_0586	NC_004663.1_transcript277	TRUE
NC_004663.1	terminator_00077	724087	724126	-	TransTermHP	BT_0587	NC_004663.1_transcript278	TRUE
NC_004663.1	terminator_00078	729609	729636	-	TransTermHP	BT_0590	NC_004663.1_transcript279	TRUE
NC_004663.1	terminator_00079	734242	734270	-	TransTermHP	BT_0594	NC_004663.1_transcript281	TRUE
NC_004663.1	terminator_00080	757485	757515	-	gene_converged	transcript_00289	NC_004663.1_transcript289	TRUE
NC_004663.1	terminator_00081	763084	763095	+	TransTermHP	BT_0617	NA	FALSE
NC_004663.1	terminator_00082	768818	768857	+	gene_converged;TransTermHP	BT_0623	NC_004663.1_transcript298	TRUE
NC_004663.1	terminator_00083	771493	771518	+	TransTermHP	BT_0625	NC_004663.1_transcript301	TRUE
NC_004663.1	terminator_00084	775289	775314	+	TransTermHP	BT_0628	NC_004663.1_transcript302	TRUE
NC_004663.1	terminator_00085	778327	778360	+	TransTermHP	BT_0631	NC_004663.1_transcript306	TRUE
NC_004663.1	terminator_00086	780212	780266	+	TransTermHP	BT_0632	NC_004663.1_transcript307	TRUE
NC_004663.1	terminator_00087	782934	782944	+	TransTermHP	BT_0634	NC_004663.1_transcript309	TRUE
NC_004663.1	terminator_00088	796829	796863	+	TransTermHP	BT_0645	NC_004663.1_transcript319	TRUE
NC_004663.1	terminator_00089	805905	805929	-	TransTermHP	BT_0655	NC_004663.1_transcript324	TRUE
NC_004663.1	terminator_00090	806561	806577	-	TransTermHP	BT_0656	NC_004663.1_transcript324	TRUE
NC_004663.1	terminator_00091	835622	835636	+	TransTermHP	BT_t03	NC_004663.1_transcript332	TRUE
NC_004663.1	terminator_00092	835768	835781	+	TransTermHP	BT_t04	NC_004663.1_transcript332	TRUE
NC_004663.1	terminator_00093	835846	835860	+	TransTermHP	BT_t05	NC_004663.1_transcript332	TRUE
NC_004663.1	terminator_00094	835965	835975	+	TransTermHP	BT_t06	NC_004663.1_transcript332	TRUE
NC_004663.1	terminator_00095	836195	836225	+	TransTermHP	BT_t08	NC_004663.1_transcript332	TRUE
NC_004663.1	terminator_00096	845018	845063	+	gene_converged;TransTermHP	transcript_00337,BT_0680	NC_004663.1_transcript337	TRUE
NC_004663.1	terminator_00097	854383	854407	-	gene_converged	transcript_00342,BT_0687	NC_004663.1_transcript342	TRUE
NC_004663.1	terminator_00098	869182	869227	+	TransTermHP	BT_0697	NC_004663.1_transcript347	TRUE
NC_004663.1	terminator_00099	878672	878725	+	TransTermHP	BT_0704	NC_004663.1_transcript352	TRUE
NC_004663.1	terminator_00100	879804	879823	+	gene_converged;TransTermHP	BT_0705	NC_004663.1_transcript354	TRUE
NC_004663.1	terminator_00101	891676	891686	+	TransTermHP	BT_0718	NC_004663.1_transcript357	FALSE
NC_004663.1	terminator_00102	892701	892727	+	TransTermHP	BT_0719	NC_004663.1_transcript357	TRUE
NC_004663.1	terminator_00103	898803	898835	-	TransTermHP	BT_0725	NA	FALSE
NC_004663.1	terminator_00104	900285	900321	-	gene_converged;TransTermHP	BT_0727	NC_004663.1_transcript363	TRUE
NC_004663.1	terminator_00105	900551	900583	+	gene_converged	BT_0726	NC_004663.1_transcript364	TRUE
NC_004663.1	terminator_00106	901846	901863	-	TransTermHP	BT_0728	NC_004663.1_transcript366	TRUE
NC_004663.1	terminator_00107	910430	910465	-	gene_converged;TransTermHP	BT_0735	NC_004663.1_transcript372	TRUE
NC_004663.1	terminator_00108	910465	910486	-	gene_converged	transcript_00372	NC_004663.1_transcript372	TRUE
NC_004663.1	terminator_00109	915779	915827	-	gene_converged	glyA	NC_004663.1_transcript374	TRUE
NC_004663.1	terminator_00110	916003	916028	-	TransTermHP	BT_0738	NC_004663.1_transcript375	TRUE
NC_004663.1	terminator_00111	918980	918997	-	TransTermHP	BT_0741	NC_004663.1_transcript377	TRUE
NC_004663.1	terminator_00112	934398	934432	+	TransTermHP	BT_0751	NA	FALSE
NC_004663.1	terminator_00113	935178	935200	+	gene_converged	BT_0752	NC_004663.1_transcript385	TRUE
NC_004663.1	terminator_00114	941547	941571	+	TransTermHP	BT_0755	NA	FALSE
NC_004663.1	terminator_00115	945201	945222	+	TransTermHP	BT_0757	NC_004663.1_transcript388	TRUE
NC_004663.1	terminator_00116	951917	951942	+	TransTermHP	BT_t09	NC_004663.1_transcript392	TRUE
NC_004663.1	terminator_00117	957339	957366	+	TransTermHP	BT_0766	NC_004663.1_transcript394	TRUE
NC_004663.1	terminator_00118	959187	959210	+	TransTermHP	BT_0768	NC_004663.1_transcript396	TRUE
NC_004663.1	terminator_00119	962495	962541	-	TransTermHP	BT_0772	NC_004663.1_transcript398	TRUE
NC_004663.1	terminator_00120	963126	963183	-	TransTermHP	BT_0773	NC_004663.1_transcript400	TRUE
NC_004663.1	terminator_00121	971109	971145	+	TransTermHP	BT_0779	NC_004663.1_transcript405	TRUE
NC_004663.1	terminator_00122	973467	973497	+	TransTermHP	BT_0784	NC_004663.1_transcript407	TRUE
NC_004663.1	terminator_00123	978493	978518	-	TransTermHP	BT_0789	NC_004663.1_transcript412	TRUE
NC_004663.1	terminator_00124	988471	988483	+	TransTermHP	BT_0796	NC_004663.1_transcript417	TRUE
NC_004663.1	terminator_00125	1000408	1000466	+	TransTermHP	BT_0807	NC_004663.1_transcript421	TRUE
NC_004663.1	terminator_00126	1015002	1015032	+	TransTermHP	BT_0821	NA	TRUE
NC_004663.1	terminator_00127	1016143	1016161	+	TransTermHP	BT_t11	NC_004663.1_transcript431	TRUE
NC_004663.1	terminator_00128	1029132	1029180	+	TransTermHP	BT_0833	NC_004663.1_transcript440	TRUE
NC_004663.1	terminator_00129	1041269	1041318	-	gene_converged;TransTermHP	BT_t12	NC_004663.1_transcript445	TRUE
NC_004663.1	terminator_00130	1042716	1042751	+	gene_converged;TransTermHP	BT_0854	NC_004663.1_transcript447	TRUE
NC_004663.1	terminator_00131	1045007	1045051	+	gene_converged	transcript_00450	NC_004663.1_transcript450	TRUE
NC_004663.1	terminator_00132	1074218	1074259	+	TransTermHP	BT_0872	NC_004663.1_transcript458	TRUE
NC_004663.1	terminator_00133	1089527	1089575	+	TransTermHP	BT_0886	NC_004663.1_transcript467	TRUE
NC_004663.1	terminator_00134	1090874	1090891	+	TransTermHP	BT_0888	NC_004663.1_transcript469	TRUE
NC_004663.1	terminator_00135	1099805	1099846	-	gene_converged;TransTermHP	BT_t16	NC_004663.1_transcript476	TRUE
NC_004663.1	terminator_00136	1102590	1102622	-	TransTermHP	BT_0897	NC_004663.1_transcript478	TRUE
NC_004663.1	terminator_00137	1104778	1104799	-	TransTermHP	BT_0898	NC_004663.1_transcript479	TRUE
NC_004663.1	terminator_00138	1110385	1110404	+	TransTermHP	BT_0899	NC_004663.1_transcript480	TRUE
NC_004663.1	terminator_00139	1111622	1111667	+	gene_converged;TransTermHP	transcript_00480,BT_0900	NC_004663.1_transcript480	TRUE
NC_004663.1	terminator_00140	1111739	1111772	-	gene_converged	BT_0901	NC_004663.1_transcript481	TRUE
NC_004663.1	terminator_00141	1112983	1113006	-	TransTermHP	BT_0902	NA	FALSE
NC_004663.1	terminator_00142	1113387	1113410	-	TransTermHP	BT_0903	NC_004663.1_transcript483	TRUE
NC_004663.1	terminator_00143	1117961	1117971	-	TransTermHP	BT_0907	NC_004663.1_transcript483	FALSE
NC_004663.1	terminator_00144	1128521	1128562	-	TransTermHP	BT_0918	NC_004663.1_transcript488	TRUE
NC_004663.1	terminator_00145	1140660	1140707	+	gene_converged;TransTermHP	BT_0926	NC_004663.1_transcript495	TRUE
NC_004663.1	terminator_00146	1144648	1144672	-	TransTermHP	BT_t17	NC_004663.1_transcript498	TRUE
NC_004663.1	terminator_00147	1144743	1144769	-	TransTermHP	BT_0931	NC_004663.1_transcript498	TRUE
NC_004663.1	terminator_00148	1149308	1149327	+	TransTermHP	BT_0938	NC_004663.1_transcript503	TRUE
NC_004663.1	terminator_00149	1162085	1162111	-	TransTermHP	BT_0953	NA	FALSE
NC_004663.1	terminator_00150	1163423	1163452	-	TransTermHP	BT_t18	NC_004663.1_transcript509	TRUE
NC_004663.1	terminator_00151	1191251	1191270	-	gene_converged	transcript_00521,BT_0973	NC_004663.1_transcript521	TRUE
NC_004663.1	terminator_00152	1217436	1217479	-	TransTermHP	BT_0988	NC_004663.1_transcript527	TRUE
NC_004663.1	terminator_00153	1252956	1252980	-	TransTermHP	BT_1006	NC_004663.1_transcript533	TRUE
NC_004663.1	terminator_00154	1254984	1255014	-	TransTermHP	BT_1008	NA	FALSE
NC_004663.1	terminator_00155	1300024	1300057	-	TransTermHP	BT_1032	NC_004663.1_transcript545	TRUE
NC_004663.1	terminator_00156	1303325	1303341	-	TransTermHP	BT_1034	NC_004663.1_transcript545	TRUE
NC_004663.1	terminator_00157	1363667	1363711	-	gene_converged;TransTermHP	transcript_00570,BT_t19	NC_004663.1_transcript570	TRUE
NC_004663.1	terminator_00158	1370646	1370667	+	gene_converged	BT_1084	NC_004663.1_transcript581	FALSE
NC_004663.1	terminator_00159	1371660	1371679	+	TransTermHP	BT_1085	NC_004663.1_transcript584	TRUE
NC_004663.1	terminator_00160	1376353	1376363	+	TransTermHP	BT_1088	NC_004663.1_transcript585	TRUE
NC_004663.1	terminator_00161	1378163	1378183	-	TransTermHP	BT_1091	NC_004663.1_transcript588	TRUE
NC_004663.1	terminator_00162	1385134	1385163	-	TransTermHP	BT_1098	NC_004663.1_transcript596	TRUE
NC_004663.1	terminator_00163	1428481	1428526	+	TransTermHP	BT_1144	NA	FALSE
NC_004663.1	terminator_00164	1432943	1432984	-	gene_converged	transcript_00619,BT_1148	NC_004663.1_transcript619	TRUE
NC_004663.1	terminator_00165	1436890	1436912	-	TransTermHP	BT_1152	NC_004663.1_transcript624	TRUE
NC_004663.1	terminator_00166	1441078	1441121	-	TransTermHP	BT_1155	NC_004663.1_transcript626	TRUE
NC_004663.1	terminator_00167	1481334	1481356	-	TransTermHP	BT_1186	NC_004663.1_transcript639	TRUE
NC_004663.1	terminator_00168	1483304	1483330	+	TransTermHP	BT_t20	NC_004663.1_transcript640	TRUE
NC_004663.1	terminator_00169	1486523	1486545	-	TransTermHP	BT_1191	NC_004663.1_transcript644	TRUE
NC_004663.1	terminator_00170	1490390	1490408	+	TransTermHP	BT_1193	NA	FALSE
NC_004663.1	terminator_00171	1491988	1492045	-	TransTermHP	BT_1196	NC_004663.1_transcript650	TRUE
NC_004663.1	terminator_00172	1493988	1494016	-	TransTermHP	BT_1197	NC_004663.1_transcript651	TRUE
NC_004663.1	terminator_00173	1499003	1499029	-	gene_converged	transcript_00658	NC_004663.1_transcript658	TRUE
NC_004663.1	terminator_00174	1515111	1515144	+	TransTermHP	BT_1217	NC_004663.1_transcript665	TRUE
NC_004663.1	terminator_00175	1516096	1516146	+	gene_converged	BT_1218	NC_004663.1_transcript666	TRUE
NC_004663.1	terminator_00176	1516262	1516335	-	gene_converged;TransTermHP	transcript_00667,BT_1219	NC_004663.1_transcript667	TRUE
NC_004663.1	terminator_00177	1517401	1517430	-	TransTermHP	BT_1220	NC_004663.1_transcript667	TRUE
NC_004663.1	terminator_00178	1520049	1520069	-	TransTermHP	BT_1222	NC_004663.1_transcript668	TRUE
NC_004663.1	terminator_00179	1524024	1524035	+	TransTermHP	BT_1224	NC_004663.1_transcript670	TRUE
NC_004663.1	terminator_00180	1525156	1525171	+	TransTermHP	BT_1225	NC_004663.1_transcript671	TRUE
NC_004663.1	terminator_00181	1528823	1528835	-	TransTermHP	BT_1228	NC_004663.1_transcript675	TRUE
NC_004663.1	terminator_00182	1533811	1533844	+	gene_converged;TransTermHP	BT_1230	NC_004663.1_transcript680	TRUE
NC_004663.1	terminator_00183	1534250	1534274	+	TransTermHP	BT_t21	NC_004663.1_transcript681	TRUE
NC_004663.1	terminator_00184	1534383	1534406	+	TransTermHP	BT_t22	NC_004663.1_transcript681	TRUE
NC_004663.1	terminator_00185	1540877	1540912	-	gene_converged	transcript_00689	NC_004663.1_transcript689	TRUE
NC_004663.1	terminator_00186	1546195	1546245	-	gene_converged	transcript_00693,BT_1242	NC_004663.1_transcript693	TRUE
NC_004663.1	terminator_00187	1550028	1550083	+	gene_converged;TransTermHP	BT_1244	NC_004663.1_transcript694	TRUE
NC_004663.1	terminator_00188	1554031	1554050	-	TransTermHP	BT_1248	NC_004663.1_transcript697	FALSE
NC_004663.1	terminator_00189	1581639	1581662	+	TransTermHP	BT_1271	NC_004663.1_transcript710	TRUE
NC_004663.1	terminator_00190	1584657	1584709	+	TransTermHP	BT_1273	NC_004663.1_transcript712	TRUE
NC_004663.1	terminator_00191	1590402	1590443	-	gene_converged	transcript_00714	NC_004663.1_transcript714	TRUE
NC_004663.1	terminator_00192	1610492	1610543	-	gene_converged;TransTermHP	transcript_00724,BT_1293	NC_004663.1_transcript724	TRUE
NC_004663.1	terminator_00193	1614985	1615024	-	TransTermHP	BT_1295	NC_004663.1_transcript725	TRUE
NC_004663.1	terminator_00194	1626463	1626492	-	TransTermHP	BT_r01	NC_004663.1_transcript729	TRUE
NC_004663.1	terminator_00195	1629779	1629791	-	TransTermHP	BT_t23	NC_004663.1_transcript729	TRUE
NC_004663.1	terminator_00196	1629878	1629893	-	TransTermHP	BT_t24	NC_004663.1_transcript729	TRUE
NC_004663.1	terminator_00197	1630077	1630089	-	TransTermHP	BT_r03	NC_004663.1_transcript729	TRUE
NC_004663.1	terminator_00198	1633636	1633661	-	TransTermHP	BT_1309	NC_004663.1_transcript732	TRUE
NC_004663.1	terminator_00199	1634857	1634910	-	TransTermHP	BT_1311	NC_004663.1_transcript733	TRUE
NC_004663.1	terminator_00200	1635913	1635941	-	TransTermHP	BT_1312	NC_004663.1_transcript733	TRUE
NC_004663.1	terminator_00201	1639784	1639839	-	gene_converged	transcript_00736	NC_004663.1_transcript736	TRUE
NC_004663.1	terminator_00202	1642535	1642547	-	TransTermHP	BT_1317	NC_004663.1_transcript738	TRUE
NC_004663.1	terminator_00203	1645166	1645222	-	gene_converged	transcript_00741,BT_1320	NC_004663.1_transcript741	TRUE
NC_004663.1	terminator_00204	1651892	1651903	+	TransTermHP	BT_1325	NC_004663.1_transcript747	TRUE
NC_004663.1	terminator_00205	1655239	1655249	-	TransTermHP	BT_1329	NC_004663.1_transcript751	TRUE
NC_004663.1	terminator_00206	1661714	1661749	-	TransTermHP	BT_1336	NC_004663.1_transcript756	TRUE
NC_004663.1	terminator_00207	1662196	1662227	-	TransTermHP	BT_1337	NC_004663.1_transcript758	TRUE
NC_004663.1	terminator_00208	1685647	1685696	-	gene_converged;TransTermHP	transcript_00769,BT_1359	NC_004663.1_transcript769	TRUE
NC_004663.1	terminator_00209	1685655	1685695	+	gene_converged	transcript_00768	NC_004663.1_transcript768	TRUE
NC_004663.1	terminator_00210	1689914	1689924	-	TransTermHP	BT_1362	NC_004663.1_transcript771	TRUE
NC_004663.1	terminator_00211	1701534	1701582	-	gene_converged;TransTermHP	BT_1373	NC_004663.1_transcript781	TRUE
NC_004663.1	terminator_00212	1703403	1703434	-	TransTermHP	BT_1375	NC_004663.1_transcript784	TRUE
NC_004663.1	terminator_00213	1707849	1707887	-	TransTermHP	BT_1380	NC_004663.1_transcript786	TRUE
NC_004663.1	terminator_00214	1709869	1709886	+	TransTermHP	BT_t25	NC_004663.1_transcript787	TRUE
NC_004663.1	terminator_00215	1710034	1710061	+	TransTermHP	BT_t26	NC_004663.1_transcript787	TRUE
NC_004663.1	terminator_00216	1710958	1710983	-	gene_converged	transcript_00789,BT_1383	NC_004663.1_transcript789	TRUE
NC_004663.1	terminator_00217	1715572	1715617	-	TransTermHP	BT_1388	NC_004663.1_transcript791	TRUE
NC_004663.1	terminator_00218	1717364	1717388	-	TransTermHP	BT_1391	NC_004663.1_transcript793	TRUE
NC_004663.1	terminator_00219	1732557	1732601	+	TransTermHP	BT_1403	NC_004663.1_transcript799	TRUE
NC_004663.1	terminator_00220	1739205	1739217	-	TransTermHP	BT_1408	NA	FALSE
NC_004663.1	terminator_00221	1756656	1756668	+	TransTermHP	BT_1423	NC_004663.1_transcript809	TRUE
NC_004663.1	terminator_00222	1757339	1757382	-	TransTermHP	BT_1425	NC_004663.1_transcript810	TRUE
NC_004663.1	terminator_00223	1766107	1766138	+	gene_converged	transcript_00817	NC_004663.1_transcript817	TRUE
NC_004663.1	terminator_00224	1766170	1766218	-	gene_converged	BT_1435	NC_004663.1_transcript818	TRUE
NC_004663.1	terminator_00225	1769335	1769375	-	gene_converged;TransTermHP	BT_1439	NC_004663.1_transcript821	TRUE
NC_004663.1	terminator_00226	1783533	1783581	-	TransTermHP	BT_1448	NA	FALSE
NC_004663.1	terminator_00227	1789794	1789808	+	TransTermHP	BT_1452	NA	FALSE
NC_004663.1	terminator_00228	1797622	1797632	-	TransTermHP	BT_1460	NC_004663.1_transcript835	TRUE
NC_004663.1	terminator_00229	1803761	1803804	-	gene_converged	transcript_00839,BT_1465	NC_004663.1_transcript839	TRUE
NC_004663.1	terminator_00230	1818309	1818333	-	TransTermHP	BT_1476	NC_004663.1_transcript844	TRUE
NC_004663.1	terminator_00231	1836619	1836651	+	TransTermHP	BT_1488	NC_004663.1_transcript854	TRUE
NC_004663.1	terminator_00232	1841690	1841720	+	TransTermHP	BT_1491	NC_004663.1_transcript855	TRUE
NC_004663.1	terminator_00233	1843922	1843960	+	TransTermHP	BT_1494	NC_004663.1_transcript858	TRUE
NC_004663.1	terminator_00234	1848483	1848521	+	TransTermHP	BT_1499	NC_004663.1_transcript864	TRUE
NC_004663.1	terminator_00235	1850193	1850217	+	TransTermHP	BT_1500	NC_004663.1_transcript864	TRUE
NC_004663.1	terminator_00236	1854691	1854727	-	TransTermHP	BT_1503	NA	FALSE
NC_004663.1	terminator_00237	1862014	1862044	+	gene_converged	transcript_00871,BT_1508	NC_004663.1_transcript871	TRUE
NC_004663.1	terminator_00238	1869894	1869917	+	gene_converged	transcript_00876	NC_004663.1_transcript876	TRUE
NC_004663.1	terminator_00239	1879926	1879983	-	TransTermHP	BT_1526	NC_004663.1_transcript885	TRUE
NC_004663.1	terminator_00240	1886753	1886763	-	TransTermHP	BT_1530	NA	FALSE
NC_004663.1	terminator_00241	1896411	1896440	-	TransTermHP	BT_1537	NC_004663.1_transcript890	TRUE
NC_004663.1	terminator_00242	1897953	1897982	-	TransTermHP	BT_1538	NA	TRUE
NC_004663.1	terminator_00243	1902577	1902634	+	TransTermHP	BT_1542	NC_004663.1_transcript894	TRUE
NC_004663.1	terminator_00244	1908637	1908686	-	gene_converged;TransTermHP	transcript_00900,BT_1548	NC_004663.1_transcript900	TRUE
NC_004663.1	terminator_00245	1912267	1912281	-	TransTermHP	BT_1550	NA	FALSE
NC_004663.1	terminator_00246	1921496	1921523	+	TransTermHP	BT_1553	NA	FALSE
NC_004663.1	terminator_00247	1930343	1930360	-	TransTermHP	BT_1566	NC_004663.1_transcript914	TRUE
NC_004663.1	terminator_00248	1935792	1935827	-	TransTermHP	BT_1572	NC_004663.1_transcript917	TRUE
NC_004663.1	terminator_00249	1937865	1937898	-	TransTermHP	BT_1574	NC_004663.1_transcript919	TRUE
NC_004663.1	terminator_00250	1937902	1937929	-	gene_converged	transcript_00919	NC_004663.1_transcript919	TRUE
NC_004663.1	terminator_00251	1945964	1946000	-	TransTermHP	BT_1583	NC_004663.1_transcript927	TRUE
NC_004663.1	terminator_00252	1946833	1946863	+	gene_converged;TransTermHP	transcript_00928,BT_t27	NC_004663.1_transcript928	TRUE
NC_004663.1	terminator_00253	1949125	1949143	+	TransTermHP	BT_1586	NC_004663.1_transcript930	TRUE
NC_004663.1	terminator_00254	1955551	1955585	-	gene_converged;TransTermHP	BT_t28	NC_004663.1_transcript932	TRUE
NC_004663.1	terminator_00255	1955876	1955913	-	TransTermHP	BT_1592	NC_004663.1_transcript933	TRUE
NC_004663.1	terminator_00256	1965052	1965080	+	TransTermHP	BT_1596	NA	FALSE
NC_004663.1	terminator_00257	1970308	1970320	+	TransTermHP	BT_1600	NA	FALSE
NC_004663.1	terminator_00258	1980758	1980791	+	TransTermHP	BT_t29	NC_004663.1_transcript952	TRUE
NC_004663.1	terminator_00259	1984506	1984517	-	TransTermHP	BT_1614	NC_004663.1_transcript956	TRUE
NC_004663.1	terminator_00260	1998150	1998193	-	TransTermHP	BT_1623	NC_004663.1_transcript962	TRUE
NC_004663.1	terminator_00261	2002987	2003000	-	TransTermHP	BT_1626	NC_004663.1_transcript966	FALSE
NC_004663.1	terminator_00262	2049376	2049405	-	TransTermHP	BT_1658	NC_004663.1_transcript986	TRUE
NC_004663.1	terminator_00263	2050177	2050192	-	TransTermHP	BT_1659	NC_004663.1_transcript986	TRUE
NC_004663.1	terminator_00264	2051261	2051276	-	TransTermHP	BT_1660	NC_004663.1_transcript986	TRUE
NC_004663.1	terminator_00265	2058806	2058847	+	gene_converged;TransTermHP	BT_t30	NC_004663.1_transcript990	TRUE
NC_004663.1	terminator_00266	2059770	2059788	-	TransTermHP	BT_1667	NC_004663.1_transcript992	TRUE
NC_004663.1	terminator_00267	2062268	2062314	+	TransTermHP	BT_1669	NC_004663.1_transcript994	TRUE
NC_004663.1	terminator_00268	2065650	2065677	+	TransTermHP	BT_1672	NC_004663.1_transcript996	TRUE
NC_004663.1	terminator_00269	2069928	2069956	-	TransTermHP	BT_1676	NC_004663.1_transcript998	TRUE
NC_004663.1	terminator_00270	2069992	2070027	+	TransTermHP	BT_1675	NC_004663.1_transcript997	TRUE
NC_004663.1	terminator_00271	2070253	2070286	-	gene_converged	BT_1677	NC_004663.1_transcript998	FALSE
NC_004663.1	terminator_00272	2082463	2082475	+	TransTermHP	BT_1686	NC_004663.1_transcript1005	FALSE
NC_004663.1	terminator_00273	2085057	2085092	+	TransTermHP	BT_1689	NC_004663.1_transcript1005	TRUE
NC_004663.1	terminator_00274	2086572	2086610	-	gene_converged;TransTermHP	transcript_01007,BT_1691	NC_004663.1_transcript1007	TRUE
NC_004663.1	terminator_00275	2088311	2088349	+	gene_converged;TransTermHP	rpmE2	NC_004663.1_transcript1008	TRUE
NC_004663.1	terminator_00276	2094382	2094415	+	TransTermHP	BT_1695	NC_004663.1_transcript1012	TRUE
NC_004663.1	terminator_00277	2104832	2104848	-	TransTermHP	BT_1708	NC_004663.1_transcript1021	TRUE
NC_004663.1	terminator_00278	2127621	2127637	-	TransTermHP	BT_1729	NA	TRUE
NC_004663.1	terminator_00279	2135105	2135150	+	gene_converged;TransTermHP	transcript_01031,BT_1733	NC_004663.1_transcript1031	TRUE
NC_004663.1	terminator_00280	2135214	2135238	-	gene_converged	transcript_01032	NC_004663.1_transcript1032	TRUE
NC_004663.1	terminator_00281	2140514	2140526	+	TransTermHP	BT_1736	NC_004663.1_transcript1034	FALSE
NC_004663.1	terminator_00282	2140581	2140604	-	TransTermHP	BT_1737	NC_004663.1_transcript1035	TRUE
NC_004663.1	terminator_00283	2142186	2142216	-	TransTermHP	BT_1738	NA	FALSE
NC_004663.1	terminator_00284	2147110	2147150	+	TransTermHP	BT_1739	NC_004663.1_transcript1036	TRUE
NC_004663.1	terminator_00285	2147110	2147150	-	TransTermHP	BT_1740	NC_004663.1_transcript1037	TRUE
NC_004663.1	terminator_00286	2159442	2159470	+	TransTermHP	BT_1747	NC_004663.1_transcript1043	TRUE
NC_004663.1	terminator_00287	2159792	2159806	+	TransTermHP	BT_1748	NC_004663.1_transcript1044	TRUE
NC_004663.1	terminator_00288	2164471	2164490	+	gene_converged;TransTermHP	transcript_01048,BT_1752	NC_004663.1_transcript1048	TRUE
NC_004663.1	terminator_00289	2172877	2172896	-	TransTermHP	BT_1759	NC_004663.1_transcript1056	TRUE
NC_004663.1	terminator_00290	2174778	2174812	-	gene_converged	BT_1760	NC_004663.1_transcript1057	TRUE
NC_004663.1	terminator_00291	2177955	2177967	-	TransTermHP	BT_1762	NC_004663.1_transcript1059	TRUE
NC_004663.1	terminator_00292	2184043	2184071	-	TransTermHP	BT_1765	NC_004663.1_transcript1061	TRUE
NC_004663.1	terminator_00293	2237335	2237382	+	gene_converged;TransTermHP	transcript_01074,BT_1789	NC_004663.1_transcript1074	TRUE
NC_004663.1	terminator_00294	2273416	2273459	-	gene_converged;TransTermHP	BT_1811	NC_004663.1_transcript1092	TRUE
NC_004663.1	terminator_00295	2280540	2280597	-	gene_converged;TransTermHP	BT_1819	NC_004663.1_transcript1097	TRUE
NC_004663.1	terminator_00296	2293851	2293880	-	TransTermHP	BT_1829	NC_004663.1_transcript1105	TRUE
NC_004663.1	terminator_00297	2297249	2297277	+	TransTermHP	BT_1831	NC_004663.1_transcript1107	TRUE
NC_004663.1	terminator_00298	2306412	2306427	+	TransTermHP	BT_1837	NC_004663.1_transcript1111	TRUE
NC_004663.1	terminator_00299	2310828	2310857	-	TransTermHP	BT_1840	NC_004663.1_transcript1113	TRUE
NC_004663.1	terminator_00300	2312491	2312527	-	TransTermHP	BT_1841	NC_004663.1_transcript1115	TRUE
NC_004663.1	terminator_00301	2313290	2313319	-	TransTermHP	BT_1842	NA	FALSE
NC_004663.1	terminator_00302	2314707	2314732	-	TransTermHP	BT_1843	NC_004663.1_transcript1116	TRUE
NC_004663.1	terminator_00303	2319457	2319493	-	TransTermHP	BT_1847	NC_004663.1_transcript1119	TRUE
NC_004663.1	terminator_00304	2323275	2323300	-	gene_converged	BT_1851	NA	TRUE
NC_004663.1	terminator_00305	2336921	2336957	-	TransTermHP	BT_r04	NC_004663.1_transcript1135	TRUE
NC_004663.1	terminator_00306	2340304	2340316	-	TransTermHP	BT_t31	NC_004663.1_transcript1135	TRUE
NC_004663.1	terminator_00307	2340403	2340418	-	TransTermHP	BT_t32	NC_004663.1_transcript1135	TRUE
NC_004663.1	terminator_00308	2340602	2340614	-	TransTermHP	BT_r06	NC_004663.1_transcript1135	TRUE
NC_004663.1	terminator_00309	2342622	2342648	+	gene_converged	transcript_01136,BT_1863	NC_004663.1_transcript1136	TRUE
NC_004663.1	terminator_00310	2349196	2349223	+	TransTermHP	BT_1870	NC_004663.1_transcript1141	TRUE
NC_004663.1	terminator_00311	2349844	2349896	-	gene_converged	BT_1871	NC_004663.1_transcript1142	TRUE
NC_004663.1	terminator_00312	2370241	2370290	+	gene_converged;TransTermHP	BT_t33	NC_004663.1_transcript1149	TRUE
NC_004663.1	terminator_00313	2380647	2380687	+	gene_converged;TransTermHP	BT_1892	NC_004663.1_transcript1156	TRUE
NC_004663.1	terminator_00314	2386376	2386434	+	TransTermHP	BT_1896	NC_004663.1_transcript1158	TRUE
NC_004663.1	terminator_00315	2397281	2397316	-	TransTermHP	BT_1908	NC_004663.1_transcript1167	TRUE
NC_004663.1	terminator_00316	2399701	2399741	-	gene_converged	transcript_01170	NC_004663.1_transcript1170	TRUE
NC_004663.1	terminator_00317	2400909	2400924	+	TransTermHP	BT_1911	NC_004663.1_transcript1171	TRUE
NC_004663.1	terminator_00318	2402963	2402997	-	gene_converged;TransTermHP	transcript_01173,BT_1914	NC_004663.1_transcript1173	TRUE
NC_004663.1	terminator_00319	2407622	2407668	+	TransTermHP	BT_1917	NC_004663.1_transcript1175	TRUE
NC_004663.1	terminator_00320	2410834	2410861	-	TransTermHP	BT_1921	NC_004663.1_transcript1178	TRUE
NC_004663.1	terminator_00321	2413508	2413550	+	gene_converged;TransTermHP	BT_1923	NC_004663.1_transcript1180	TRUE
NC_004663.1	terminator_00322	2430527	2430564	+	gene_converged	transcript_01186	NC_004663.1_transcript1186	TRUE
NC_004663.1	terminator_00323	2455147	2455172	-	TransTermHP	BT_1955	NC_004663.1_transcript1194	TRUE
NC_004663.1	terminator_00324	2459101	2459132	-	TransTermHP	BT_1957	NC_004663.1_transcript1194	TRUE
NC_004663.1	terminator_00325	2460106	2460137	-	TransTermHP	BT_1958	NC_004663.1_transcript1194	TRUE
NC_004663.1	terminator_00326	2472198	2472215	+	TransTermHP	BT_1968	NA	FALSE
NC_004663.1	terminator_00327	2478097	2478141	-	gene_converged	transcript_01206,BT_1972	NC_004663.1_transcript1206	TRUE
NC_004663.1	terminator_00328	2482984	2483024	+	TransTermHP	BT_1973	NC_004663.1_transcript1208	TRUE
NC_004663.1	terminator_00329	2484298	2484319	-	TransTermHP	BT_1975	NC_004663.1_transcript1211	TRUE
NC_004663.1	terminator_00330	2484417	2484438	+	TransTermHP	BT_1974	NC_004663.1_transcript1210	TRUE
NC_004663.1	terminator_00331	2487574	2487597	-	gene_converged	BT_1977	NC_004663.1_transcript1213	TRUE
NC_004663.1	terminator_00332	2490356	2490381	+	TransTermHP	BT_1979	NC_004663.1_transcript1215	TRUE
NC_004663.1	terminator_00333	2514180	2514190	+	TransTermHP	BT_1998	NC_004663.1_transcript1227	TRUE
NC_004663.1	terminator_00334	2514938	2514966	+	TransTermHP	BT_1999	NC_004663.1_transcript1227	TRUE
NC_004663.1	terminator_00335	2516705	2516726	+	TransTermHP	BT_2000	NC_004663.1_transcript1227	TRUE
NC_004663.1	terminator_00336	2522556	2522571	-	TransTermHP	BT_2006	NC_004663.1_transcript1231	FALSE
NC_004663.1	terminator_00337	2523349	2523361	-	TransTermHP	BT_2007	NC_004663.1_transcript1231	TRUE
NC_004663.1	terminator_00338	2525112	2525149	+	TransTermHP	BT_2008	NC_004663.1_transcript1232	TRUE
NC_004663.1	terminator_00339	2530077	2530124	-	gene_converged;TransTermHP	transcript_01238,BT_2016	NC_004663.1_transcript1238	TRUE
NC_004663.1	terminator_00340	2534938	2534981	+	TransTermHP	BT_2019	NA	FALSE
NC_004663.1	terminator_00341	2553383	2553418	-	gene_converged	BT_2034	NC_004663.1_transcript1246	TRUE
NC_004663.1	terminator_00342	2555990	2556004	+	TransTermHP	BT_2035	NC_004663.1_transcript1249	FALSE
NC_004663.1	terminator_00343	2567358	2567379	+	TransTermHP	BT_2044	NC_004663.1_transcript1259	TRUE
NC_004663.1	terminator_00344	2572982	2573023	-	gene_converged;TransTermHP	BT_2052	NC_004663.1_transcript1264	TRUE
NC_004663.1	terminator_00345	2575520	2575536	-	TransTermHP	BT_t34	NC_004663.1_transcript1264	TRUE
NC_004663.1	terminator_00346	2578225	2578244	-	TransTermHP	BT_2059	NC_004663.1_transcript1267	TRUE
NC_004663.1	terminator_00347	2580828	2580840	+	TransTermHP	BT_2061	NA	FALSE
NC_004663.1	terminator_00348	2581890	2581938	+	gene_converged;TransTermHP	pfkA	NC_004663.1_transcript1269	TRUE
NC_004663.1	terminator_00349	2587368	2587387	-	TransTermHP	BT_2066	NA	FALSE
NC_004663.1	terminator_00350	2591561	2591580	-	gene_converged	transcript_01274,BT_2070	NC_004663.1_transcript1274	TRUE
NC_004663.1	terminator_00351	2598602	2598645	-	gene_converged	transcript_01276	NC_004663.1_transcript1276	TRUE
NC_004663.1	terminator_00352	2599027	2599049	-	TransTermHP	BT_2074	NC_004663.1_transcript1278	TRUE
NC_004663.1	terminator_00353	2606129	2606189	+	gene_converged;TransTermHP	BT_2079	NC_004663.1_transcript1282	TRUE
NC_004663.1	terminator_00354	2606132	2606182	-	TransTermHP	BT_2080	NC_004663.1_transcript1283	TRUE
NC_004663.1	terminator_00355	2612937	2612997	-	gene_converged;TransTermHP	BT_2086	NC_004663.1_transcript1288	TRUE
NC_004663.1	terminator_00356	2618064	2618103	-	TransTermHP	BT_2090	NC_004663.1_transcript1291	TRUE
NC_004663.1	terminator_00357	2624184	2624237	+	gene_converged;TransTermHP	BT_2092	NC_004663.1_transcript1292	TRUE
NC_004663.1	terminator_00358	2624935	2624948	-	TransTermHP	BT_2094	NA	FALSE
NC_004663.1	terminator_00359	2636546	2636565	+	TransTermHP	BT_2101	NA	TRUE
NC_004663.1	terminator_00360	2636733	2636757	-	TransTermHP	BT_2103	NC_004663.1_transcript1300	TRUE
NC_004663.1	terminator_00361	2661564	2661595	-	TransTermHP	BT_2116	NC_004663.1_transcript1307	TRUE
NC_004663.1	terminator_00362	2672842	2672858	+	TransTermHP	BT_2122	NC_004663.1_transcript1316	TRUE
NC_004663.1	terminator_00363	2680575	2680614	-	gene_converged;TransTermHP	transcript_01321,BT_t35	NC_004663.1_transcript1321	TRUE
NC_004663.1	terminator_00364	2693733	2693782	-	TransTermHP	BT_2140	NA	TRUE
NC_004663.1	terminator_00365	2714422	2714464	+	gene_converged;TransTermHP	BT_2155	NC_004663.1_transcript1352	TRUE
NC_004663.1	terminator_00366	2715450	2715464	-	TransTermHP	BT_2157	NC_004663.1_transcript1355	TRUE
NC_004663.1	terminator_00367	2719144	2719161	-	TransTermHP	BT_2160	NA	FALSE
NC_004663.1	terminator_00368	2720974	2720999	-	TransTermHP	BT_2161	NC_004663.1_transcript1357	TRUE
NC_004663.1	terminator_00369	2723037	2723084	-	gene_converged;TransTermHP	transcript_01360,BT_2165	NC_004663.1_transcript1360	TRUE
NC_004663.1	terminator_00370	2725563	2725592	-	TransTermHP	BT_2167	NC_004663.1_transcript1362	TRUE
NC_004663.1	terminator_00371	2737660	2737701	-	gene_converged;TransTermHP	BT_2179	NC_004663.1_transcript1371	TRUE
NC_004663.1	terminator_00372	2737665	2737698	+	TransTermHP	BT_2178	NC_004663.1_transcript1370	TRUE
NC_004663.1	terminator_00373	2772924	2772939	-	TransTermHP	BT_2204	NC_004663.1_transcript1386	TRUE
NC_004663.1	terminator_00374	2791530	2791566	-	gene_converged	BT_2223	NA	FALSE
NC_004663.1	terminator_00375	2796479	2796508	-	TransTermHP	BT_2228	NC_004663.1_transcript1401	TRUE
NC_004663.1	terminator_00376	2803058	2803094	+	TransTermHP	BT_2233	NC_004663.1_transcript1403	TRUE
NC_004663.1	terminator_00377	2810091	2810143	+	TransTermHP	BT_2242	NC_004663.1_transcript1412	TRUE
NC_004663.1	terminator_00378	2819156	2819206	+	TransTermHP	BT_2249	NC_004663.1_transcript1417	TRUE
NC_004663.1	terminator_00379	2828531	2828562	-	TransTermHP	BT_2256	NC_004663.1_transcript1422	TRUE
NC_004663.1	terminator_00380	2833949	2833971	-	TransTermHP	BT_2259	NA	FALSE
NC_004663.1	terminator_00381	2838801	2838825	-	TransTermHP	BT_2261	NC_004663.1_transcript1426	FALSE
NC_004663.1	terminator_00382	2841596	2841606	-	TransTermHP	BT_2264	NC_004663.1_transcript1429	TRUE
NC_004663.1	terminator_00383	2845141	2845180	-	gene_converged	transcript_01432,BT_2267	NC_004663.1_transcript1432	TRUE
NC_004663.1	terminator_00384	2853162	2853204	-	TransTermHP	BT_2272	NC_004663.1_transcript1436	TRUE
NC_004663.1	terminator_00385	2857617	2857643	+	TransTermHP	BT_t36	NC_004663.1_transcript1438	TRUE
NC_004663.1	terminator_00386	2864795	2864824	+	gene_converged	transcript_01443	NC_004663.1_transcript1443	TRUE
NC_004663.1	terminator_00387	2897343	2897383	-	gene_converged;TransTermHP	BT_2321	NC_004663.1_transcript1449	TRUE
NC_004663.1	terminator_00388	2909274	2909303	+	gene_converged	BT_2326	NC_004663.1_transcript1452	TRUE
NC_004663.1	terminator_00389	2911084	2911109	+	gene_converged	transcript_01453	NC_004663.1_transcript1453	TRUE
NC_004663.1	terminator_00390	2921493	2921523	-	gene_converged	transcript_01460	NC_004663.1_transcript1460	TRUE
NC_004663.1	terminator_00391	2931134	2931190	-	TransTermHP	BT_2353	NA	FALSE
NC_004663.1	terminator_00392	2941674	2941689	-	TransTermHP	BT_2361	NC_004663.1_transcript1473	TRUE
NC_004663.1	terminator_00393	2952273	2952316	+	TransTermHP	BT_2365	NC_004663.1_transcript1475	TRUE
NC_004663.1	terminator_00394	2955204	2955222	-	TransTermHP	BT_2369	NA	FALSE
NC_004663.1	terminator_00395	2965064	2965099	-	TransTermHP	BT_2378	NA	FALSE
NC_004663.1	terminator_00396	2976626	2976672	+	gene_converged;TransTermHP	BT_2388	NC_004663.1_transcript1496	TRUE
NC_004663.1	terminator_00397	2994852	2994892	+	gene_converged	transcript_01504,BT_2399	NC_004663.1_transcript1504	TRUE
NC_004663.1	terminator_00398	3010660	3010703	+	gene_converged;TransTermHP	BT_2409	NC_004663.1_transcript1512	TRUE
NC_004663.1	terminator_00399	3015493	3015538	+	gene_converged;TransTermHP	BT_2414	NC_004663.1_transcript1515	TRUE
NC_004663.1	terminator_00400	3015560	3015613	-	gene_converged;TransTermHP	transcript_01516,BT_2415	NC_004663.1_transcript1516	TRUE
NC_004663.1	terminator_00401	3020079	3020103	-	TransTermHP	BT_2418	NC_004663.1_transcript1518	TRUE
NC_004663.1	terminator_00402	3020888	3020933	+	gene_converged;TransTermHP	BT_t37	NC_004663.1_transcript1520	TRUE
NC_004663.1	terminator_00403	3022324	3022334	-	TransTermHP	BT_2420	NA	FALSE
NC_004663.1	terminator_00404	3030932	3030959	-	TransTermHP	BT_r07	NC_004663.1_transcript1524	TRUE
NC_004663.1	terminator_00405	3034309	3034321	-	TransTermHP	BT_t38	NC_004663.1_transcript1524	TRUE
NC_004663.1	terminator_00406	3034408	3034423	-	TransTermHP	BT_t39	NC_004663.1_transcript1524	TRUE
NC_004663.1	terminator_00407	3034607	3034619	-	TransTermHP	BT_r09	NC_004663.1_transcript1524	TRUE
NC_004663.1	terminator_00408	3041414	3041426	+	TransTermHP	BT_2430	NC_004663.1_transcript1529	TRUE
NC_004663.1	terminator_00409	3053364	3053404	+	gene_converged;TransTermHP	BT_2438	NC_004663.1_transcript1535	TRUE
NC_004663.1	terminator_00410	3059744	3059783	-	gene_converged;TransTermHP	transcript_01540,BT_2443	NC_004663.1_transcript1540	TRUE
NC_004663.1	terminator_00411	3072969	3072997	-	TransTermHP	BT_2457	NC_004663.1_transcript1549	TRUE
NC_004663.1	terminator_00412	3112678	3112701	-	gene_converged	transcript_01566	NC_004663.1_transcript1566	TRUE
NC_004663.1	terminator_00413	3113367	3113425	+	TransTermHP	BT_2489	NC_004663.1_transcript1567	TRUE
NC_004663.1	terminator_00414	3115304	3115330	-	TransTermHP	BT_2493	NC_004663.1_transcript1568	TRUE
NC_004663.1	terminator_00415	3123619	3123649	+	TransTermHP	BT_2499	NC_004663.1_transcript1569	TRUE
NC_004663.1	terminator_00416	3123619	3123649	-	TransTermHP	BT_2500	NC_004663.1_transcript1570	TRUE
NC_004663.1	terminator_00417	3126382	3126406	-	TransTermHP	BT_2502	NC_004663.1_transcript1573	TRUE
NC_004663.1	terminator_00418	3129502	3129526	-	TransTermHP	BT_2505	NA	FALSE
NC_004663.1	terminator_00419	3135357	3135408	+	gene_converged;TransTermHP	BT_2510	NC_004663.1_transcript1579	TRUE
NC_004663.1	terminator_00420	3139672	3139715	+	TransTermHP	BT_2513	NC_004663.1_transcript1582	FALSE
NC_004663.1	terminator_00421	3156379	3156401	-	TransTermHP	BT_2527	NA	FALSE
NC_004663.1	terminator_00422	3168958	3168997	+	TransTermHP	BT_2533	NC_004663.1_transcript1593	TRUE
NC_004663.1	terminator_00423	3172100	3172136	-	gene_converged;TransTermHP	BT_2539	NC_004663.1_transcript1598	TRUE
NC_004663.1	terminator_00424	3185986	3186009	-	TransTermHP	BT_2553	NC_004663.1_transcript1607	TRUE
NC_004663.1	terminator_00425	3190619	3190646	+	TransTermHP	BT_2557	NC_004663.1_transcript1612	TRUE
NC_004663.1	terminator_00426	3192594	3192644	-	gene_converged;TransTermHP	transcript_01614,BT_2559	NC_004663.1_transcript1614	TRUE
NC_004663.1	terminator_00427	3199655	3199681	-	TransTermHP	BT_2563	NC_004663.1_transcript1618	TRUE
NC_004663.1	terminator_00428	3203290	3203318	+	TransTermHP	BT_2564	NC_004663.1_transcript1620	TRUE
NC_004663.1	terminator_00429	3203835	3203859	+	TransTermHP	BT_2565	NC_004663.1_transcript1620	TRUE
NC_004663.1	terminator_00430	3209968	3210007	+	gene_converged;TransTermHP	transcript_01625,BT_2571	NC_004663.1_transcript1625	TRUE
NC_004663.1	terminator_00431	3212901	3212940	+	TransTermHP	BT_2573	NC_004663.1_transcript1627	TRUE
NC_004663.1	terminator_00432	3214505	3214532	+	TransTermHP	BT_t40	NC_004663.1_transcript1629	TRUE
NC_004663.1	terminator_00433	3304978	3305004	+	TransTermHP	BT_2653	NC_004663.1_transcript1646	TRUE
NC_004663.1	terminator_00434	3316983	3317009	+	TransTermHP	BT_t41	NC_004663.1_transcript1651	TRUE
NC_004663.1	terminator_00435	3318866	3318895	-	TransTermHP	BT_2663	NC_004663.1_transcript1653	TRUE
NC_004663.1	terminator_00436	3324375	3324407	-	TransTermHP	BT_2669	NA	TRUE
NC_004663.1	terminator_00437	3325182	3325209	-	TransTermHP	BT_r10	NC_004663.1_transcript1657	TRUE
NC_004663.1	terminator_00438	3328560	3328572	-	TransTermHP	BT_t42	NC_004663.1_transcript1657	TRUE
NC_004663.1	terminator_00439	3328659	3328674	-	TransTermHP	BT_t43	NC_004663.1_transcript1657	TRUE
NC_004663.1	terminator_00440	3328858	3328870	-	TransTermHP	BT_r12	NC_004663.1_transcript1657	TRUE
NC_004663.1	terminator_00441	3333178	3333212	+	gene_converged;TransTermHP	BT_2674	NC_004663.1_transcript1662	TRUE
NC_004663.1	terminator_00442	3336036	3336076	-	gene_converged	BT_2678	NC_004663.1_transcript1664	TRUE
NC_004663.1	terminator_00443	3336749	3336760	-	TransTermHP	BT_2679	NC_004663.1_transcript1665	TRUE
NC_004663.1	terminator_00444	3341130	3341146	-	TransTermHP	BT_2681	NC_004663.1_transcript1667	TRUE
NC_004663.1	terminator_00445	3356342	3356380	+	gene_converged	transcript_01677	NC_004663.1_transcript1677	TRUE
NC_004663.1	terminator_00446	3362470	3362501	-	TransTermHP	BT_2698	NC_004663.1_transcript1682	TRUE
NC_004663.1	terminator_00447	3363825	3363844	-	TransTermHP	BT_2700	NC_004663.1_transcript1685	TRUE
NC_004663.1	terminator_00448	3366886	3366906	-	TransTermHP	BT_2705	NC_004663.1_transcript1685	TRUE
NC_004663.1	terminator_00449	3371975	3371989	-	TransTermHP	BT_2714	NC_004663.1_transcript1685	TRUE
NC_004663.1	terminator_00450	3377127	3377137	-	TransTermHP	BT_2726	NC_004663.1_transcript1685	TRUE
NC_004663.1	terminator_00451	3378721	3378754	-	TransTermHP	BT_2729	NC_004663.1_transcript1685	TRUE
NC_004663.1	terminator_00452	3380843	3380894	+	gene_converged	transcript_01691	NC_004663.1_transcript1691	TRUE
NC_004663.1	terminator_00453	3382043	3382054	-	TransTermHP	BT_2732	NA	TRUE
NC_004663.1	terminator_00454	3382475	3382527	-	gene_converged;TransTermHP	BT_2733	NC_004663.1_transcript1694	TRUE
NC_004663.1	terminator_00455	3386881	3386923	-	TransTermHP	BT_2734	NC_004663.1_transcript1694	TRUE
NC_004663.1	terminator_00456	3390796	3390828	-	TransTermHP	BT_2735	NC_004663.1_transcript1694	TRUE
NC_004663.1	terminator_00457	3393013	3393027	-	TransTermHP	BT_2739	NC_004663.1_transcript1694	TRUE
NC_004663.1	terminator_00458	3393878	3393907	-	TransTermHP	BT_2740	NC_004663.1_transcript1694	TRUE
NC_004663.1	terminator_00459	3395250	3395264	-	TransTermHP	BT_t46	NC_004663.1_transcript1694	TRUE
NC_004663.1	terminator_00460	3395672	3395709	-	TransTermHP	BT_2741	NC_004663.1_transcript1694	TRUE
NC_004663.1	terminator_00461	3403341	3403389	-	gene_converged;TransTermHP	transcript_01699,BT_2747	NC_004663.1_transcript1699	TRUE
NC_004663.1	terminator_00462	3408689	3408719	-	gene_converged	BT_2751	NC_004663.1_transcript1701	FALSE
NC_004663.1	terminator_00463	3414104	3414118	-	TransTermHP	BT_2754	NA	FALSE
NC_004663.1	terminator_00464	3415285	3415318	-	TransTermHP	BT_2755	NC_004663.1_transcript1705	TRUE
NC_004663.1	terminator_00465	3420552	3420582	-	TransTermHP	BT_2759	NC_004663.1_transcript1707	TRUE
NC_004663.1	terminator_00466	3423448	3423460	-	TransTermHP	BT_2763	NC_004663.1_transcript1713	TRUE
NC_004663.1	terminator_00467	3448472	3448516	-	gene_converged;TransTermHP	transcript_01719,BT_t49	NC_004663.1_transcript1719	TRUE
NC_004663.1	terminator_00468	3456129	3456150	-	TransTermHP	BT_2786	NC_004663.1_transcript1724	TRUE
NC_004663.1	terminator_00469	3458412	3458462	+	gene_converged;TransTermHP	BT_2787	NC_004663.1_transcript1725	TRUE
NC_004663.1	terminator_00470	3459684	3459705	-	TransTermHP	BT_2790	NC_004663.1_transcript1728	TRUE
NC_004663.1	terminator_00471	3462375	3462415	+	gene_converged	transcript_01730,upp	NC_004663.1_transcript1730	TRUE
NC_004663.1	terminator_00472	3470154	3470190	-	gene_converged;TransTermHP	BT_2797	NC_004663.1_transcript1732	TRUE
NC_004663.1	terminator_00473	3473611	3473628	-	TransTermHP	BT_2799	NA	TRUE
NC_004663.1	terminator_00474	3491802	3491832	-	TransTermHP	BT_2811	NC_004663.1_transcript1744	TRUE
NC_004663.1	terminator_00475	3493421	3493454	-	TransTermHP	BT_2812	NC_004663.1_transcript1746	TRUE
NC_004663.1	terminator_00476	3502395	3502436	+	TransTermHP	BT_2817	NA	FALSE
NC_004663.1	terminator_00477	3528912	3528929	-	TransTermHP	BT_2830	NC_004663.1_transcript1759	TRUE
NC_004663.1	terminator_00478	3540700	3540725	+	gene_converged	BT_2837	NC_004663.1_transcript1764	TRUE
NC_004663.1	terminator_00479	3543131	3543142	-	TransTermHP	BT_2841	NC_004663.1_transcript1765	TRUE
NC_004663.1	terminator_00480	3546234	3546252	+	TransTermHP	BT_2843	NC_004663.1_transcript1767	TRUE
NC_004663.1	terminator_00481	3547937	3547969	+	TransTermHP	BT_2844	NC_004663.1_transcript1767	TRUE
NC_004663.1	terminator_00482	3550813	3550844	+	TransTermHP	BT_2846	NC_004663.1_transcript1770	TRUE
NC_004663.1	terminator_00483	3609672	3609721	-	gene_converged	BT_2890	NA	FALSE
NC_004663.1	terminator_00484	3675742	3675786	-	TransTermHP	BT_2925	NC_004663.1_transcript1796	TRUE
NC_004663.1	terminator_00485	3690627	3690650	+	TransTermHP	BT_2933	NC_004663.1_transcript1800	TRUE
NC_004663.1	terminator_00486	3753682	3753709	-	TransTermHP	BT_2975	NC_004663.1_transcript1817	TRUE
NC_004663.1	terminator_00487	3755489	3755499	+	TransTermHP	BT_2976	NC_004663.1_transcript1818	FALSE
NC_004663.1	terminator_00488	3756432	3756454	+	TransTermHP	BT_2977	NC_004663.1_transcript1818	TRUE
NC_004663.1	terminator_00489	3757521	3757545	+	TransTermHP	BT_t53	NC_004663.1_transcript1821	TRUE
NC_004663.1	terminator_00490	3758926	3758961	+	TransTermHP	BT_2980	NA	FALSE
NC_004663.1	terminator_00491	3760486	3760524	-	gene_converged	transcript_01823	NC_004663.1_transcript1823	TRUE
NC_004663.1	terminator_00492	3768356	3768398	+	gene_converged;TransTermHP	BT_2989	NC_004663.1_transcript1828	TRUE
NC_004663.1	terminator_00493	3777670	3777690	+	TransTermHP	BT_2996	NC_004663.1_transcript1833	TRUE
NC_004663.1	terminator_00494	3787190	3787214	+	TransTermHP	BT_3003	NC_004663.1_transcript1840	TRUE
NC_004663.1	terminator_00495	3787356	3787385	-	gene_converged	transcript_01841	NC_004663.1_transcript1841	TRUE
NC_004663.1	terminator_00496	3876711	3876738	+	TransTermHP	BT_3055	NC_004663.1_transcript1876	TRUE
NC_004663.1	terminator_00497	3879735	3879745	-	TransTermHP	BT_3058	NC_004663.1_transcript1879	TRUE
NC_004663.1	terminator_00498	3885879	3885924	-	gene_converged;TransTermHP	BT_3064	NC_004663.1_transcript1885	TRUE
NC_004663.1	terminator_00499	3905098	3905135	-	TransTermHP	BT_3080	NC_004663.1_transcript1899	TRUE
NC_004663.1	terminator_00500	3925698	3925714	-	TransTermHP	BT_3092	NA	FALSE
NC_004663.1	terminator_00501	3966868	3966913	+	gene_converged	transcript_01916,BT_3114	NC_004663.1_transcript1916	TRUE
NC_004663.1	terminator_00502	3979305	3979337	+	gene_converged	transcript_01923	NC_004663.1_transcript1923	TRUE
NC_004663.1	terminator_00503	4005733	4005785	+	TransTermHP	BT_3138	NC_004663.1_transcript1931	TRUE
NC_004663.1	terminator_00504	4005733	4005785	-	TransTermHP	BT_3139	NC_004663.1_transcript1932	TRUE
NC_004663.1	terminator_00505	4009783	4009821	-	TransTermHP	BT_3145	NC_004663.1_transcript1935	TRUE
NC_004663.1	terminator_00506	4013778	4013789	-	TransTermHP	BT_3149	NC_004663.1_transcript1936	TRUE
NC_004663.1	terminator_00507	4043520	4043556	-	gene_converged	transcript_01958	NC_004663.1_transcript1958	TRUE
NC_004663.1	terminator_00508	4048359	4048396	+	gene_converged	transcript_01961	NC_004663.1_transcript1961	TRUE
NC_004663.1	terminator_00509	4051273	4051316	-	TransTermHP	BT_3173	NA	FALSE
NC_004663.1	terminator_00510	4069669	4069691	-	gene_converged	BT_3181	NC_004663.1_transcript1965	TRUE
NC_004663.1	terminator_00511	4110473	4110516	+	TransTermHP	BT_3219	NC_004663.1_transcript1988	TRUE
NC_004663.1	terminator_00512	4113369	4113379	-	TransTermHP	BT_3221	NA	FALSE
NC_004663.1	terminator_00513	4120696	4120715	+	TransTermHP	BT_3230	NC_004663.1_transcript1998	FALSE
NC_004663.1	terminator_00514	4120831	4120865	+	TransTermHP	BT_t54	NC_004663.1_transcript1999	TRUE
NC_004663.1	terminator_00515	4122794	4122845	+	TransTermHP	BT_3232	NC_004663.1_transcript2001	TRUE
NC_004663.1	terminator_00516	4143596	4143636	-	TransTermHP	BT_3246	NC_004663.1_transcript2009	TRUE
NC_004663.1	terminator_00517	4144277	4144331	-	TransTermHP	BT_3247	NC_004663.1_transcript2009	TRUE
NC_004663.1	terminator_00518	4155838	4155860	-	TransTermHP	BT_3255	NC_004663.1_transcript2015	TRUE
NC_004663.1	terminator_00519	4161271	4161295	-	TransTermHP	BT_3259	NC_004663.1_transcript2018	TRUE
NC_004663.1	terminator_00520	4161873	4161896	+	gene_converged	transcript_02019	NC_004663.1_transcript2019	TRUE
NC_004663.1	terminator_00521	4167008	4167049	-	TransTermHP	BT_3263	NC_004663.1_transcript2024	TRUE
NC_004663.1	terminator_00522	4169188	4169215	-	TransTermHP	BT_3266	NC_004663.1_transcript2026	TRUE
NC_004663.1	terminator_00523	4171195	4171215	-	TransTermHP	BT_3267	NA	TRUE
NC_004663.1	terminator_00524	4203481	4203491	+	TransTermHP	BT_3285	NC_004663.1_transcript2039	TRUE
NC_004663.1	terminator_00525	4210239	4210263	-	gene_converged	transcript_02043	NC_004663.1_transcript2043	TRUE
NC_004663.1	terminator_00526	4239667	4239687	+	gene_converged	BT_3302	NC_004663.1_transcript2053	TRUE
NC_004663.1	terminator_00527	4242035	4242088	-	TransTermHP	BT_3304	NC_004663.1_transcript2055	TRUE
NC_004663.1	terminator_00528	4243194	4243220	-	TransTermHP	BT_3305	NC_004663.1_transcript2056	TRUE
NC_004663.1	terminator_00529	4248018	4248055	-	gene_converged	transcript_02058	NC_004663.1_transcript2058	TRUE
NC_004663.1	terminator_00530	4259037	4259081	+	TransTermHP	BT_3314	NC_004663.1_transcript2063	TRUE
NC_004663.1	terminator_00531	4263439	4263476	-	gene_converged	BT_3320	NC_004663.1_transcript2066	TRUE
NC_004663.1	terminator_00532	4274356	4274379	-	TransTermHP	BT_3326	NC_004663.1_transcript2074	TRUE
NC_004663.1	terminator_00533	4294474	4294516	-	gene_converged;TransTermHP	transcript_02080,BT_3336	NC_004663.1_transcript2080	TRUE
NC_004663.1	terminator_00534	4306489	4306506	+	TransTermHP	BT_3341	NC_004663.1_transcript2082	TRUE
NC_004663.1	terminator_00535	4322138	4322167	-	TransTermHP	BT_3351	NC_004663.1_transcript2090	TRUE
NC_004663.1	terminator_00536	4329099	4329152	-	gene_converged;TransTermHP	transcript_02095,BT_3355	NC_004663.1_transcript2095	TRUE
NC_004663.1	terminator_00537	4341839	4341854	+	TransTermHP	BT_3365	NC_004663.1_transcript2101	TRUE
NC_004663.1	terminator_00538	4343043	4343072	+	TransTermHP	BT_3366	NC_004663.1_transcript2103	TRUE
NC_004663.1	terminator_00539	4345452	4345507	+	TransTermHP	BT_3368	NC_004663.1_transcript2104	TRUE
NC_004663.1	terminator_00540	4346202	4346226	+	gene_converged	transcript_02105	NC_004663.1_transcript2105	TRUE
NC_004663.1	terminator_00541	4361963	4361981	+	gene_converged	transcript_02115,BT_3383	NC_004663.1_transcript2115	TRUE
NC_004663.1	terminator_00542	4367435	4367445	+	TransTermHP	BT_3386	NC_004663.1_transcript2120	TRUE
NC_004663.1	terminator_00543	4373222	4373257	+	TransTermHP	BT_3392	NC_004663.1_transcript2123	TRUE
NC_004663.1	terminator_00544	4373760	4373777	+	TransTermHP	BT_3393	NA	TRUE
NC_004663.1	terminator_00545	4377788	4377812	+	TransTermHP	BT_3397	NC_004663.1_transcript2125	TRUE
NC_004663.1	terminator_00546	4386435	4386469	+	TransTermHP	BT_3404	NC_004663.1_transcript2132	TRUE
NC_004663.1	terminator_00547	4391801	4391824	+	TransTermHP	BT_3409	NC_004663.1_transcript2134	TRUE
NC_004663.1	terminator_00548	4392446	4392473	+	TransTermHP	BT_3410	NC_004663.1_transcript2136	TRUE
NC_004663.1	terminator_00549	4398149	4398199	+	TransTermHP	BT_3413	NC_004663.1_transcript2141	TRUE
NC_004663.1	terminator_00550	4398235	4398249	-	TransTermHP	BT_3414	NC_004663.1_transcript2142	TRUE
NC_004663.1	terminator_00551	4405816	4405845	+	TransTermHP	BT_3419	NC_004663.1_transcript2144	TRUE
NC_004663.1	terminator_00552	4418229	4418265	-	TransTermHP	BT_3429	NC_004663.1_transcript2150	TRUE
NC_004663.1	terminator_00553	4420421	4420442	-	TransTermHP	BT_3430	NC_004663.1_transcript2151	TRUE
NC_004663.1	terminator_00554	4445505	4445524	-	TransTermHP	BT_3451	NC_004663.1_transcript2167	TRUE
NC_004663.1	terminator_00555	4452823	4452855	-	TransTermHP	BT_3457	NC_004663.1_transcript2175	TRUE
NC_004663.1	terminator_00556	4465401	4465429	-	TransTermHP	BT_3466	NC_004663.1_transcript2184	TRUE
NC_004663.1	terminator_00557	4484403	4484438	-	TransTermHP	BT_3479	NC_004663.1_transcript2194	TRUE
NC_004663.1	terminator_00558	4539405	4539425	+	gene_converged	transcript_02208	NC_004663.1_transcript2208	FALSE
NC_004663.1	terminator_00559	4587164	4587194	+	TransTermHP	BT_3547	NC_004663.1_transcript2226	TRUE
NC_004663.1	terminator_00560	4591598	4591655	+	gene_converged;TransTermHP	BT_3550	NC_004663.1_transcript2229	TRUE
NC_004663.1	terminator_00561	4601406	4601459	+	gene_converged	transcript_02238	NC_004663.1_transcript2238	TRUE
NC_004663.1	terminator_00562	4601407	4601460	-	gene_converged;TransTermHP	transcript_02239,BT_3558	NC_004663.1_transcript2239	TRUE
NC_004663.1	terminator_00563	4610371	4610412	+	gene_converged	transcript_02242,BT_3563	NC_004663.1_transcript2242	TRUE
NC_004663.1	terminator_00564	4615123	4615164	+	TransTermHP	BT_3565	NC_004663.1_transcript2245	TRUE
NC_004663.1	terminator_00565	4620580	4620609	-	TransTermHP	BT_3569	NA	FALSE
NC_004663.1	terminator_00566	4629730	4629753	-	TransTermHP	BT_t56	NC_004663.1_transcript2252	TRUE
NC_004663.1	terminator_00567	4631898	4631908	-	TransTermHP	BT_3579	NC_004663.1_transcript2254	TRUE
NC_004663.1	terminator_00568	4676283	4676306	-	TransTermHP	BT_3608	NC_004663.1_transcript2267	TRUE
NC_004663.1	terminator_00569	4687696	4687728	+	gene_converged	transcript_02274	NC_004663.1_transcript2274	TRUE
NC_004663.1	terminator_00570	4709533	4709568	-	gene_converged;TransTermHP	transcript_02279,BT_3634	NC_004663.1_transcript2279	TRUE
NC_004663.1	terminator_00571	4711295	4711336	-	TransTermHP	BT_3636	NC_004663.1_transcript2282	TRUE
NC_004663.1	terminator_00572	4718010	4718061	+	gene_converged;TransTermHP	BT_3640	NC_004663.1_transcript2287	TRUE
NC_004663.1	terminator_00573	4720901	4720969	-	gene_converged;TransTermHP	BT_3644	NC_004663.1_transcript2289	TRUE
NC_004663.1	terminator_00574	4727810	4727821	+	TransTermHP	BT_3648	NC_004663.1_transcript2292	TRUE
NC_004663.1	terminator_00575	4729182	4729234	+	TransTermHP	BT_3649	NC_004663.1_transcript2292	TRUE
NC_004663.1	terminator_00576	4794019	4794034	-	TransTermHP	BT_3690	NA	FALSE
NC_004663.1	terminator_00577	4797615	4797666	+	TransTermHP	BT_3693	NC_004663.1_transcript2311	TRUE
NC_004663.1	terminator_00578	4799561	4799574	+	TransTermHP	BT_3695	NC_004663.1_transcript2313	FALSE
NC_004663.1	terminator_00579	4820103	4820130	-	TransTermHP	BT_3709	NC_004663.1_transcript2323	TRUE
NC_004663.1	terminator_00580	4821087	4821130	+	TransTermHP	BT_3710	NC_004663.1_transcript2324	TRUE
NC_004663.1	terminator_00581	4826716	4826781	-	gene_converged;TransTermHP	transcript_02330,BT_3717	NC_004663.1_transcript2330	TRUE
NC_004663.1	terminator_00582	4831693	4831717	-	gene_converged;TransTermHP	BT_3722	NA	FALSE
NC_004663.1	terminator_00583	4832604	4832642	-	TransTermHP	BT_3723	NC_004663.1_transcript2337	TRUE
NC_004663.1	terminator_00584	4833137	4833149	-	TransTermHP	BT_3724	NC_004663.1_transcript2337	TRUE
NC_004663.1	terminator_00585	4841315	4841325	+	TransTermHP	BT_3730	NA	TRUE
NC_004663.1	terminator_00586	4842017	4842057	+	TransTermHP	BT_3731	NC_004663.1_transcript2342	TRUE
NC_004663.1	terminator_00587	4844065	4844079	+	TransTermHP	BT_t57	NC_004663.1_transcript2343	TRUE
NC_004663.1	terminator_00588	4844206	4844232	+	TransTermHP	BT_t58	NC_004663.1_transcript2343	TRUE
NC_004663.1	terminator_00589	4846320	4846332	-	TransTermHP	BT_3736	NC_004663.1_transcript2346	FALSE
NC_004663.1	terminator_00590	4846662	4846710	-	TransTermHP	BT_3737	NC_004663.1_transcript2346	TRUE
NC_004663.1	terminator_00591	4859914	4859933	+	TransTermHP	BT_3742	NC_004663.1_transcript2353	TRUE
NC_004663.1	terminator_00592	4861675	4861720	+	TransTermHP	BT_3743	NC_004663.1_transcript2355	TRUE
NC_004663.1	terminator_00593	4876966	4876983	-	TransTermHP	BT_3756	NC_004663.1_transcript2363	TRUE
NC_004663.1	terminator_00594	4877592	4877617	+	gene_converged	transcript_02364	NC_004663.1_transcript2364	TRUE
NC_004663.1	terminator_00595	4879616	4879630	-	TransTermHP	BT_3759	NA	FALSE
NC_004663.1	terminator_00596	4890089	4890102	+	TransTermHP	BT_3768	NC_004663.1_transcript2369	TRUE
NC_004663.1	terminator_00597	4890661	4890684	+	gene_converged	transcript_02369,BT_3769	NC_004663.1_transcript2369	TRUE
NC_004663.1	terminator_00598	4890661	4890684	+	gene_converged	transcript_02369,BT_3769	NC_004663.1_transcript2369	TRUE
NC_004663.1	terminator_00599	4890818	4890836	-	gene_converged	transcript_02370,BT_t59	NC_004663.1_transcript2370	TRUE
NC_004663.1	terminator_00600	4893222	4893252	+	TransTermHP	BT_3772	NC_004663.1_transcript2371	TRUE
NC_004663.1	terminator_00601	4895708	4895767	+	gene_converged;TransTermHP	BT_3773	NC_004663.1_transcript2373	TRUE
NC_004663.1	terminator_00602	4937243	4937272	+	gene_converged	transcript_02390	NC_004663.1_transcript2390	TRUE
NC_004663.1	terminator_00603	4950661	4950679	+	TransTermHP	BT_3805	NC_004663.1_transcript2395	TRUE
NC_004663.1	terminator_00604	4962702	4962732	+	TransTermHP	BT_3811	NC_004663.1_transcript2398	TRUE
NC_004663.1	terminator_00605	4975147	4975194	-	TransTermHP	BT_3823	NC_004663.1_transcript2407	TRUE
NC_004663.1	terminator_00606	4976386	4976421	-	TransTermHP	BT_3825	NC_004663.1_transcript2408	TRUE
NC_004663.1	terminator_00607	4982967	4982993	-	gene_converged	transcript_02413,BT_3831	NC_004663.1_transcript2413	TRUE
NC_004663.1	terminator_00608	4985001	4985013	+	TransTermHP	BT_r13	NC_004663.1_transcript2414	TRUE
NC_004663.1	terminator_00609	4985197	4985212	+	TransTermHP	BT_t60	NC_004663.1_transcript2414	TRUE
NC_004663.1	terminator_00610	4985299	4985311	+	TransTermHP	BT_t61	NC_004663.1_transcript2414	TRUE
NC_004663.1	terminator_00611	4988593	4988634	+	TransTermHP	BT_r15	NC_004663.1_transcript2414	TRUE
NC_004663.1	terminator_00612	4989596	4989622	+	TransTermHP	BT_3833	NC_004663.1_transcript2415	TRUE
NC_004663.1	terminator_00613	4990699	4990722	+	TransTermHP	BT_3834	NC_004663.1_transcript2415	TRUE
NC_004663.1	terminator_00614	4995451	4995490	-	gene_converged;TransTermHP	transcript_02419,BT_3840	NC_004663.1_transcript2419	TRUE
NC_004663.1	terminator_00615	4997552	4997582	+	TransTermHP	BT_3841	NC_004663.1_transcript2420	TRUE
NC_004663.1	terminator_00616	4999649	4999668	+	TransTermHP	BT_3843	NC_004663.1_transcript2422	TRUE
NC_004663.1	terminator_00617	5001936	5001984	+	TransTermHP	BT_3844	NC_004663.1_transcript2422	TRUE
NC_004663.1	terminator_00618	5003511	5003556	+	TransTermHP	BT_3845	NC_004663.1_transcript2423	TRUE
NC_004663.1	terminator_00619	5012758	5012805	+	TransTermHP	BT_3852	NC_004663.1_transcript2428	TRUE
NC_004663.1	terminator_00620	5030345	5030384	+	TransTermHP	BT_3861	NC_004663.1_transcript2431	TRUE
NC_004663.1	terminator_00621	5031592	5031629	+	TransTermHP	BT_3862	NA	FALSE
NC_004663.1	terminator_00622	5035538	5035566	+	TransTermHP	BT_3865	NC_004663.1_transcript2435	TRUE
NC_004663.1	terminator_00623	5043588	5043611	+	TransTermHP	BT_t63	NC_004663.1_transcript2439	TRUE
NC_004663.1	terminator_00624	5049914	5049924	+	TransTermHP	BT_3876	NC_004663.1_transcript2444	TRUE
NC_004663.1	terminator_00625	5050836	5050866	+	TransTermHP	BT_3877	NC_004663.1_transcript2445	TRUE
NC_004663.1	terminator_00626	5051943	5051985	+	gene_converged;TransTermHP	tsf	NC_004663.1_transcript2445	TRUE
NC_004663.1	terminator_00627	5061270	5061300	+	TransTermHP	BT_3889	NC_004663.1_transcript2456	TRUE
NC_004663.1	terminator_00628	5063898	5063914	+	TransTermHP	BT_3892	NC_004663.1_transcript2457	FALSE
NC_004663.1	terminator_00629	5064598	5064632	+	TransTermHP	BT_3893	NC_004663.1_transcript2457	TRUE
NC_004663.1	terminator_00630	5065491	5065515	+	TransTermHP	BT_3894	NC_004663.1_transcript2460	TRUE
NC_004663.1	terminator_00631	5069707	5069734	+	gene_converged	transcript_02462	NC_004663.1_transcript2462	TRUE
NC_004663.1	terminator_00632	5072952	5072981	-	TransTermHP	BT_3902	NC_004663.1_transcript2465	TRUE
NC_004663.1	terminator_00633	5085506	5085553	-	gene_converged;TransTermHP	BT_3911	NC_004663.1_transcript2467	TRUE
NC_004663.1	terminator_00634	5094512	5094523	+	TransTermHP	BT_3919	NC_004663.1_transcript2473	TRUE
NC_004663.1	terminator_00635	5094882	5094892	+	TransTermHP	BT_3920	NC_004663.1_transcript2473	TRUE
NC_004663.1	terminator_00636	5097024	5097035	+	TransTermHP	BT_3923	NC_004663.1_transcript2474	FALSE
NC_004663.1	terminator_00637	5100739	5100782	+	TransTermHP	BT_3926	NA	TRUE
NC_004663.1	terminator_00638	5101407	5101427	+	TransTermHP	BT_3927	NC_004663.1_transcript2476	TRUE
NC_004663.1	terminator_00639	5103506	5103544	+	TransTermHP	BT_3929	NC_004663.1_transcript2476	TRUE
NC_004663.1	terminator_00640	5104632	5104642	+	TransTermHP	BT_3931	NC_004663.1_transcript2476	TRUE
NC_004663.1	terminator_00641	5106977	5107005	-	TransTermHP	BT_3933	NA	FALSE
NC_004663.1	terminator_00642	5107891	5107948	-	TransTermHP	BT_3934	NC_004663.1_transcript2480	TRUE
NC_004663.1	terminator_00643	5124720	5124738	+	TransTermHP	BT_3947	NA	FALSE
NC_004663.1	terminator_00644	5128017	5128042	+	TransTermHP	BT_3950	NC_004663.1_transcript2493	TRUE
NC_004663.1	terminator_00645	5154674	5154724	+	TransTermHP	BT_3961	NC_004663.1_transcript2499	TRUE
NC_004663.1	terminator_00646	5164664	5164711	-	gene_converged	BT_3968	NC_004663.1_transcript2504	TRUE
NC_004663.1	terminator_00647	5169577	5169610	+	gene_converged	transcript_02506	NC_004663.1_transcript2506	TRUE
NC_004663.1	terminator_00648	5172744	5172755	+	TransTermHP	BT_3971	NC_004663.1_transcript2509	TRUE
NC_004663.1	terminator_00649	5174456	5174483	-	TransTermHP	BT_t64	NC_004663.1_transcript2512	TRUE
NC_004663.1	terminator_00650	5175796	5175819	+	TransTermHP	BT_3974	NC_004663.1_transcript2513	TRUE
NC_004663.1	terminator_00651	5177432	5177444	+	TransTermHP	BT_3976	NA	FALSE
NC_004663.1	terminator_00652	5181873	5181891	-	gene_converged	transcript_02518,BT_3979	NC_004663.1_transcript2518	TRUE
NC_004663.1	terminator_00653	5191581	5191598	-	gene_converged	transcript_02524	NC_004663.1_transcript2524	TRUE
NC_004663.1	terminator_00654	5195743	5195804	+	gene_converged;TransTermHP	BT_3988	NA	FALSE
NC_004663.1	terminator_00655	5196482	5196530	-	gene_converged;TransTermHP	BT_3990	NA	FALSE
NC_004663.1	terminator_00656	5202345	5202374	-	TransTermHP	BT_3993	NA	FALSE
NC_004663.1	terminator_00657	5205336	5205368	-	TransTermHP	BT_3995	NC_004663.1_transcript2530	TRUE
NC_004663.1	terminator_00658	5218899	5218957	+	gene_converged;TransTermHP	BT_4005	NC_004663.1_transcript2542	TRUE
NC_004663.1	terminator_00659	5222696	5222735	-	gene_converged	transcript_02545	NC_004663.1_transcript2545	TRUE
NC_004663.1	terminator_00660	5222703	5222728	+	TransTermHP	BT_t65	NC_004663.1_transcript2544	TRUE
NC_004663.1	terminator_00661	5245528	5245549	-	gene_converged	transcript_02556	NC_004663.1_transcript2556	TRUE
NC_004663.1	terminator_00662	5248025	5248046	-	TransTermHP	BT_4037	NC_004663.1_transcript2559	TRUE
NC_004663.1	terminator_00663	5255644	5255677	+	gene_converged	transcript_02562	NC_004663.1_transcript2562	TRUE
NC_004663.1	terminator_00664	5257955	5257975	-	TransTermHP	BT_4042	NA	FALSE
NC_004663.1	terminator_00665	5263250	5263290	+	gene_converged	transcript_02568	NC_004663.1_transcript2568	TRUE
NC_004663.1	terminator_00666	5273998	5274015	+	TransTermHP	BT_4049	NC_004663.1_transcript2573	TRUE
NC_004663.1	terminator_00667	5290954	5290979	-	TransTermHP	BT_4058	NC_004663.1_transcript2579	TRUE
NC_004663.1	terminator_00668	5292452	5292462	-	TransTermHP	BT_4059	NC_004663.1_transcript2579	TRUE
NC_004663.1	terminator_00669	5293953	5293964	-	TransTermHP	BT_4060	NC_004663.1_transcript2579	FALSE
NC_004663.1	terminator_00670	5296022	5296035	-	TransTermHP	BT_4061	NC_004663.1_transcript2580	TRUE
NC_004663.1	terminator_00671	5298593	5298604	-	TransTermHP	BT_4065	NC_004663.1_transcript2580	FALSE
NC_004663.1	terminator_00672	5301269	5301303	-	TransTermHP	BT_4068	NC_004663.1_transcript2580	TRUE
NC_004663.1	terminator_00673	5363453	5363511	+	TransTermHP	BT_4103	NC_004663.1_transcript2598	TRUE
NC_004663.1	terminator_00674	5367146	5367190	+	gene_converged;TransTermHP	BT_4104	NC_004663.1_transcript2600	TRUE
NC_004663.1	terminator_00675	5421385	5421413	+	gene_converged	transcript_02624	NC_004663.1_transcript2624	TRUE
NC_004663.1	terminator_00676	5428975	5428993	-	gene_converged	transcript_02628	NC_004663.1_transcript2628	TRUE
NC_004663.1	terminator_00677	5436380	5436404	+	TransTermHP	BT_4140	NA	FALSE
NC_004663.1	terminator_00678	5519920	5519954	-	TransTermHP	BT_4186	NA	FALSE
NC_004663.1	terminator_00679	5532128	5532145	+	TransTermHP	BT_4196	NA	FALSE
NC_004663.1	terminator_00680	5540831	5540887	-	gene_converged;TransTermHP	BT_4204	NC_004663.1_transcript2663	TRUE
NC_004663.1	terminator_00681	5551023	5551033	-	TransTermHP	BT_4214	NA	FALSE
NC_004663.1	terminator_00682	5551976	5551999	-	TransTermHP	BT_4215	NC_004663.1_transcript2667	TRUE
NC_004663.1	terminator_00683	5558805	5558824	-	TransTermHP	BT_4222	NC_004663.1_transcript2670	TRUE
NC_004663.1	terminator_00684	5604513	5604536	-	TransTermHP	BT_t66	NC_004663.1_transcript2687	TRUE
NC_004663.1	terminator_00685	5613857	5613878	-	TransTermHP	BT_4263	NC_004663.1_transcript2693	TRUE
NC_004663.1	terminator_00686	5615512	5615551	+	TransTermHP	BT_4264	NC_004663.1_transcript2694	TRUE
NC_004663.1	terminator_00687	5617247	5617291	+	gene_converged;TransTermHP	guaA	NC_004663.1_transcript2695	TRUE
NC_004663.1	terminator_00688	5637899	5637955	-	TransTermHP	BT_4279	NA	FALSE
NC_004663.1	terminator_00689	5643367	5643390	+	gene_converged	transcript_02705	NC_004663.1_transcript2705	TRUE
NC_004663.1	terminator_00690	5650979	5651016	-	TransTermHP	BT_4290	NC_004663.1_transcript2707	TRUE
NC_004663.1	terminator_00691	5654930	5654975	-	TransTermHP	BT_4293	NC_004663.1_transcript2712	TRUE
NC_004663.1	terminator_00692	5672307	5672319	+	TransTermHP	BT_4303	NC_004663.1_transcript2720	TRUE
NC_004663.1	terminator_00693	5675038	5675071	+	TransTermHP	BT_4305	NC_004663.1_transcript2720	TRUE
NC_004663.1	terminator_00694	5679021	5679065	+	gene_converged;TransTermHP	BT_4309	NC_004663.1_transcript2722	TRUE
NC_004663.1	terminator_00695	5682764	5682801	-	TransTermHP	BT_4312	NC_004663.1_transcript2724	TRUE
NC_004663.1	terminator_00696	5684176	5684212	-	TransTermHP	BT_4313	NC_004663.1_transcript2725	TRUE
NC_004663.1	terminator_00697	5686643	5686664	+	gene_converged	transcript_02728	NC_004663.1_transcript2728	TRUE
NC_004663.1	terminator_00698	5701392	5701406	-	TransTermHP	BT_4328	NA	FALSE
NC_004663.1	terminator_00699	5704116	5704160	-	gene_converged;TransTermHP	transcript_02739,BT_4331	NC_004663.1_transcript2739	TRUE
NC_004663.1	terminator_00700	5719993	5720008	+	TransTermHP	BT_4341	NC_004663.1_transcript2749	TRUE
NC_004663.1	terminator_00701	5729051	5729071	+	TransTermHP	BT_4345	NC_004663.1_transcript2752	TRUE
NC_004663.1	terminator_00702	5750307	5750339	-	TransTermHP	BT_4361	NC_004663.1_transcript2762	TRUE
NC_004663.1	terminator_00703	5751481	5751527	-	TransTermHP	BT_4362	NA	FALSE
NC_004663.1	terminator_00704	5761649	5761687	+	TransTermHP	BT_4368	NC_004663.1_transcript2766	TRUE
NC_004663.1	terminator_00705	5765810	5765834	+	TransTermHP	BT_4371	NC_004663.1_transcript2767	TRUE
NC_004663.1	terminator_00706	5772262	5772320	+	TransTermHP	BT_4378	NC_004663.1_transcript2770	TRUE
NC_004663.1	terminator_00707	5775669	5775679	-	TransTermHP	BT_4383	NA	FALSE
NC_004663.1	terminator_00708	5785924	5785951	-	TransTermHP	BT_4393	NC_004663.1_transcript2781	TRUE
NC_004663.1	terminator_00709	5797900	5797922	+	gene_converged	transcript_02786	NC_004663.1_transcript2786	TRUE
NC_004663.1	terminator_00710	5811099	5811127	+	TransTermHP	BT_4409	NC_004663.1_transcript2795	TRUE
NC_004663.1	terminator_00711	5817111	5817121	+	TransTermHP	BT_4412	NA	FALSE
NC_004663.1	terminator_00712	5819379	5819424	-	TransTermHP	BT_4416	NC_004663.1_transcript2801	TRUE
NC_004663.1	terminator_00713	5820434	5820451	-	TransTermHP	BT_4417	NC_004663.1_transcript2802	TRUE
NC_004663.1	terminator_00714	5822048	5822097	-	TransTermHP	BT_4418	NC_004663.1_transcript2802	TRUE
NC_004663.1	terminator_00715	5843708	5843737	+	gene_converged	transcript_02807,BT_4436	NC_004663.1_transcript2807	TRUE
NC_004663.1	terminator_00716	5855762	5855782	+	gene_converged	BT_4444	NC_004663.1_transcript2810	TRUE
NC_004663.1	terminator_00717	5868133	5868165	+	TransTermHP	BT_4457	NC_004663.1_transcript2816	TRUE
NC_004663.1	terminator_00718	5877206	5877226	+	TransTermHP	BT_4466	NC_004663.1_transcript2820	TRUE
NC_004663.1	terminator_00719	5877753	5877792	-	gene_converged;TransTermHP	transcript_02822,BT_4468	NC_004663.1_transcript2822	TRUE
NC_004663.1	terminator_00720	5889203	5889220	-	TransTermHP	BT_4476	NA	FALSE
NC_004663.1	terminator_00721	5911829	5911842	-	TransTermHP	BT_4495	NC_004663.1_transcript2843	TRUE
NC_004663.1	terminator_00722	5911871	5911905	+	gene_converged;TransTermHP	BT_4494	NC_004663.1_transcript2842	TRUE
NC_004663.1	terminator_00723	5915246	5915301	+	TransTermHP	BT_4499	NC_004663.1_transcript2847	TRUE
NC_004663.1	terminator_00724	5915246	5915301	-	TransTermHP	BT_4500	NC_004663.1_transcript2848	TRUE
NC_004663.1	terminator_00725	5919247	5919272	+	TransTermHP	BT_4503	NC_004663.1_transcript2851	TRUE
NC_004663.1	terminator_00726	5924473	5924487	+	TransTermHP	BT_4508	NA	FALSE
NC_004663.1	terminator_00727	5944014	5944032	-	TransTermHP	BT_4525	NC_004663.1_transcript2867	TRUE
NC_004663.1	terminator_00728	5952228	5952257	+	TransTermHP	BT_4533	NA	FALSE
NC_004663.1	terminator_00729	5975454	5975487	+	TransTermHP	BT_4552	NA	FALSE
NC_004663.1	terminator_00730	5976169	5976206	+	TransTermHP	BT_4553	NC_004663.1_transcript2879	TRUE
NC_004663.1	terminator_00731	5983976	5983994	-	TransTermHP	BT_4563	NC_004663.1_transcript2884	TRUE
NC_004663.1	terminator_00732	5986597	5986622	+	gene_converged	BT_t69	NC_004663.1_transcript2888	TRUE
NC_004663.1	terminator_00733	5993076	5993101	-	TransTermHP	BT_4572	NC_004663.1_transcript2891	TRUE
NC_004663.1	terminator_00734	5994432	5994442	-	TransTermHP	BT_4573	NC_004663.1_transcript2891	TRUE
NC_004663.1	terminator_00735	5995711	5995726	-	TransTermHP	BT_4575	NC_004663.1_transcript2893	TRUE
NC_004663.1	terminator_00736	6005003	6005033	+	TransTermHP	BT_4582	NA	FALSE
NC_004663.1	terminator_00737	6010377	6010433	+	gene_converged;TransTermHP	BT_4586	NC_004663.1_transcript2905	TRUE
NC_004663.1	terminator_00738	6010883	6010903	-	TransTermHP	BT_4588	NA	FALSE
NC_004663.1	terminator_00739	6011571	6011629	-	TransTermHP	BT_4589	NC_004663.1_transcript2908	TRUE
NC_004663.1	terminator_00740	6012375	6012394	-	TransTermHP	BT_4590	NC_004663.1_transcript2909	TRUE
NC_004663.1	terminator_00741	6016622	6016665	+	gene_converged	BT_4595	NC_004663.1_transcript2913	TRUE
NC_004663.1	terminator_00742	6016789	6016861	-	gene_converged;TransTermHP	BT_4597	NC_004663.1_transcript2914	TRUE
NC_004663.1	terminator_00743	6034487	6034500	+	TransTermHP	BT_4608	NA	FALSE
NC_004663.1	terminator_00744	6040727	6040759	+	TransTermHP	BT_4614	NC_004663.1_transcript2927	TRUE
NC_004663.1	terminator_00745	6042987	6043024	+	TransTermHP	BT_4615	NC_004663.1_transcript2928	TRUE
NC_004663.1	terminator_00746	6082902	6082934	+	TransTermHP	BT_4649	NC_004663.1_transcript2942	TRUE
NC_004663.1	terminator_00747	6084658	6084682	-	TransTermHP	BT_4651	NC_004663.1_transcript2944	TRUE
NC_004663.1	terminator_00748	6111583	6111607	-	TransTermHP	BT_4664	NC_004663.1_transcript2950	TRUE
NC_004663.1	terminator_00749	6132024	6132055	+	TransTermHP	BT_4675	NC_004663.1_transcript2954	TRUE
NC_004663.1	terminator_00750	6133204	6133237	+	TransTermHP	BT_4677	NC_004663.1_transcript2955	TRUE
NC_004663.1	terminator_00751	6135547	6135563	-	TransTermHP	BT_4680	NC_004663.1_transcript2957	FALSE
NC_004663.1	terminator_00752	6138355	6138410	+	gene_converged;TransTermHP	transcript_02960,BT_t70	NC_004663.1_transcript2960	TRUE
NC_004663.1	terminator_00753	6154230	6154272	+	TransTermHP	BT_4690	NC_004663.1_transcript2966	TRUE
NC_004663.1	terminator_00754	6164228	6164267	+	TransTermHP	BT_4695	NC_004663.1_transcript2968	TRUE
NC_004663.1	terminator_00755	6165466	6165490	+	TransTermHP	BT_4696	NC_004663.1_transcript2968	TRUE
NC_004663.1	terminator_00756	6187903	6187939	+	TransTermHP	BT_4713	NC_004663.1_transcript2977	TRUE
NC_004663.1	terminator_00757	6209040	6209063	-	gene_converged	BT_4731	NC_004663.1_transcript2985	TRUE
NC_004663.1	terminator_00758	6213951	6213962	-	TransTermHP	BT_4737	NC_004663.1_transcript2988	FALSE
NC_004663.1	terminator_00759	6214450	6214470	-	gene_converged	BT_4738	NC_004663.1_transcript2988	TRUE
NC_004663.1	terminator_00760	6217266	6217292	+	TransTermHP	BT_t71	NC_004663.1_transcript2989	TRUE
NC_004663.1	terminator_00761	6222112	6222122	-	TransTermHP	BT_4742	NC_004663.1_transcript2995	TRUE
NC_004663.1	terminator_00000	4397	4415	-	TransTermHP	BT_0007	NA	FALSE
NC_004663.1	terminator_00001	5531	5571	+	TransTermHP	BT_0008	NA	FALSE
NC_004663.1	terminator_00002	14602	14617	+	TransTermHP	BT_0015	NA	FALSE
NC_004663.1	terminator_00003	17834	17844	-	TransTermHP	BT_0021	NA	FALSE
NC_004663.1	terminator_00004	18512	18553	+	TransTermHP	BT_0020	NA	FALSE
NC_004663.1	terminator_00005	19318	19329	-	TransTermHP	BT_0023	NA	FALSE
NC_004663.1	terminator_00006	19922	19954	-	gene_converged	BT_0024	NA	FALSE
NC_004663.1	terminator_00007	20541	20551	-	TransTermHP	BT_0025	NA	FALSE
NC_004663.1	terminator_00008	29552	29570	+	TransTermHP	BT_0032	NA	FALSE
NC_004663.1	terminator_00009	30034	30060	+	TransTermHP	BT_0033	NA	FALSE
NC_004663.1	terminator_00010	31631	31684	-	gene_converged;TransTermHP	BT_0035	NA	FALSE
NC_004663.1	terminator_00011	31847	31863	+	TransTermHP	BT_0034	NA	FALSE
NC_004663.1	terminator_00012	33695	33713	+	TransTermHP	BT_0036	NA	FALSE
NC_004663.1	terminator_00013	35221	35233	+	TransTermHP	BT_0037	NA	FALSE
NC_004663.1	terminator_00014	35872	35884	+	TransTermHP	BT_0038	NA	FALSE
NC_004663.1	terminator_00015	36421	36435	+	TransTermHP	BT_0039	NA	FALSE
NC_004663.1	terminator_00016	44075	44091	+	TransTermHP	BT_0047	NA	FALSE
NC_004663.1	terminator_00017	47534	47557	+	TransTermHP	BT_0051	NA	FALSE
NC_004663.1	terminator_00018	53552	53571	+	TransTermHP	BT_0057	NA	FALSE
NC_004663.1	terminator_00019	59079	59109	+	TransTermHP	BT_0062	NA	FALSE
NC_004663.1	terminator_00020	61559	61600	+	TransTermHP	BT_0064	NA	FALSE
NC_004663.1	terminator_00021	64166	64183	+	TransTermHP	BT_0065	NA	FALSE
NC_004663.1	terminator_00022	65669	65702	+	TransTermHP	BT_0066	NA	FALSE
NC_004663.1	terminator_00023	66555	66570	-	TransTermHP	BT_0069	NA	FALSE
NC_004663.1	terminator_00024	66789	66830	+	gene_converged	BT_0068	NA	FALSE
NC_004663.1	terminator_00025	68507	68527	-	TransTermHP	BT_0071	NA	FALSE
NC_004663.1	terminator_00026	74426	74454	+	TransTermHP	BT_0076	NA	FALSE
NC_004663.1	terminator_00027	75126	75177	+	gene_converged	BT_0077	NA	FALSE
NC_004663.1	terminator_00028	75699	75714	+	TransTermHP	BT_0078	NA	FALSE
NC_004663.1	terminator_00029	77017	77053	-	gene_converged;TransTermHP	BT_0082	NA	FALSE
NC_004663.1	terminator_00030	77036	77053	+	TransTermHP	BT_0081	NA	FALSE
NC_004663.1	terminator_00031	78072	78104	-	TransTermHP	BT_0083	NA	FALSE
NC_004663.1	terminator_00032	79025	79056	-	TransTermHP	BT_0084	NA	FALSE
NC_004663.1	terminator_00033	84415	84426	-	TransTermHP	BT_0091	NA	FALSE
NC_004663.1	terminator_00034	88594	88622	-	TransTermHP	BT_0096	NA	FALSE
NC_004663.1	terminator_00035	89404	89425	-	TransTermHP	BT_0097	NA	FALSE
NC_004663.1	terminator_00036	95013	95035	+	TransTermHP	BT_0102	NA	FALSE
NC_004663.1	terminator_00037	99044	99060	-	TransTermHP	BT_0106	NA	FALSE
NC_004663.1	terminator_00038	102672	102707	-	TransTermHP	BT_0110	NA	FALSE
NC_004663.1	terminator_00039	103768	103797	-	TransTermHP	BT_0111	NA	FALSE
NC_004663.1	terminator_00040	105033	105047	-	TransTermHP	BT_0113	NA	FALSE
NC_004663.1	terminator_00041	110586	110606	-	TransTermHP	BT_0121	NA	FALSE
NC_004663.1	terminator_00042	112647	112685	-	TransTermHP	BT_0123	NA	FALSE
NC_004663.1	terminator_00043	120343	120355	+	TransTermHP	BT_0126	NA	FALSE
NC_004663.1	terminator_00044	123716	123727	+	TransTermHP	BT_0127	NA	FALSE
NC_004663.1	terminator_00045	124278	124327	-	gene_converged;TransTermHP	BT_0129	NA	FALSE
NC_004663.1	terminator_00046	124281	124324	+	gene_converged;TransTermHP	BT_0128	NA	FALSE
NC_004663.1	terminator_00047	127668	127678	+	TransTermHP	BT_0131	NA	FALSE
NC_004663.1	terminator_00048	129326	129339	-	TransTermHP	BT_0133	NA	FALSE
NC_004663.1	terminator_00049	130319	130339	+	TransTermHP	BT_0132	NA	FALSE
NC_004663.1	terminator_00050	133812	133836	+	gene_converged	BT_0136	NA	FALSE
NC_004663.1	terminator_00051	135673	135718	+	TransTermHP	BT_0137	NA	FALSE
NC_004663.1	terminator_00052	138958	138994	+	TransTermHP	BT_0138	NA	FALSE
NC_004663.1	terminator_00053	145134	145182	+	gene_converged	BT_0141	NA	FALSE
NC_004663.1	terminator_00054	147790	147815	+	TransTermHP	BT_0143	NA	FALSE
NC_004663.1	terminator_00055	148192	148218	+	TransTermHP	BT_0144	NA	FALSE
NC_004663.1	terminator_00056	150936	150978	+	gene_converged;TransTermHP	BT_0146	NA	FALSE
NC_004663.1	terminator_00057	152964	153018	-	TransTermHP	BT_0149	NA	FALSE
NC_004663.1	terminator_00058	157705	157726	-	TransTermHP	BT_0153	NA	FALSE
NC_004663.1	terminator_00059	161315	161335	-	TransTermHP	BT_0156	NA	FALSE
NC_004663.1	terminator_00060	161824	161854	+	TransTermHP	BT_0155	NA	FALSE
NC_004663.1	terminator_00061	165616	165630	-	TransTermHP	BT_0160	NA	FALSE
NC_004663.1	terminator_00062	176431	176455	+	TransTermHP	BT_0166	NA	FALSE
NC_004663.1	terminator_00063	176449	176464	-	TransTermHP	BT_0167	NA	FALSE
NC_004663.1	terminator_00064	178967	178978	-	TransTermHP	BT_0171	NA	FALSE
NC_004663.1	terminator_00065	180408	180446	-	TransTermHP	BT_0172	NA	FALSE
NC_004663.1	terminator_00066	184436	184466	+	TransTermHP	BT_0175	NA	FALSE
NC_004663.1	terminator_00067	192678	192736	-	TransTermHP	BT_0183	NA	FALSE
NC_004663.1	terminator_00068	193006	193022	+	TransTermHP	BT_0182	NA	FALSE
NC_004663.1	terminator_00069	197268	197303	+	TransTermHP	BT_0186	NA	FALSE
NC_004663.1	terminator_00070	198834	198844	+	TransTermHP	BT_0188	NA	FALSE
NC_004663.1	terminator_00071	199998	200014	+	TransTermHP	BT_0189	NA	FALSE
NC_004663.1	terminator_00072	211249	211285	+	TransTermHP	BT_0196	NA	FALSE
NC_004663.1	terminator_00073	212220	212232	+	TransTermHP	BT_0197	NA	FALSE
NC_004663.1	terminator_00074	215018	215039	+	TransTermHP	BT_0199	NA	FALSE
NC_004663.1	terminator_00075	219761	219786	-	TransTermHP	BT_0205	NA	FALSE
NC_004663.1	terminator_00076	220119	220129	+	TransTermHP	BT_0204	NA	FALSE
NC_004663.1	terminator_00077	238341	238362	+	TransTermHP	BT_0214	NA	FALSE
NC_004663.1	terminator_00078	240257	240309	+	gene_converged;TransTermHP	BT_0217	NA	FALSE
NC_004663.1	terminator_00079	240258	240309	-	gene_converged;TransTermHP	BT_0218	NA	FALSE
NC_004663.1	terminator_00080	241163	241178	-	TransTermHP	BT_0220	NC_004663.1_transcript85	FALSE
NC_004663.1	terminator_00081	242922	242932	+	TransTermHP	BT_0221	NA	FALSE
NC_004663.1	terminator_00082	244014	244025	+	TransTermHP	BT_0222	NA	FALSE
NC_004663.1	terminator_00083	244721	244775	+	TransTermHP	BT_0223	NA	FALSE
NC_004663.1	terminator_00084	244721	244775	-	TransTermHP	BT_0224	NA	FALSE
NC_004663.1	terminator_00085	247226	247243	-	TransTermHP	BT_0228	NA	FALSE
NC_004663.1	terminator_00086	252030	252079	-	TransTermHP	BT_0231	NA	FALSE
NC_004663.1	terminator_00087	253659	253706	-	TransTermHP	BT_0233	NA	FALSE
NC_004663.1	terminator_00088	257710	257762	+	TransTermHP	BT_0235	NA	FALSE
NC_004663.1	terminator_00089	267078	267091	-	TransTermHP	BT_0243	NA	FALSE
NC_004663.1	terminator_00090	272161	272188	-	TransTermHP	BT_0246	NA	FALSE
NC_004663.1	terminator_00091	272679	272692	+	TransTermHP	BT_0245	NA	FALSE
NC_004663.1	terminator_00092	273107	273130	-	gene_converged	BT_0247	NA	FALSE
NC_004663.1	terminator_00093	282403	282443	+	gene_converged;TransTermHP	BT_0253	NA	FALSE
NC_004663.1	terminator_00094	282306	282355	-	gene_converged	BT_0254	NA	FALSE
NC_004663.1	terminator_00095	285143	285164	-	TransTermHP	BT_0257	NA	FALSE
NC_004663.1	terminator_00096	294781	294809	+	TransTermHP	BT_0263	NA	FALSE
NC_004663.1	terminator_00097	294733	294762	-	gene_converged	BT_0264	NA	FALSE
NC_004663.1	terminator_00098	294733	294762	-	gene_converged	BT_0264	NA	FALSE
NC_004663.1	terminator_00099	304279	304321	+	gene_converged	BT_0267	NA	FALSE
NC_004663.1	terminator_00100	309646	309656	+	TransTermHP	BT_0270	NA	FALSE
NC_004663.1	terminator_00101	323574	323604	+	TransTermHP	BT_0278	NA	FALSE
NC_004663.1	terminator_00102	324429	324451	+	TransTermHP	BT_0279	NA	FALSE
NC_004663.1	terminator_00103	325958	325973	-	TransTermHP	BT_0281	NA	FALSE
NC_004663.1	terminator_00104	326049	326065	+	TransTermHP	BT_0280	NA	FALSE
NC_004663.1	terminator_00105	328229	328241	+	TransTermHP	BT_0282	NA	FALSE
NC_004663.1	terminator_00106	330111	330143	+	TransTermHP	BT_0284	NA	FALSE
NC_004663.1	terminator_00107	334158	334201	+	gene_converged;TransTermHP	BT_0288	NA	FALSE
NC_004663.1	terminator_00108	334149	334201	-	gene_converged;TransTermHP	BT_0289	NA	FALSE
NC_004663.1	terminator_00109	339841	339868	+	gene_converged	BT_0290	NA	FALSE
NC_004663.1	terminator_00110	340860	340897	+	TransTermHP	BT_0291	NA	FALSE
NC_004663.1	terminator_00111	344660	344689	+	TransTermHP	BT_0294	NA	FALSE
NC_004663.1	terminator_00112	345745	345761	+	TransTermHP	BT_0295	NA	FALSE
NC_004663.1	terminator_00113	351646	351666	+	TransTermHP	BT_0298	NA	FALSE
NC_004663.1	terminator_00114	360280	360336	+	gene_converged;TransTermHP	BT_0302	NA	FALSE
NC_004663.1	terminator_00115	360281	360348	-	gene_converged;TransTermHP	BT_0303	NA	FALSE
NC_004663.1	terminator_00116	368617	368627	+	TransTermHP	BT_0306	NA	FALSE
NC_004663.1	terminator_00117	385321	385335	+	TransTermHP	BT_0317	NA	FALSE
NC_004663.1	terminator_00118	387013	387061	+	gene_converged	BT_0319	NA	FALSE
NC_004663.1	terminator_00119	386957	387002	-	gene_converged	BT_0320	NA	FALSE
NC_004663.1	terminator_00120	391028	391042	-	TransTermHP	BT_0325	NA	FALSE
NC_004663.1	terminator_00121	396836	396854	-	TransTermHP	BT_0331	NC_004663.1_transcript145	FALSE
NC_004663.1	terminator_00122	402735	402789	+	TransTermHP	BT_0337	NA	FALSE
NC_004663.1	terminator_00123	409276	409290	+	TransTermHP	BT_0340	NA	FALSE
NC_004663.1	terminator_00124	410850	410895	-	TransTermHP	BT_0342	NA	FALSE
NC_004663.1	terminator_00125	414991	415039	-	gene_converged	BT_0346	NA	FALSE
NC_004663.1	terminator_00126	415042	415088	+	gene_converged;TransTermHP	BT_0345	NA	FALSE
NC_004663.1	terminator_00127	417703	417714	-	TransTermHP	BT_0348	NC_004663.1_transcript148	FALSE
NC_004663.1	terminator_00128	423580	423604	-	TransTermHP	BT_0351	NA	FALSE
NC_004663.1	terminator_00129	425182	425202	-	TransTermHP	BT_0352	NA	FALSE
NC_004663.1	terminator_00130	425610	425637	-	TransTermHP	BT_0353	NA	FALSE
NC_004663.1	terminator_00131	428728	428740	-	TransTermHP	BT_0356	NA	FALSE
NC_004663.1	terminator_00132	430134	430148	-	TransTermHP	BT_0358	NA	FALSE
NC_004663.1	terminator_00133	430634	430647	+	TransTermHP	BT_0357	NA	FALSE
NC_004663.1	terminator_00134	431371	431414	-	TransTermHP	BT_0359	NA	FALSE
NC_004663.1	terminator_00135	431877	431909	-	TransTermHP	BT_0360	NA	FALSE
NC_004663.1	terminator_00136	446346	446377	-	TransTermHP	BT_0366	NA	FALSE
NC_004663.1	terminator_00137	455380	455415	+	TransTermHP	BT_0369	NA	FALSE
NC_004663.1	terminator_00138	455376	455415	-	gene_converged;TransTermHP	BT_0370	NA	FALSE
NC_004663.1	terminator_00139	462131	462154	+	TransTermHP	BT_0374	NA	FALSE
NC_004663.1	terminator_00140	463092	463118	+	TransTermHP	BT_0375	NA	FALSE
NC_004663.1	terminator_00141	464364	464378	+	TransTermHP	BT_0377	NA	FALSE
NC_004663.1	terminator_00142	468753	468765	+	TransTermHP	BT_0380	NA	FALSE
NC_004663.1	terminator_00143	472673	472701	+	TransTermHP	BT_0383	NA	FALSE
NC_004663.1	terminator_00144	480499	480510	+	TransTermHP	BT_0390	NA	FALSE
NC_004663.1	terminator_00145	483095	483122	+	gene_converged	BT_0392	NA	FALSE
NC_004663.1	terminator_00146	485127	485138	+	TransTermHP	BT_0395	NA	FALSE
NC_004663.1	terminator_00147	489677	489688	-	TransTermHP	BT_0401	NA	FALSE
NC_004663.1	terminator_00148	490223	490256	+	TransTermHP	BT_0400	NA	FALSE
NC_004663.1	terminator_00149	491075	491089	+	TransTermHP	BT_0402	NA	FALSE
NC_004663.1	terminator_00150	491478	491509	-	TransTermHP	BT_0404	NA	FALSE
NC_004663.1	terminator_00151	494152	494163	-	TransTermHP	BT_0406	NA	FALSE
NC_004663.1	terminator_00152	494420	494457	+	gene_converged;TransTermHP	BT_0405	NA	FALSE
NC_004663.1	terminator_00153	504680	504708	+	TransTermHP	BT_0417	NA	FALSE
NC_004663.1	terminator_00154	512049	512078	+	TransTermHP	BT_0423	NC_004663.1_transcript177	FALSE
NC_004663.1	terminator_00155	512349	512361	+	TransTermHP	BT_0424	NC_004663.1_transcript177	FALSE
NC_004663.1	terminator_00156	513385	513397	-	TransTermHP	BT_0427	NA	FALSE
NC_004663.1	terminator_00157	514051	514064	+	TransTermHP	BT_0426	NA	FALSE
NC_004663.1	terminator_00158	538224	538261	+	TransTermHP	BT_0442	NA	FALSE
NC_004663.1	terminator_00159	541284	541318	+	gene_converged	BT_0445	NA	FALSE
NC_004663.1	terminator_00160	541453	541503	-	TransTermHP	BT_0446	NA	FALSE
NC_004663.1	terminator_00161	547334	547382	-	TransTermHP	BT_0449	NA	FALSE
NC_004663.1	terminator_00162	552267	552285	-	TransTermHP	BT_0452	NA	FALSE
NC_004663.1	terminator_00163	556721	556745	-	TransTermHP	BT_0454	NA	FALSE
NC_004663.1	terminator_00164	559080	559103	+	TransTermHP	BT_0455	NA	FALSE
NC_004663.1	terminator_00165	570311	570324	+	TransTermHP	BT_0460	NA	FALSE
NC_004663.1	terminator_00166	572858	572894	+	TransTermHP	BT_0461	NA	FALSE
NC_004663.1	terminator_00167	573839	573872	+	TransTermHP	BT_0462	NA	FALSE
NC_004663.1	terminator_00168	574786	574796	+	TransTermHP	BT_0463	NA	FALSE
NC_004663.1	terminator_00169	577351	577362	+	TransTermHP	BT_0466	NA	FALSE
NC_004663.1	terminator_00170	580222	580232	+	TransTermHP	BT_0468	NA	FALSE
NC_004663.1	terminator_00171	583970	583980	+	TransTermHP	BT_0471	NA	FALSE
NC_004663.1	terminator_00172	585691	585709	+	TransTermHP	BT_0473	NA	FALSE
NC_004663.1	terminator_00173	589771	589784	+	TransTermHP	BT_0478	NA	FALSE
NC_004663.1	terminator_00174	595523	595548	+	TransTermHP	BT_0482	NA	FALSE
NC_004663.1	terminator_00175	600432	600447	+	TransTermHP	BT_0484	NA	FALSE
NC_004663.1	terminator_00176	601559	601614	-	gene_converged;TransTermHP	BT_0486	NA	FALSE
NC_004663.1	terminator_00177	601565	601612	+	gene_converged;TransTermHP	BT_0485	NA	FALSE
NC_004663.1	terminator_00178	605527	605539	+	TransTermHP	BT_0488	NA	FALSE
NC_004663.1	terminator_00179	607001	607041	-	TransTermHP	BT_0491	NA	FALSE
NC_004663.1	terminator_00180	611389	611402	-	TransTermHP	BT_0495	NA	FALSE
NC_004663.1	terminator_00181	625808	625844	+	TransTermHP	BT_0504	NA	FALSE
NC_004663.1	terminator_00182	626670	626680	+	TransTermHP	BT_0505	NA	FALSE
NC_004663.1	terminator_00183	629168	629179	+	TransTermHP	BT_0506	NA	FALSE
NC_004663.1	terminator_00184	629821	629850	+	TransTermHP	BT_0507	NA	FALSE
NC_004663.1	terminator_00185	633479	633520	+	gene_converged;TransTermHP	BT_0509	NA	FALSE
NC_004663.1	terminator_00186	633480	633520	-	gene_converged;TransTermHP	BT_0510	NA	FALSE
NC_004663.1	terminator_00187	635951	635963	-	TransTermHP	BT_0513	NA	FALSE
NC_004663.1	terminator_00188	636443	636461	-	TransTermHP	BT_0514	NA	FALSE
NC_004663.1	terminator_00189	637941	637953	-	TransTermHP	BT_0515	NA	FALSE
NC_004663.1	terminator_00190	639257	639269	-	TransTermHP	BT_0516	NA	FALSE
NC_004663.1	terminator_00191	646984	647014	-	TransTermHP	BT_0525	NA	FALSE
NC_004663.1	terminator_00192	650941	650961	-	TransTermHP	BT_0527	NA	FALSE
NC_004663.1	terminator_00193	653256	653286	-	TransTermHP	BT_0530	NA	FALSE
NC_004663.1	terminator_00194	654950	654968	-	TransTermHP	BT_0532	NA	FALSE
NC_004663.1	terminator_00195	657643	657671	-	TransTermHP	BT_0534	NA	FALSE
NC_004663.1	terminator_00196	659091	659105	-	TransTermHP	BT_0536	NA	FALSE
NC_004663.1	terminator_00197	663328	663385	+	gene_converged;TransTermHP	BT_0539	NA	FALSE
NC_004663.1	terminator_00198	663889	663913	-	gene_converged	BT_0540	NA	FALSE
NC_004663.1	terminator_00199	667871	667901	-	TransTermHP	BT_0543	NA	FALSE
NC_004663.1	terminator_00200	667950	667978	+	TransTermHP	BT_0542	NA	FALSE
NC_004663.1	terminator_00201	670243	670253	-	TransTermHP	BT_0544	NA	FALSE
NC_004663.1	terminator_00202	671744	671771	-	TransTermHP	BT_0545	NA	FALSE
NC_004663.1	terminator_00203	675902	675944	-	TransTermHP	BT_0550	NA	FALSE
NC_004663.1	terminator_00204	693512	693537	+	TransTermHP	BT_0557	NA	FALSE
NC_004663.1	terminator_00205	694273	694292	-	TransTermHP	BT_0559	NA	FALSE
NC_004663.1	terminator_00206	694935	694961	+	TransTermHP	BT_0558	NA	FALSE
NC_004663.1	terminator_00207	700603	700616	+	TransTermHP	BT_0563	NA	FALSE
NC_004663.1	terminator_00208	701749	701781	+	TransTermHP	BT_0564	NA	FALSE
NC_004663.1	terminator_00209	702220	702230	-	TransTermHP	BT_0566	NC_004663.1_transcript256	FALSE
NC_004663.1	terminator_00210	705384	705421	+	gene_converged;TransTermHP	BT_0569	NA	FALSE
NC_004663.1	terminator_00211	709149	709169	+	TransTermHP	BT_0571	NA	FALSE
NC_004663.1	terminator_00212	711644	711702	-	TransTermHP	BT_0576	NA	FALSE
NC_004663.1	terminator_00213	712166	712200	-	gene_converged	BT_0577	NA	FALSE
NC_004663.1	terminator_00214	719334	719390	+	gene_converged;TransTermHP	BT_0580	NA	FALSE
NC_004663.1	terminator_00215	719338	719386	-	TransTermHP	BT_0581	NA	FALSE
NC_004663.1	terminator_00216	723186	723202	+	TransTermHP	BT_0585	NA	FALSE
NC_004663.1	terminator_00217	727652	727688	-	TransTermHP	BT_0589	NA	FALSE
NC_004663.1	terminator_00218	732825	732839	-	TransTermHP	BT_0592	NA	FALSE
NC_004663.1	terminator_00219	733013	733023	+	TransTermHP	BT_0591	NA	FALSE
NC_004663.1	terminator_00220	733798	733808	-	TransTermHP	BT_0593	NA	FALSE
NC_004663.1	terminator_00221	736083	736098	+	TransTermHP	BT_0595	NA	FALSE
NC_004663.1	terminator_00222	736925	736952	+	gene_converged	BT_0596	NA	FALSE
NC_004663.1	terminator_00223	737125	737139	+	TransTermHP	BT_0597	NA	FALSE
NC_004663.1	terminator_00224	744270	744299	+	TransTermHP	BT_0602	NA	FALSE
NC_004663.1	terminator_00225	749903	749917	+	TransTermHP	BT_0607	NA	FALSE
NC_004663.1	terminator_00226	751504	751514	+	TransTermHP	BT_0608	NA	FALSE
NC_004663.1	terminator_00227	752745	752755	+	TransTermHP	BT_0609	NA	FALSE
NC_004663.1	terminator_00228	754042	754052	+	TransTermHP	BT_0610	NA	FALSE
NC_004663.1	terminator_00229	755816	755832	+	TransTermHP	BT_0611	NA	FALSE
NC_004663.1	terminator_00230	757335	757361	+	gene_converged	BT_0612	NA	FALSE
NC_004663.1	terminator_00231	760767	760780	+	TransTermHP	BT_0614	NA	FALSE
NC_004663.1	terminator_00232	761567	761593	+	TransTermHP	BT_0615	NA	FALSE
NC_004663.1	terminator_00233	767366	767414	+	TransTermHP	BT_0622	NA	FALSE
NC_004663.1	terminator_00234	768651	768700	-	gene_converged;TransTermHP	BT_0624	NA	FALSE
NC_004663.1	terminator_00235	768662	768692	+	gene_converged	BT_0623	NC_004663.1_transcript298	FALSE
NC_004663.1	terminator_00236	781504	781515	+	TransTermHP	BT_0633	NA	FALSE
NC_004663.1	terminator_00237	785441	785455	+	TransTermHP	BT_0636	NA	FALSE
NC_004663.1	terminator_00238	785209	785241	-	TransTermHP	BT_0637	NA	FALSE
NC_004663.1	terminator_00239	790671	790723	+	TransTermHP	BT_0641	NA	FALSE
NC_004663.1	terminator_00240	790646	790664	-	gene_converged	BT_0642	NA	FALSE
NC_004663.1	terminator_00241	796069	796103	+	TransTermHP	BT_0644	NA	FALSE
NC_004663.1	terminator_00242	797637	797658	+	gene_converged	BT_0646	NA	FALSE
NC_004663.1	terminator_00243	797576	797622	-	gene_converged;TransTermHP	BT_0647	NA	FALSE
NC_004663.1	terminator_00244	801943	801965	-	TransTermHP	BT_0651	NA	FALSE
NC_004663.1	terminator_00245	811641	811670	-	gene_converged	BT_0659	NA	FALSE
NC_004663.1	terminator_00246	811670	811728	+	TransTermHP	BT_0658	NA	FALSE
NC_004663.1	terminator_00247	816134	816154	+	TransTermHP	BT_0661	NA	FALSE
NC_004663.1	terminator_00248	818698	818715	+	TransTermHP	BT_0663	NA	FALSE
NC_004663.1	terminator_00249	824496	824518	+	TransTermHP	BT_0668	NA	FALSE
NC_004663.1	terminator_00250	833499	833542	+	TransTermHP	BT_0672	NA	FALSE
NC_004663.1	terminator_00251	833503	833538	-	TransTermHP	BT_0673	NA	FALSE
NC_004663.1	terminator_00252	838481	838491	-	TransTermHP	BT_0677	NA	FALSE
NC_004663.1	terminator_00253	839165	839177	+	TransTermHP	BT_0676	NA	FALSE
NC_004663.1	terminator_00254	844838	844851	-	TransTermHP	BT_0681	NA	FALSE
NC_004663.1	terminator_00255	845218	845263	+	gene_converged	BT_0680	NA	FALSE
NC_004663.1	terminator_00256	849315	849356	+	gene_converged;TransTermHP	BT_0683	NA	FALSE
NC_004663.1	terminator_00257	849315	849357	-	gene_converged;TransTermHP	BT_0684	NA	FALSE
NC_004663.1	terminator_00258	851158	851173	-	TransTermHP	BT_0685	NA	FALSE
NC_004663.1	terminator_00259	854271	854315	+	TransTermHP	BT_0686	NA	FALSE
NC_004663.1	terminator_00260	854271	854315	-	gene_converged;TransTermHP	BT_0687	NA	FALSE
NC_004663.1	terminator_00261	856101	856155	-	gene_converged	BT_0688	NA	FALSE
NC_004663.1	terminator_00262	866798	866811	-	TransTermHP	BT_0696	NA	FALSE
NC_004663.1	terminator_00263	867000	867015	+	TransTermHP	BT_0695	NA	FALSE
NC_004663.1	terminator_00264	871363	871416	-	gene_converged;TransTermHP	BT_0700	NA	FALSE
NC_004663.1	terminator_00265	871365	871415	+	gene_converged;TransTermHP	BT_0699	NA	FALSE
NC_004663.1	terminator_00266	875433	875490	+	TransTermHP	BT_0701	NA	FALSE
NC_004663.1	terminator_00267	879752	879807	-	gene_converged;TransTermHP	BT_0706	NA	FALSE
NC_004663.1	terminator_00268	881672	881702	+	gene_converged	BT_0708	NA	FALSE
NC_004663.1	terminator_00269	881628	881675	-	TransTermHP	BT_0709	NA	FALSE
NC_004663.1	terminator_00270	884165	884208	-	TransTermHP	BT_0710	NA	FALSE
NC_004663.1	terminator_00271	894785	894821	+	TransTermHP	BT_0720	NA	FALSE
NC_004663.1	terminator_00272	897529	897584	+	gene_converged;TransTermHP	BT_0721	NA	FALSE
NC_004663.1	terminator_00273	897529	897584	-	TransTermHP	BT_0722	NA	FALSE
NC_004663.1	terminator_00274	900496	900510	+	TransTermHP	BT_0726	NC_004663.1_transcript364	FALSE
NC_004663.1	terminator_00275	905176	905223	+	TransTermHP	BT_0730	NA	FALSE
NC_004663.1	terminator_00276	905176	905223	-	TransTermHP	BT_0731	NA	FALSE
NC_004663.1	terminator_00277	905884	905897	-	TransTermHP	BT_0732	NA	FALSE
NC_004663.1	terminator_00278	910668	910686	+	TransTermHP	BT_0734	NA	FALSE
NC_004663.1	terminator_00279	916003	916028	+	TransTermHP	BT_0737	NA	FALSE
NC_004663.1	terminator_00280	919449	919459	-	TransTermHP	BT_0742	NC_004663.1_transcript377	FALSE
NC_004663.1	terminator_00281	926614	926666	+	gene_converged;TransTermHP	BT_0747	NA	FALSE
NC_004663.1	terminator_00282	926617	926664	-	gene_converged;TransTermHP	BT_0748	NA	FALSE
NC_004663.1	terminator_00283	935093	935143	+	TransTermHP	BT_0752	NA	FALSE
NC_004663.1	terminator_00284	945554	945567	-	TransTermHP	BT_0759	NA	FALSE
NC_004663.1	terminator_00285	945959	946007	+	gene_converged;TransTermHP	BT_0758	NA	FALSE
NC_004663.1	terminator_00286	951345	951355	-	TransTermHP	BT_0762	NA	FALSE
NC_004663.1	terminator_00287	951467	951491	+	TransTermHP	BT_0761	NA	FALSE
NC_004663.1	terminator_00288	956387	956422	+	TransTermHP	BT_0765	NA	FALSE
NC_004663.1	terminator_00289	962495	962540	+	gene_converged;TransTermHP	BT_0771	NA	FALSE
NC_004663.1	terminator_00290	964953	964964	-	TransTermHP	BT_0774	NA	FALSE
NC_004663.1	terminator_00291	969300	969328	-	TransTermHP	BT_0778	NA	FALSE
NC_004663.1	terminator_00292	971202	971215	-	TransTermHP	BT_0780	NA	FALSE
NC_004663.1	terminator_00293	972514	972528	-	TransTermHP	BT_0783	NA	FALSE
NC_004663.1	terminator_00294	973066	973076	+	TransTermHP	BT_0782	NC_004663.1_transcript407	FALSE
NC_004663.1	terminator_00295	975154	975201	+	gene_converged;TransTermHP	BT_0785	NA	FALSE
NC_004663.1	terminator_00296	976279	976337	+	gene_converged;TransTermHP	BT_0786	NA	FALSE
NC_004663.1	terminator_00297	976282	976335	-	gene_converged;TransTermHP	BT_0787	NA	FALSE
NC_004663.1	terminator_00298	981442	981458	+	TransTermHP	BT_0791	NA	FALSE
NC_004663.1	terminator_00299	984326	984370	+	TransTermHP	BT_0793	NA	FALSE
NC_004663.1	terminator_00300	985976	985996	+	gene_converged	xylE	NA	FALSE
NC_004663.1	terminator_00301	985919	985957	+	TransTermHP	BT_0794	NA	FALSE
NC_004663.1	terminator_00302	985925	985951	-	TransTermHP	BT_0795	NA	FALSE
NC_004663.1	terminator_00303	988755	988773	+	TransTermHP	BT_0797	NA	FALSE
NC_004663.1	terminator_00304	993481	993493	+	TransTermHP	BT_0803	NA	FALSE
NC_004663.1	terminator_00305	994922	994939	-	TransTermHP	BT_0805	NA	FALSE
NC_004663.1	terminator_00306	995506	995516	+	TransTermHP	BT_0804	NA	FALSE
NC_004663.1	terminator_00307	1002398	1002428	-	TransTermHP	BT_0811	NA	FALSE
NC_004663.1	terminator_00308	1003050	1003065	+	TransTermHP	BT_0810	NA	FALSE
NC_004663.1	terminator_00309	1005260	1005297	+	TransTermHP	BT_0813	NA	FALSE
NC_004663.1	terminator_00310	1007745	1007797	+	gene_converged;TransTermHP	BT_0814	NA	FALSE
NC_004663.1	terminator_00311	1007746	1007792	-	gene_converged;TransTermHP	BT_0815	NA	FALSE
NC_004663.1	terminator_00312	1008999	1009044	-	TransTermHP	BT_0817	NA	FALSE
NC_004663.1	terminator_00313	1012974	1013028	+	gene_converged;TransTermHP	BT_0819	NA	FALSE
NC_004663.1	terminator_00314	1012974	1013032	-	gene_converged;TransTermHP	BT_0820	NA	FALSE
NC_004663.1	terminator_00315	1016665	1016690	-	gene_converged	BT_0823	NA	FALSE
NC_004663.1	terminator_00316	1021229	1021252	+	gene_converged	BT_0825	NA	FALSE
NC_004663.1	terminator_00317	1021148	1021199	-	gene_converged;TransTermHP	BT_0826	NA	FALSE
NC_004663.1	terminator_00318	1025453	1025463	-	TransTermHP	BT_0831	NA	FALSE
NC_004663.1	terminator_00319	1025740	1025752	+	TransTermHP	BT_0830	NA	FALSE
NC_004663.1	terminator_00320	1029137	1029175	-	TransTermHP	BT_0834	NA	FALSE
NC_004663.1	terminator_00321	1034858	1034876	+	TransTermHP	BT_0838	NA	FALSE
NC_004663.1	terminator_00322	1035003	1035013	-	TransTermHP	BT_0840	NA	FALSE
NC_004663.1	terminator_00323	1036154	1036166	-	TransTermHP	BT_0841	NA	FALSE
NC_004663.1	terminator_00324	1036938	1036954	-	TransTermHP	BT_0842	NA	FALSE
NC_004663.1	terminator_00325	1039247	1039263	-	TransTermHP	BT_0848	NA	FALSE
NC_004663.1	terminator_00326	1039303	1039321	+	TransTermHP	BT_0847	NA	FALSE
NC_004663.1	terminator_00327	1040884	1040898	+	TransTermHP	BT_0851	NA	FALSE
NC_004663.1	terminator_00328	1041236	1041252	+	TransTermHP	BT_0852	NA	FALSE
NC_004663.1	terminator_00329	1043144	1043164	-	TransTermHP	BT_0855	NA	FALSE
NC_004663.1	terminator_00330	1061772	1061799	+	TransTermHP	BT_0864	NA	FALSE
NC_004663.1	terminator_00331	1061761	1061809	-	gene_converged;TransTermHP	BT_0865	NA	FALSE
NC_004663.1	terminator_00332	1069843	1069896	-	gene_converged;TransTermHP	BT_0870	NA	FALSE
NC_004663.1	terminator_00333	1069853	1069888	+	TransTermHP	BT_0869	NA	FALSE
NC_004663.1	terminator_00334	1076137	1076149	+	TransTermHP	BT_0873	NA	FALSE
NC_004663.1	terminator_00335	1076326	1076353	-	TransTermHP	BT_0875	NA	FALSE
NC_004663.1	terminator_00336	1076522	1076580	+	gene_converged;TransTermHP	BT_0874	NA	FALSE
NC_004663.1	terminator_00337	1078641	1078652	-	TransTermHP	BT_0877	NC_004663.1_transcript460	FALSE
NC_004663.1	terminator_00338	1080043	1080062	+	TransTermHP	BT_0878	NA	FALSE
NC_004663.1	terminator_00339	1081450	1081465	+	TransTermHP	BT_0880	NA	FALSE
NC_004663.1	terminator_00340	1083591	1083610	+	TransTermHP	BT_0883	NA	FALSE
NC_004663.1	terminator_00341	1086257	1086281	+	TransTermHP	BT_0885	NA	FALSE
NC_004663.1	terminator_00342	1089402	1089414	-	TransTermHP	BT_0887	NA	FALSE
NC_004663.1	terminator_00343	1091956	1091994	+	TransTermHP	BT_0889	NA	FALSE
NC_004663.1	terminator_00344	1095533	1095584	+	gene_converged;TransTermHP	BT_0892	NA	FALSE
NC_004663.1	terminator_00345	1095502	1095524	-	gene_converged	trmD	NA	FALSE
NC_004663.1	terminator_00346	1095502	1095524	-	gene_converged	trmD	NA	FALSE
NC_004663.1	terminator_00347	1099578	1099618	+	gene_converged	BT_0895	NA	FALSE
NC_004663.1	terminator_00348	1111621	1111661	-	gene_converged;TransTermHP	BT_0901	NA	FALSE
NC_004663.1	terminator_00349	1122218	1122256	-	TransTermHP	BT_0911	NA	FALSE
NC_004663.1	terminator_00350	1126364	1126390	-	TransTermHP	BT_0915	NA	FALSE
NC_004663.1	terminator_00351	1129764	1129807	-	TransTermHP	BT_0919	NA	FALSE
NC_004663.1	terminator_00352	1130414	1130426	-	TransTermHP	BT_0920	NA	FALSE
NC_004663.1	terminator_00353	1136126	1136175	+	gene_converged;TransTermHP	BT_0921	NA	FALSE
NC_004663.1	terminator_00354	1136126	1136177	-	gene_converged;TransTermHP	BT_0922	NA	FALSE
NC_004663.1	terminator_00355	1140661	1140698	-	TransTermHP	BT_0927	NA	FALSE
NC_004663.1	terminator_00356	1142776	1142807	-	TransTermHP	BT_0929	NA	FALSE
NC_004663.1	terminator_00357	1145360	1145372	+	TransTermHP	BT_0930	NA	FALSE
NC_004663.1	terminator_00358	1146565	1146575	-	TransTermHP	BT_0933	NA	FALSE
NC_004663.1	terminator_00359	1146927	1146948	+	TransTermHP	BT_0932	NA	FALSE
NC_004663.1	terminator_00360	1147579	1147591	-	TransTermHP	BT_0935	NA	FALSE
NC_004663.1	terminator_00361	1148187	1148211	-	TransTermHP	BT_0937	NA	FALSE
NC_004663.1	terminator_00362	1148762	1148777	+	TransTermHP	BT_0936	NA	FALSE
NC_004663.1	terminator_00363	1149308	1149327	-	TransTermHP	BT_0939	NA	FALSE
NC_004663.1	terminator_00364	1150524	1150544	-	TransTermHP	BT_0941	NA	FALSE
NC_004663.1	terminator_00365	1150983	1150996	-	TransTermHP	BT_0942	NA	FALSE
NC_004663.1	terminator_00366	1153229	1153245	-	TransTermHP	BT_0944	NA	FALSE
NC_004663.1	terminator_00367	1155783	1155805	-	TransTermHP	BT_0947	NA	FALSE
NC_004663.1	terminator_00368	1156371	1156383	+	TransTermHP	BT_0946	NA	FALSE
NC_004663.1	terminator_00369	1156755	1156791	-	TransTermHP	BT_0948	NA	FALSE
NC_004663.1	terminator_00370	1158075	1158098	-	TransTermHP	BT_0949	NA	FALSE
NC_004663.1	terminator_00371	1160575	1160590	-	TransTermHP	BT_0951	NA	FALSE
NC_004663.1	terminator_00372	1161054	1161068	-	TransTermHP	BT_0952	NA	FALSE
NC_004663.1	terminator_00373	1165895	1165919	+	gene_converged	BT_0954	NA	FALSE
NC_004663.1	terminator_00374	1173207	1173256	-	gene_converged;TransTermHP	BT_0959	NA	FALSE
NC_004663.1	terminator_00375	1173207	1173257	+	gene_converged;TransTermHP	BT_0958	NA	FALSE
NC_004663.1	terminator_00376	1175670	1175682	-	TransTermHP	BT_0961	NA	FALSE
NC_004663.1	terminator_00377	1179305	1179321	-	TransTermHP	BT_0964	NA	FALSE
NC_004663.1	terminator_00378	1187319	1187330	-	TransTermHP	BT_0969	NA	FALSE
NC_004663.1	terminator_00379	1189219	1189230	-	TransTermHP	BT_0971	NA	FALSE
NC_004663.1	terminator_00380	1189658	1189668	+	TransTermHP	BT_0970	NA	FALSE
NC_004663.1	terminator_00381	1191198	1191236	-	TransTermHP	BT_0973	NA	FALSE
NC_004663.1	terminator_00382	1191220	1191236	+	TransTermHP	BT_0972	NA	FALSE
NC_004663.1	terminator_00383	1194680	1194728	-	TransTermHP	BT_0977	NA	FALSE
NC_004663.1	terminator_00384	1194936	1194952	+	TransTermHP	BT_0976	NA	FALSE
NC_004663.1	terminator_00385	1195804	1195828	-	TransTermHP	BT_0979	NA	FALSE
NC_004663.1	terminator_00386	1199007	1199018	-	TransTermHP	BT_0980	NA	FALSE
NC_004663.1	terminator_00387	1200716	1200740	-	TransTermHP	BT_0981	NA	FALSE
NC_004663.1	terminator_00388	1205207	1205226	-	TransTermHP	BT_0982	NA	FALSE
NC_004663.1	terminator_00389	1205761	1205817	-	TransTermHP	BT_0983	NA	FALSE
NC_004663.1	terminator_00390	1215611	1215641	-	gene_converged	BT_0987	NA	FALSE
NC_004663.1	terminator_00391	1222894	1222932	+	gene_converged;TransTermHP	BT_0991	NA	FALSE
NC_004663.1	terminator_00392	1222900	1222923	-	TransTermHP	BT_0992	NA	FALSE
NC_004663.1	terminator_00393	1230961	1230992	-	TransTermHP	BT_0995	NA	FALSE
NC_004663.1	terminator_00394	1231142	1231161	+	TransTermHP	BT_0994	NA	FALSE
NC_004663.1	terminator_00395	1231899	1231929	-	gene_converged	BT_0996	NA	FALSE
NC_004663.1	terminator_00396	1231899	1231929	-	gene_converged	BT_0996	NA	FALSE
NC_004663.1	terminator_00397	1236334	1236376	-	TransTermHP	BT_0997	NA	FALSE
NC_004663.1	terminator_00398	1242588	1242618	+	TransTermHP	BT_0999	NA	FALSE
NC_004663.1	terminator_00399	1242580	1242621	-	gene_converged;TransTermHP	BT_1000	NA	FALSE
NC_004663.1	terminator_00400	1245371	1245412	-	TransTermHP	BT_1001	NA	FALSE
NC_004663.1	terminator_00401	1251699	1251733	-	TransTermHP	BT_1004	NA	FALSE
NC_004663.1	terminator_00402	1253254	1253268	+	TransTermHP	BT_1005	NA	FALSE
NC_004663.1	terminator_00403	1254127	1254162	-	TransTermHP	BT_1007	NA	FALSE
NC_004663.1	terminator_00404	1266125	1266135	-	TransTermHP	BT_1014	NA	FALSE
NC_004663.1	terminator_00405	1266145	1266177	+	TransTermHP	BT_1013	NA	FALSE
NC_004663.1	terminator_00406	1268690	1268706	-	TransTermHP	BT_1016	NA	FALSE
NC_004663.1	terminator_00407	1269396	1269434	+	TransTermHP	BT_1015	NA	FALSE
NC_004663.1	terminator_00408	1270013	1270046	-	TransTermHP	BT_1017	NA	FALSE
NC_004663.1	terminator_00409	1272070	1272081	-	TransTermHP	BT_1018	NA	FALSE
NC_004663.1	terminator_00410	1276210	1276248	-	TransTermHP	BT_1020	NA	FALSE
NC_004663.1	terminator_00411	1280778	1280798	-	TransTermHP	BT_1022	NA	FALSE
NC_004663.1	terminator_00412	1281611	1281639	-	TransTermHP	BT_1023	NA	FALSE
NC_004663.1	terminator_00413	1283502	1283554	-	TransTermHP	BT_1024	NA	FALSE
NC_004663.1	terminator_00414	1289252	1289262	-	TransTermHP	BT_1026	NA	FALSE
NC_004663.1	terminator_00415	1290692	1290702	-	TransTermHP	BT_1027	NA	FALSE
NC_004663.1	terminator_00416	1291241	1291285	-	TransTermHP	BT_1028	NA	FALSE
NC_004663.1	terminator_00417	1298804	1298840	-	gene_converged;TransTermHP	BT_1031	NA	FALSE
NC_004663.1	terminator_00418	1304748	1304765	-	TransTermHP	BT_1035	NA	FALSE
NC_004663.1	terminator_00419	1307092	1307131	-	TransTermHP	BT_1036	NA	FALSE
NC_004663.1	terminator_00420	1310816	1310829	-	TransTermHP	BT_1039	NA	FALSE
NC_004663.1	terminator_00421	1312426	1312436	-	TransTermHP	BT_1040	NA	FALSE
NC_004663.1	terminator_00422	1315822	1315878	-	TransTermHP	BT_1041	NA	FALSE
NC_004663.1	terminator_00423	1324919	1324942	+	TransTermHP	BT_1045	NA	FALSE
NC_004663.1	terminator_00424	1327879	1327890	+	TransTermHP	BT_1046	NA	FALSE
NC_004663.1	terminator_00425	1330602	1330612	+	TransTermHP	BT_1048	NA	FALSE
NC_004663.1	terminator_00426	1332775	1332815	+	TransTermHP	BT_1050	NA	FALSE
NC_004663.1	terminator_00427	1335191	1335226	+	gene_converged;TransTermHP	BT_1051	NA	FALSE
NC_004663.1	terminator_00428	1335192	1335225	-	gene_converged;TransTermHP	BT_1052	NA	FALSE
NC_004663.1	terminator_00429	1344168	1344184	-	TransTermHP	BT_1058	NA	FALSE
NC_004663.1	terminator_00430	1345033	1345048	+	TransTermHP	BT_1057	NA	FALSE
NC_004663.1	terminator_00431	1347970	1347990	+	TransTermHP	BT_1060	NA	FALSE
NC_004663.1	terminator_00432	1349115	1349151	-	gene_converged;TransTermHP	BT_1062	NA	FALSE
NC_004663.1	terminator_00433	1349185	1349208	+	gene_converged	BT_1061	NA	FALSE
NC_004663.1	terminator_00434	1350327	1350351	-	TransTermHP	BT_1063	NA	FALSE
NC_004663.1	terminator_00435	1356729	1356761	-	TransTermHP	BT_1069	NA	FALSE
NC_004663.1	terminator_00436	1363888	1363903	+	TransTermHP	BT_1076	NA	FALSE
NC_004663.1	terminator_00437	1365804	1365815	-	TransTermHP	BT_1079	NA	FALSE
NC_004663.1	terminator_00438	1366327	1366339	+	TransTermHP	BT_1078	NA	FALSE
NC_004663.1	terminator_00439	1370707	1370719	+	TransTermHP	BT_1084	NA	FALSE
NC_004663.1	terminator_00440	1375869	1375897	-	TransTermHP	BT_1089	NA	FALSE
NC_004663.1	terminator_00441	1378261	1378279	+	TransTermHP	BT_1090	NA	FALSE
NC_004663.1	terminator_00442	1380435	1380458	-	TransTermHP	BT_1092	NA	FALSE
NC_004663.1	terminator_00443	1381976	1381992	-	TransTermHP	BT_1094	NA	FALSE
NC_004663.1	terminator_00444	1382790	1382802	-	TransTermHP	BT_1095	NA	FALSE
NC_004663.1	terminator_00445	1383650	1383674	-	TransTermHP	BT_1097	NA	FALSE
NC_004663.1	terminator_00446	1393559	1393569	-	TransTermHP	BT_1105	NC_004663.1_transcript598	FALSE
NC_004663.1	terminator_00447	1395980	1395993	-	TransTermHP	BT_1108	NC_004663.1_transcript598	FALSE
NC_004663.1	terminator_00448	1396676	1396700	-	TransTermHP	BT_1109	NA	FALSE
NC_004663.1	terminator_00449	1397296	1397306	-	TransTermHP	BT_1110	NA	FALSE
NC_004663.1	terminator_00450	1398215	1398225	+	TransTermHP	BT_1111	NA	FALSE
NC_004663.1	terminator_00451	1399585	1399599	-	TransTermHP	BT_1113	NA	FALSE
NC_004663.1	terminator_00452	1399632	1399647	+	TransTermHP	BT_1112	NA	FALSE
NC_004663.1	terminator_00453	1403500	1403511	-	TransTermHP	BT_1117	NA	FALSE
NC_004663.1	terminator_00454	1409269	1409283	+	TransTermHP	BT_1120	NA	FALSE
NC_004663.1	terminator_00455	1409269	1409283	-	TransTermHP	BT_1121	NA	FALSE
NC_004663.1	terminator_00456	1413089	1413108	-	TransTermHP	BT_1124	NA	FALSE
NC_004663.1	terminator_00457	1413922	1413935	+	TransTermHP	BT_1123	NA	FALSE
NC_004663.1	terminator_00458	1417663	1417673	+	TransTermHP	BT_1128	NA	FALSE
NC_004663.1	terminator_00459	1418452	1418489	+	TransTermHP	BT_1130	NA	FALSE
NC_004663.1	terminator_00460	1418867	1418907	-	TransTermHP	BT_1133	NA	FALSE
NC_004663.1	terminator_00461	1419556	1419574	+	TransTermHP	BT_1132	NA	FALSE
NC_004663.1	terminator_00462	1420093	1420103	-	TransTermHP	BT_1134	NA	FALSE
NC_004663.1	terminator_00463	1420792	1420803	-	TransTermHP	BT_1135	NA	FALSE
NC_004663.1	terminator_00464	1421722	1421754	+	TransTermHP	BT_1136	NA	FALSE
NC_004663.1	terminator_00465	1422088	1422101	-	TransTermHP	BT_1138	NA	FALSE
NC_004663.1	terminator_00466	1422456	1422469	+	TransTermHP	BT_1137	NA	FALSE
NC_004663.1	terminator_00467	1426190	1426218	-	TransTermHP	BT_1142	NA	FALSE
NC_004663.1	terminator_00468	1426812	1426826	+	TransTermHP	BT_1141	NA	FALSE
NC_004663.1	terminator_00469	1427036	1427049	-	TransTermHP	BT_1143	NA	FALSE
NC_004663.1	terminator_00470	1429910	1429923	+	TransTermHP	BT_1146	NA	FALSE
NC_004663.1	terminator_00471	1432848	1432899	-	gene_converged;TransTermHP	BT_1148	NA	FALSE
NC_004663.1	terminator_00472	1432855	1432901	+	gene_converged;TransTermHP	BT_1147	NA	FALSE
NC_004663.1	terminator_00473	1435531	1435584	-	TransTermHP	BT_1151	NA	FALSE
NC_004663.1	terminator_00474	1438050	1438061	-	TransTermHP	BT_1153	NC_004663.1_transcript624	FALSE
NC_004663.1	terminator_00475	1439401	1439413	-	TransTermHP	BT_1154	NA	FALSE
NC_004663.1	terminator_00476	1447174	1447209	-	TransTermHP	BT_1161	NA	FALSE
NC_004663.1	terminator_00477	1453319	1453337	+	TransTermHP	BT_1164	NA	FALSE
NC_004663.1	terminator_00478	1456862	1456895	-	TransTermHP	BT_1168	NA	FALSE
NC_004663.1	terminator_00479	1457240	1457263	+	TransTermHP	BT_1167	NA	FALSE
NC_004663.1	terminator_00480	1458558	1458577	-	TransTermHP	BT_1171	NA	FALSE
NC_004663.1	terminator_00481	1458914	1458933	+	gene_converged;TransTermHP	BT_1170	NA	FALSE
NC_004663.1	terminator_00482	1459650	1459663	-	TransTermHP	BT_1172	NA	FALSE
NC_004663.1	terminator_00483	1461817	1461834	-	TransTermHP	BT_1173	NA	FALSE
NC_004663.1	terminator_00484	1477838	1477880	-	gene_converged;TransTermHP	BT_1185	NA	FALSE
NC_004663.1	terminator_00485	1477960	1477976	+	TransTermHP	BT_1184	NA	FALSE
NC_004663.1	terminator_00486	1485233	1485251	-	TransTermHP	BT_1190	NA	FALSE
NC_004663.1	terminator_00487	1485387	1485409	+	TransTermHP	BT_1189	NA	FALSE
NC_004663.1	terminator_00488	1491988	1492045	+	TransTermHP	BT_1195	NA	FALSE
NC_004663.1	terminator_00489	1496322	1496338	+	TransTermHP	BT_1199	NA	FALSE
NC_004663.1	terminator_00490	1496538	1496550	-	TransTermHP	BT_1201	NA	FALSE
NC_004663.1	terminator_00491	1498911	1498933	+	TransTermHP	BT_1203	NA	FALSE
NC_004663.1	terminator_00492	1504413	1504441	+	TransTermHP	BT_1207	NA	FALSE
NC_004663.1	terminator_00493	1504909	1505006	-	gene_converged;TransTermHP	BT_1209	NA	FALSE
NC_004663.1	terminator_00494	1504954	1505005	+	TransTermHP	BT_1208	NA	FALSE
NC_004663.1	terminator_00495	1506259	1506316	-	TransTermHP	BT_1210	NA	FALSE
NC_004663.1	terminator_00496	1509747	1509759	+	TransTermHP	BT_1212	NA	FALSE
NC_004663.1	terminator_00497	1516171	1516225	-	gene_converged	BT_1219	NA	FALSE
NC_004663.1	terminator_00498	1516284	1516335	+	TransTermHP	BT_1218	NA	FALSE
NC_004663.1	terminator_00499	1528798	1528832	+	TransTermHP	BT_1227	NA	FALSE
NC_004663.1	terminator_00500	1533523	1533571	+	gene_converged	BT_1230	NA	FALSE
NC_004663.1	terminator_00501	1533643	1533666	-	gene_converged	BT_1231	NA	FALSE
NC_004663.1	terminator_00502	1533643	1533666	-	gene_converged	BT_1231	NA	FALSE
NC_004663.1	terminator_00503	1533643	1533666	-	gene_converged	BT_1231	NA	FALSE
NC_004663.1	terminator_00504	1534342	1534360	-	TransTermHP	BT_1233	NA	FALSE
NC_004663.1	terminator_00505	1534690	1534721	+	gene_converged;TransTermHP	BT_1232	NA	FALSE
NC_004663.1	terminator_00506	1535849	1535865	-	TransTermHP	BT_1235	NA	FALSE
NC_004663.1	terminator_00507	1536260	1536285	+	TransTermHP	BT_1234	NA	FALSE
NC_004663.1	terminator_00508	1542855	1542871	-	TransTermHP	BT_1239	NA	FALSE
NC_004663.1	terminator_00509	1543228	1543259	+	TransTermHP	BT_1238	NA	FALSE
NC_004663.1	terminator_00510	1545273	1545308	+	TransTermHP	BT_1240	NA	FALSE
NC_004663.1	terminator_00511	1545840	1545859	-	TransTermHP	BT_1242	NA	FALSE
NC_004663.1	terminator_00512	1546204	1546241	+	TransTermHP	BT_1241	NA	FALSE
NC_004663.1	terminator_00513	1550037	1550076	-	TransTermHP	BT_1245	NA	FALSE
NC_004663.1	terminator_00514	1551196	1551211	-	TransTermHP	BT_1247	NA	FALSE
NC_004663.1	terminator_00515	1561029	1561061	-	gene_converged	BT_1255	NA	FALSE
NC_004663.1	terminator_00516	1561104	1561147	+	gene_converged;TransTermHP	BT_1254	NA	FALSE
NC_004663.1	terminator_00517	1562981	1563004	+	gene_converged	BT_1257	NA	FALSE
NC_004663.1	terminator_00518	1562867	1562896	-	TransTermHP	BT_1258	NA	FALSE
NC_004663.1	terminator_00519	1565052	1565075	+	TransTermHP	BT_1259	NA	FALSE
NC_004663.1	terminator_00520	1567815	1567831	+	TransTermHP	BT_1261	NA	FALSE
NC_004663.1	terminator_00521	1567435	1567465	-	TransTermHP	BT_1262	NA	FALSE
NC_004663.1	terminator_00522	1568655	1568669	+	TransTermHP	BT_1263	NA	FALSE
NC_004663.1	terminator_00523	1572114	1572128	+	TransTermHP	BT_1264	NA	FALSE
NC_004663.1	terminator_00524	1572135	1572172	-	gene_converged;TransTermHP	BT_1265	NA	FALSE
NC_004663.1	terminator_00525	1588601	1588637	+	TransTermHP	BT_1277	NA	FALSE
NC_004663.1	terminator_00526	1589283	1589294	+	TransTermHP	BT_1278	NA	FALSE
NC_004663.1	terminator_00527	1590464	1590478	+	TransTermHP	BT_1279	NA	FALSE
NC_004663.1	terminator_00528	1593840	1593851	+	TransTermHP	BT_1280	NA	FALSE
NC_004663.1	terminator_00529	1599490	1599519	+	TransTermHP	BT_1284	NA	FALSE
NC_004663.1	terminator_00530	1600529	1600559	+	TransTermHP	BT_1285	NA	FALSE
NC_004663.1	terminator_00531	1603652	1603692	+	TransTermHP	BT_1286	NA	FALSE
NC_004663.1	terminator_00532	1604478	1604526	+	gene_converged;TransTermHP	BT_1287	NA	FALSE
NC_004663.1	terminator_00533	1604483	1604523	-	gene_converged	BT_1288	NA	FALSE
NC_004663.1	terminator_00534	1610492	1610542	+	gene_converged;TransTermHP	BT_1292	NA	FALSE
NC_004663.1	terminator_00535	1622715	1622739	-	TransTermHP	BT_1302	NA	FALSE
NC_004663.1	terminator_00536	1626916	1626927	-	TransTermHP	BT_r02	NC_004663.1_transcript729	FALSE
NC_004663.1	terminator_00537	1631838	1631853	-	TransTermHP	BT_1307	NC_004663.1_transcript729	FALSE
NC_004663.1	terminator_00538	1632103	1632121	-	gene_converged	BT_1308	NA	FALSE
NC_004663.1	terminator_00539	1641910	1641951	+	gene_converged	BT_1315	NA	FALSE
NC_004663.1	terminator_00540	1641851	1641907	-	TransTermHP	BT_1316	NA	FALSE
NC_004663.1	terminator_00541	1645250	1645271	+	TransTermHP	BT_1319	NA	FALSE
NC_004663.1	terminator_00542	1646176	1646199	-	gene_converged	BT_1321	NA	FALSE
NC_004663.1	terminator_00543	1650131	1650144	+	TransTermHP	BT_1324	NC_004663.1_transcript747	FALSE
NC_004663.1	terminator_00544	1653817	1653827	-	TransTermHP	BT_1328	NA	FALSE
NC_004663.1	terminator_00545	1654426	1654438	+	TransTermHP	BT_1327	NA	FALSE
NC_004663.1	terminator_00546	1658799	1658854	+	TransTermHP	BT_1333	NA	FALSE
NC_004663.1	terminator_00547	1658799	1658854	-	TransTermHP	BT_1334	NA	FALSE
NC_004663.1	terminator_00548	1662097	1662124	+	gene_converged;TransTermHP	BT_1335	NA	FALSE
NC_004663.1	terminator_00549	1663578	1663609	-	TransTermHP	BT_1338	NA	FALSE
NC_004663.1	terminator_00550	1678019	1678029	-	TransTermHP	BT_1353	NA	FALSE
NC_004663.1	terminator_00551	1693725	1693769	+	gene_converged;TransTermHP	BT_1365	NA	FALSE
NC_004663.1	terminator_00552	1693957	1693982	-	TransTermHP	BT_1366	NA	FALSE
NC_004663.1	terminator_00553	1696057	1696067	-	TransTermHP	BT_1367	NA	FALSE
NC_004663.1	terminator_00554	1701019	1701038	+	TransTermHP	BT_1371	NA	FALSE
NC_004663.1	terminator_00555	1701546	1701577	+	TransTermHP	BT_1372	NA	FALSE
NC_004663.1	terminator_00556	1710842	1710854	-	TransTermHP	BT_1383	NA	FALSE
NC_004663.1	terminator_00557	1710996	1711031	+	TransTermHP	BT_1382	NA	FALSE
NC_004663.1	terminator_00558	1711959	1711969	-	TransTermHP	BT_1384	NA	FALSE
NC_004663.1	terminator_00559	1716150	1716172	-	TransTermHP	BT_1389	NA	FALSE
NC_004663.1	terminator_00560	1719085	1719099	-	TransTermHP	BT_1392	NA	FALSE
NC_004663.1	terminator_00561	1720057	1720084	-	TransTermHP	BT_1393	NA	FALSE
NC_004663.1	terminator_00562	1723854	1723865	-	TransTermHP	BT_1397	NA	FALSE
NC_004663.1	terminator_00563	1724175	1724195	+	TransTermHP	BT_1396	NA	FALSE
NC_004663.1	terminator_00564	1724866	1724896	-	gene_converged	BT_1398	NA	FALSE
NC_004663.1	terminator_00565	1732146	1732160	-	TransTermHP	BT_1404	NA	FALSE
NC_004663.1	terminator_00566	1733961	1733972	-	TransTermHP	BT_1406	NA	FALSE
NC_004663.1	terminator_00567	1734734	1734744	+	TransTermHP	BT_1405	NA	FALSE
NC_004663.1	terminator_00568	1743641	1743651	-	TransTermHP	BT_1410	NA	FALSE
NC_004663.1	terminator_00569	1744992	1745003	-	TransTermHP	BT_1412	NA	FALSE
NC_004663.1	terminator_00570	1745358	1745377	+	gene_converged;TransTermHP	BT_1411	NA	FALSE
NC_004663.1	terminator_00571	1746906	1746962	-	gene_converged;TransTermHP	BT_1414	NA	FALSE
NC_004663.1	terminator_00572	1746917	1746947	+	TransTermHP	BT_1413	NA	FALSE
NC_004663.1	terminator_00573	1748265	1748285	-	TransTermHP	BT_1415	NA	FALSE
NC_004663.1	terminator_00574	1752493	1752512	-	TransTermHP	BT_1419	NA	FALSE
NC_004663.1	terminator_00575	1756486	1756496	-	TransTermHP	BT_1424	NC_004663.1_transcript808	FALSE
NC_004663.1	terminator_00576	1756795	1756813	+	gene_converged	BT_1423	NA	FALSE
NC_004663.1	terminator_00577	1758809	1758829	-	TransTermHP	BT_1427	NA	FALSE
NC_004663.1	terminator_00578	1760503	1760553	-	gene_converged;TransTermHP	BT_1429	NA	FALSE
NC_004663.1	terminator_00579	1760508	1760554	+	gene_converged;TransTermHP	BT_1428	NA	FALSE
NC_004663.1	terminator_00580	1761062	1761076	-	TransTermHP	BT_1430	NA	FALSE
NC_004663.1	terminator_00581	1762596	1762656	-	gene_converged;TransTermHP	BT_1432	NA	FALSE
NC_004663.1	terminator_00582	1762601	1762649	+	gene_converged;TransTermHP	BT_1431	NA	FALSE
NC_004663.1	terminator_00583	1765863	1765878	-	TransTermHP	BT_1435	NA	FALSE
NC_004663.1	terminator_00584	1766550	1766560	-	TransTermHP	BT_1436	NC_004663.1_transcript818	FALSE
NC_004663.1	terminator_00585	1769625	1769637	+	TransTermHP	BT_1438	NA	FALSE
NC_004663.1	terminator_00586	1775383	1775395	+	TransTermHP	BT_1441	NA	FALSE
NC_004663.1	terminator_00587	1781129	1781168	-	gene_converged;TransTermHP	BT_1447	NA	FALSE
NC_004663.1	terminator_00588	1781226	1781250	+	TransTermHP	BT_1446	NA	FALSE
NC_004663.1	terminator_00589	1791379	1791421	-	TransTermHP	BT_1454	NA	FALSE
NC_004663.1	terminator_00590	1791670	1791701	+	TransTermHP	BT_1453	NA	FALSE
NC_004663.1	terminator_00591	1794687	1794734	+	gene_converged;TransTermHP	BT_1456	NA	FALSE
NC_004663.1	terminator_00592	1794688	1794726	-	TransTermHP	BT_1457	NA	FALSE
NC_004663.1	terminator_00593	1795536	1795555	-	TransTermHP	BT_1458	NA	FALSE
NC_004663.1	terminator_00594	1801642	1801654	+	TransTermHP	BT_1461	NA	FALSE
NC_004663.1	terminator_00595	1802386	1802431	+	TransTermHP	BT_1462	NA	FALSE
NC_004663.1	terminator_00596	1802458	1802474	-	TransTermHP	BT_1463	NA	FALSE
NC_004663.1	terminator_00597	1804079	1804092	+	TransTermHP	BT_1464	NA	FALSE
NC_004663.1	terminator_00598	1808463	1808473	-	TransTermHP	BT_1468	NA	FALSE
NC_004663.1	terminator_00599	1812819	1812837	+	TransTermHP	BT_1470	NA	FALSE
NC_004663.1	terminator_00600	1813910	1813925	+	TransTermHP	BT_1471	NA	FALSE
NC_004663.1	terminator_00601	1815064	1815088	-	TransTermHP	BT_1473	NA	FALSE
NC_004663.1	terminator_00602	1815171	1815198	+	TransTermHP	BT_1472	NA	FALSE
NC_004663.1	terminator_00603	1817137	1817151	-	TransTermHP	BT_1475	NA	FALSE
NC_004663.1	terminator_00604	1821240	1821286	-	gene_converged;TransTermHP	BT_1478	NA	FALSE
NC_004663.1	terminator_00605	1821240	1821287	+	gene_converged;TransTermHP	BT_1477	NA	FALSE
NC_004663.1	terminator_00606	1828817	1828828	-	TransTermHP	BT_1484	NA	FALSE
NC_004663.1	terminator_00607	1829038	1829058	+	TransTermHP	BT_1483	NA	FALSE
NC_004663.1	terminator_00608	1831924	1831950	+	TransTermHP	BT_1485	NA	FALSE
NC_004663.1	terminator_00609	1835412	1835431	+	TransTermHP	BT_1487	NC_004663.1_transcript854	FALSE
NC_004663.1	terminator_00610	1843916	1843966	-	TransTermHP	BT_1495	NA	FALSE
NC_004663.1	terminator_00611	1846066	1846106	-	TransTermHP	BT_1497	NA	FALSE
NC_004663.1	terminator_00612	1846728	1846747	-	TransTermHP	BT_1498	NA	FALSE
NC_004663.1	terminator_00613	1850187	1850222	-	gene_converged;TransTermHP	BT_1501	NA	FALSE
NC_004663.1	terminator_00614	1851632	1851655	-	TransTermHP	BT_1502	NA	FALSE
NC_004663.1	terminator_00615	1856295	1856340	-	TransTermHP	BT_1505	NA	FALSE
NC_004663.1	terminator_00616	1856967	1856995	+	TransTermHP	BT_1504	NA	FALSE
NC_004663.1	terminator_00617	1858246	1858270	-	TransTermHP	BT_1507	NA	FALSE
NC_004663.1	terminator_00618	1861488	1861505	-	TransTermHP	BT_1509	NA	FALSE
NC_004663.1	terminator_00619	1862205	1862218	+	TransTermHP	BT_1508	NA	FALSE
NC_004663.1	terminator_00620	1864053	1864110	+	gene_converged;TransTermHP	BT_1510	NA	FALSE
NC_004663.1	terminator_00621	1864177	1864187	-	TransTermHP	BT_1511	NA	FALSE
NC_004663.1	terminator_00622	1865659	1865685	-	TransTermHP	BT_1512	NA	FALSE
NC_004663.1	terminator_00623	1869545	1869579	-	TransTermHP	BT_1513	NA	FALSE
NC_004663.1	terminator_00624	1871694	1871748	+	TransTermHP	BT_1514	NA	FALSE
NC_004663.1	terminator_00625	1873965	1873975	+	TransTermHP	BT_1516	NA	FALSE
NC_004663.1	terminator_00626	1874911	1874927	+	TransTermHP	BT_1517	NA	FALSE
NC_004663.1	terminator_00627	1875810	1875848	+	TransTermHP	BT_1519	NA	FALSE
NC_004663.1	terminator_00628	1875810	1875848	-	TransTermHP	BT_1521	NA	FALSE
NC_004663.1	terminator_00629	1894299	1894319	-	gene_converged	BT_1535	NA	FALSE
NC_004663.1	terminator_00630	1901015	1901031	+	TransTermHP	BT_1541	NA	FALSE
NC_004663.1	terminator_00631	1906086	1906099	+	TransTermHP	BT_1545	NA	FALSE
NC_004663.1	terminator_00632	1908644	1908683	+	gene_converged;TransTermHP	BT_1547	NA	FALSE
NC_004663.1	terminator_00633	1910529	1910544	-	TransTermHP	BT_1549	NC_004663.1_transcript900	FALSE
NC_004663.1	terminator_00634	1922706	1922759	+	gene_converged;TransTermHP	BT_1554	NA	FALSE
NC_004663.1	terminator_00635	1922709	1922750	-	TransTermHP	BT_1555	NA	FALSE
NC_004663.1	terminator_00636	1923731	1923750	-	TransTermHP	BT_1556	NC_004663.1_transcript909	FALSE
NC_004663.1	terminator_00637	1924574	1924584	-	TransTermHP	BT_1557	NC_004663.1_transcript910	FALSE
NC_004663.1	terminator_00638	1926911	1926960	-	TransTermHP	BT_1560	NA	FALSE
NC_004663.1	terminator_00639	1928705	1928717	-	TransTermHP	BT_1563	NA	FALSE
NC_004663.1	terminator_00640	1928962	1928985	+	TransTermHP	BT_1562	NA	FALSE
NC_004663.1	terminator_00641	1930589	1930602	+	TransTermHP	BT_1565	NA	FALSE
NC_004663.1	terminator_00642	1932114	1932126	-	TransTermHP	BT_1568	NA	FALSE
NC_004663.1	terminator_00643	1933017	1933029	-	TransTermHP	BT_1570	NA	FALSE
NC_004663.1	terminator_00644	1937865	1937898	+	TransTermHP	BT_1573	NA	FALSE
NC_004663.1	terminator_00645	1944358	1944406	+	gene_converged;TransTermHP	BT_1580	NA	FALSE
NC_004663.1	terminator_00646	1944359	1944407	-	gene_converged;TransTermHP	BT_1581	NA	FALSE
NC_004663.1	terminator_00647	1945964	1946000	+	TransTermHP	BT_1582	NA	FALSE
NC_004663.1	terminator_00648	1946837	1946853	-	TransTermHP	BT_1584	NA	FALSE
NC_004663.1	terminator_00649	1948685	1948701	-	TransTermHP	BT_1587	NA	FALSE
NC_004663.1	terminator_00650	1949477	1949504	-	gene_converged	BT_1588	NA	FALSE
NC_004663.1	terminator_00651	1950497	1950514	-	TransTermHP	BT_1589	NA	FALSE
NC_004663.1	terminator_00652	1955561	1955585	+	TransTermHP	BT_1591	NA	FALSE
NC_004663.1	terminator_00653	1955450	1955480	-	gene_converged	BT_t28	NA	FALSE
NC_004663.1	terminator_00654	1959809	1959823	-	TransTermHP	BT_1594	NA	FALSE
NC_004663.1	terminator_00655	1960305	1960316	+	TransTermHP	BT_1593	NA	FALSE
NC_004663.1	terminator_00656	1963330	1963378	+	TransTermHP	BT_1595	NA	FALSE
NC_004663.1	terminator_00657	1969501	1969511	+	TransTermHP	BT_1599	NA	FALSE
NC_004663.1	terminator_00658	1971689	1971699	-	TransTermHP	BT_1602	NA	FALSE
NC_004663.1	terminator_00659	1972005	1972021	+	TransTermHP	BT_1601	NA	FALSE
NC_004663.1	terminator_00660	1974662	1974709	+	gene_converged;TransTermHP	BT_1603	NA	FALSE
NC_004663.1	terminator_00661	1978228	1978260	+	TransTermHP	BT_1606	NA	FALSE
NC_004663.1	terminator_00662	1979316	1979341	+	TransTermHP	BT_1607	NA	FALSE
NC_004663.1	terminator_00663	1980756	1980793	-	TransTermHP	BT_1610	NA	FALSE
NC_004663.1	terminator_00664	1981063	1981102	+	TransTermHP	BT_1609	NA	FALSE
NC_004663.1	terminator_00665	1983780	1983818	-	gene_converged;TransTermHP	BT_1613	NA	FALSE
NC_004663.1	terminator_00666	1984167	1984187	+	TransTermHP	BT_1612	NA	FALSE
NC_004663.1	terminator_00667	1986357	1986398	+	TransTermHP	BT_1615	NA	FALSE
NC_004663.1	terminator_00668	1988187	1988204	+	TransTermHP	BT_1617	NA	FALSE
NC_004663.1	terminator_00669	1994789	1994810	+	TransTermHP	BT_1620	NA	FALSE
NC_004663.1	terminator_00670	1998161	1998182	+	TransTermHP	BT_1622	NA	FALSE
NC_004663.1	terminator_00671	1999465	1999503	-	TransTermHP	BT_1624	NA	FALSE
NC_004663.1	terminator_00672	2001108	2001123	-	TransTermHP	BT_1625	NA	FALSE
NC_004663.1	terminator_00673	2010386	2010402	-	TransTermHP	BT_1629	NA	FALSE
NC_004663.1	terminator_00674	2017345	2017374	-	gene_converged	BT_1632	NA	FALSE
NC_004663.1	terminator_00675	2019287	2019326	-	TransTermHP	BT_1633	NA	FALSE
NC_004663.1	terminator_00676	2025899	2025920	+	gene_converged	BT_1635	NA	FALSE
NC_004663.1	terminator_00677	2027677	2027704	+	TransTermHP	BT_1636	NA	FALSE
NC_004663.1	terminator_00678	2028433	2028459	+	TransTermHP	BT_1637	NA	FALSE
NC_004663.1	terminator_00679	2030422	2030450	+	TransTermHP	BT_1638	NA	FALSE
NC_004663.1	terminator_00680	2030418	2030454	-	TransTermHP	BT_1639	NA	FALSE
NC_004663.1	terminator_00681	2031482	2031507	+	TransTermHP	BT_1640	NA	FALSE
NC_004663.1	terminator_00682	2032109	2032142	+	TransTermHP	BT_1641	NA	FALSE
NC_004663.1	terminator_00683	2032111	2032140	-	TransTermHP	BT_1642	NA	FALSE
NC_004663.1	terminator_00684	2033852	2033862	-	TransTermHP	BT_1643	NA	FALSE
NC_004663.1	terminator_00685	2039457	2039468	-	TransTermHP	BT_1650	NA	FALSE
NC_004663.1	terminator_00686	2047420	2047434	-	TransTermHP	BT_1656	NA	FALSE
NC_004663.1	terminator_00687	2048327	2048339	-	TransTermHP	BT_1657	NA	FALSE
NC_004663.1	terminator_00688	2054088	2054128	-	TransTermHP	BT_1662	NA	FALSE
NC_004663.1	terminator_00689	2054465	2054481	+	TransTermHP	BT_1661	NA	FALSE
NC_004663.1	terminator_00690	2058803	2058839	-	gene_converged;TransTermHP	BT_1666	NA	FALSE
NC_004663.1	terminator_00691	2073005	2073037	-	gene_converged;TransTermHP	BT_1681	NA	FALSE
NC_004663.1	terminator_00692	2073835	2073866	-	TransTermHP	BT_1682	NA	FALSE
NC_004663.1	terminator_00693	2080407	2080419	+	TransTermHP	BT_1684	NA	FALSE
NC_004663.1	terminator_00694	2083856	2083872	+	TransTermHP	BT_1688	NC_004663.1_transcript1005	FALSE
NC_004663.1	terminator_00695	2086569	2086611	+	gene_converged;TransTermHP	BT_1690	NA	FALSE
NC_004663.1	terminator_00696	2094101	2094116	-	TransTermHP	BT_1696	NA	FALSE
NC_004663.1	terminator_00697	2097982	2097995	-	TransTermHP	BT_1699	NA	FALSE
NC_004663.1	terminator_00698	2100732	2100744	+	TransTermHP	BT_1702	NA	FALSE
NC_004663.1	terminator_00699	2102622	2102649	-	TransTermHP	BT_1704	NA	FALSE
NC_004663.1	terminator_00700	2102630	2102647	+	TransTermHP	BT_1703	NA	FALSE
NC_004663.1	terminator_00701	2103834	2103859	+	TransTermHP	BT_1705	NA	FALSE
NC_004663.1	terminator_00702	2104065	2104092	-	TransTermHP	BT_1707	NA	FALSE
NC_004663.1	terminator_00703	2104447	2104507	+	gene_converged;TransTermHP	BT_1706	NA	FALSE
NC_004663.1	terminator_00704	2106435	2106449	-	TransTermHP	BT_1710	NA	FALSE
NC_004663.1	terminator_00705	2115237	2115255	-	TransTermHP	BT_1718	NA	FALSE
NC_004663.1	terminator_00706	2116439	2116449	-	TransTermHP	BT_1719	NA	FALSE
NC_004663.1	terminator_00707	2123660	2123674	-	TransTermHP	BT_1725	NA	FALSE
NC_004663.1	terminator_00708	2124568	2124580	-	TransTermHP	BT_1726	NA	FALSE
NC_004663.1	terminator_00709	2125978	2126003	-	TransTermHP	BT_1727	NA	FALSE
NC_004663.1	terminator_00710	2135169	2135194	+	gene_converged	BT_1733	NA	FALSE
NC_004663.1	terminator_00711	2153165	2153188	+	TransTermHP	BT_1744	NA	FALSE
NC_004663.1	terminator_00712	2152861	2152900	-	TransTermHP	BT_1745	NA	FALSE
NC_004663.1	terminator_00713	2155829	2155842	+	TransTermHP	BT_1746	NC_004663.1_transcript1043	FALSE
NC_004663.1	terminator_00714	2159442	2159470	-	TransTermHP	BT_1749	NA	FALSE
NC_004663.1	terminator_00715	2160387	2160426	-	gene_converged	BT_1750	NA	FALSE
NC_004663.1	terminator_00716	2164616	2164645	-	gene_converged	BT_1754	NA	FALSE
NC_004663.1	terminator_00717	2167691	2167702	-	TransTermHP	BT_1755	NA	FALSE
NC_004663.1	terminator_00718	2170521	2170576	-	gene_converged;TransTermHP	BT_1757	NA	FALSE
NC_004663.1	terminator_00719	2170527	2170574	+	gene_converged;TransTermHP	BT_1756	NA	FALSE
NC_004663.1	terminator_00720	2184468	2184484	+	TransTermHP	BT_1764	NA	FALSE
NC_004663.1	terminator_00721	2186696	2186716	-	TransTermHP	BT_1766	NA	FALSE
NC_004663.1	terminator_00722	2189491	2189507	+	TransTermHP	BT_1767	NA	FALSE
NC_004663.1	terminator_00723	2195096	2195153	+	TransTermHP	BT_1769	NA	FALSE
NC_004663.1	terminator_00724	2198308	2198338	+	TransTermHP	BT_1770	NA	FALSE
NC_004663.1	terminator_00725	2198413	2198441	-	gene_converged	BT_1771	NA	FALSE
NC_004663.1	terminator_00726	2213817	2213848	+	TransTermHP	BT_1776	NA	FALSE
NC_004663.1	terminator_00727	2214236	2214272	-	gene_converged	BT_1777	NA	FALSE
NC_004663.1	terminator_00728	2217567	2217584	-	TransTermHP	BT_1778	NA	FALSE
NC_004663.1	terminator_00729	2227681	2227711	-	TransTermHP	BT_1782	NA	FALSE
NC_004663.1	terminator_00730	2231708	2231746	-	gene_converged;TransTermHP	BT_1785	NA	FALSE
NC_004663.1	terminator_00731	2231709	2231746	+	gene_converged;TransTermHP	BT_1784	NA	FALSE
NC_004663.1	terminator_00732	2235963	2235998	+	TransTermHP	BT_1788	NA	FALSE
NC_004663.1	terminator_00733	2237344	2237373	-	TransTermHP	BT_1790	NA	FALSE
NC_004663.1	terminator_00734	2237531	2237553	+	gene_converged	BT_1789	NA	FALSE
NC_004663.1	terminator_00735	2238258	2238291	-	TransTermHP	BT_1791	NA	FALSE
NC_004663.1	terminator_00736	2242899	2242920	-	TransTermHP	BT_1793	NA	FALSE
NC_004663.1	terminator_00737	2244721	2244731	-	TransTermHP	BT_1794	NA	FALSE
NC_004663.1	terminator_00738	2246721	2246731	-	TransTermHP	BT_1796	NA	FALSE
NC_004663.1	terminator_00739	2248777	2248796	-	TransTermHP	BT_1797	NA	FALSE
NC_004663.1	terminator_00740	2254284	2254322	+	gene_converged;TransTermHP	BT_1799	NA	FALSE
NC_004663.1	terminator_00741	2261282	2261326	+	TransTermHP	BT_1803	NA	FALSE
NC_004663.1	terminator_00742	2265470	2265494	+	TransTermHP	BT_1806	NA	FALSE
NC_004663.1	terminator_00743	2273423	2273455	+	TransTermHP	BT_1810	NA	FALSE
NC_004663.1	terminator_00744	2280551	2280588	+	TransTermHP	BT_1818	NA	FALSE
NC_004663.1	terminator_00745	2283420	2283430	+	TransTermHP	BT_1821	NA	FALSE
NC_004663.1	terminator_00746	2284203	2284249	+	TransTermHP	BT_1822	NA	FALSE
NC_004663.1	terminator_00747	2286940	2286985	+	gene_converged	BT_1825	NA	FALSE
NC_004663.1	terminator_00748	2286682	2286705	-	TransTermHP	BT_1826	NA	FALSE
NC_004663.1	terminator_00749	2290207	2290224	-	TransTermHP	BT_1827	NA	FALSE
NC_004663.1	terminator_00750	2292064	2292092	-	TransTermHP	BT_1828	NA	FALSE
NC_004663.1	terminator_00751	2295556	2295578	-	TransTermHP	BT_1830	NC_004663.1_transcript1105	FALSE
NC_004663.1	terminator_00752	2297502	2297542	-	TransTermHP	BT_1833	NA	FALSE
NC_004663.1	terminator_00753	2297989	2298022	+	TransTermHP	BT_1832	NA	FALSE
NC_004663.1	terminator_00754	2305023	2305049	+	TransTermHP	BT_1836	NA	FALSE
NC_004663.1	terminator_00755	2308949	2309001	-	TransTermHP	BT_1839	NA	FALSE
NC_004663.1	terminator_00756	2308950	2309000	+	TransTermHP	BT_1838	NA	FALSE
NC_004663.1	terminator_00757	2316596	2316606	-	TransTermHP	BT_1845	NA	FALSE
NC_004663.1	terminator_00758	2322141	2322189	-	TransTermHP	BT_1850	NA	FALSE
NC_004663.1	terminator_00759	2322687	2322703	+	TransTermHP	BT_1849	NA	FALSE
NC_004663.1	terminator_00760	2323095	2323143	-	gene_converged	BT_1851	NA	FALSE
NC_004663.1	terminator_00761	2327283	2327322	+	gene_converged	BT_1853	NA	FALSE
NC_004663.1	terminator_00762	2328050	2328061	-	TransTermHP	BT_1856	NA	FALSE
NC_004663.1	terminator_00763	2328631	2328642	+	TransTermHP	BT_1855	NA	FALSE
NC_004663.1	terminator_00764	2329872	2329903	-	TransTermHP	BT_1857	NA	FALSE
NC_004663.1	terminator_00765	2336539	2336568	-	TransTermHP	BT_1862	NA	FALSE
NC_004663.1	terminator_00766	2337441	2337452	-	TransTermHP	BT_r05	NC_004663.1_transcript1135	FALSE
NC_004663.1	terminator_00767	2342757	2342779	+	gene_converged	BT_1863	NA	FALSE
NC_004663.1	terminator_00768	2342995	2343040	-	gene_converged;TransTermHP	BT_1864	NA	FALSE
NC_004663.1	terminator_00769	2343758	2343792	-	TransTermHP	BT_1865	NA	FALSE
NC_004663.1	terminator_00770	2344749	2344759	-	TransTermHP	BT_1867	NA	FALSE
NC_004663.1	terminator_00771	2345454	2345485	-	TransTermHP	BT_1868	NA	FALSE
NC_004663.1	terminator_00772	2348009	2348022	+	TransTermHP	BT_1869	NA	FALSE
NC_004663.1	terminator_00773	2348878	2348939	+	gene_converged	BT_1870	NA	FALSE
NC_004663.1	terminator_00774	2349724	2349777	-	gene_converged;TransTermHP	BT_1871	NA	FALSE
NC_004663.1	terminator_00775	2351893	2351906	-	TransTermHP	BT_1872	NA	FALSE
NC_004663.1	terminator_00776	2354328	2354342	-	TransTermHP	BT_1873	NA	FALSE
NC_004663.1	terminator_00777	2355360	2355370	-	TransTermHP	BT_1874	NA	FALSE
NC_004663.1	terminator_00778	2360772	2360786	-	TransTermHP	BT_1876	NA	FALSE
NC_004663.1	terminator_00779	2362081	2362107	-	TransTermHP	BT_1877	NA	FALSE
NC_004663.1	terminator_00780	2362754	2362782	-	TransTermHP	BT_1878	NA	FALSE
NC_004663.1	terminator_00781	2370033	2370066	+	TransTermHP	BT_1882	NA	FALSE
NC_004663.1	terminator_00782	2370242	2370285	-	gene_converged;TransTermHP	BT_1883	NA	FALSE
NC_004663.1	terminator_00783	2371704	2371730	-	TransTermHP	BT_1884	NA	FALSE
NC_004663.1	terminator_00784	2373507	2373526	-	TransTermHP	BT_1886	NA	FALSE
NC_004663.1	terminator_00785	2374940	2374960	-	TransTermHP	BT_1887	NA	FALSE
NC_004663.1	terminator_00786	2376142	2376160	-	TransTermHP	BT_1889	NA	FALSE
NC_004663.1	terminator_00787	2376598	2376622	+	TransTermHP	BT_1888	NA	FALSE
NC_004663.1	terminator_00788	2379167	2379181	+	TransTermHP	BT_1890	NA	FALSE
NC_004663.1	terminator_00789	2379671	2379714	+	TransTermHP	BT_1891	NA	FALSE
NC_004663.1	terminator_00790	2380438	2380451	-	TransTermHP	BT_1893	NA	FALSE
NC_004663.1	terminator_00791	2387792	2387804	-	TransTermHP	BT_1899	NA	FALSE
NC_004663.1	terminator_00792	2388135	2388163	+	gene_converged;TransTermHP	BT_1898	NA	FALSE
NC_004663.1	terminator_00793	2388922	2388933	-	TransTermHP	BT_1900	NA	FALSE
NC_004663.1	terminator_00794	2392931	2392956	+	TransTermHP	BT_1902	NA	FALSE
NC_004663.1	terminator_00795	2393328	2393342	+	TransTermHP	BT_1903	NA	FALSE
NC_004663.1	terminator_00796	2394472	2394522	-	gene_converged;TransTermHP	BT_1905	NA	FALSE
NC_004663.1	terminator_00797	2394481	2394511	+	TransTermHP	BT_1904	NA	FALSE
NC_004663.1	terminator_00798	2397280	2397317	+	TransTermHP	BT_1907	NA	FALSE
NC_004663.1	terminator_00799	2399882	2399896	+	TransTermHP	BT_1910	NA	FALSE
NC_004663.1	terminator_00800	2401165	2401194	-	gene_converged	BT_1912	NA	FALSE
NC_004663.1	terminator_00801	2403179	2403198	+	TransTermHP	BT_1913	NA	FALSE
NC_004663.1	terminator_00802	2409195	2409212	-	TransTermHP	BT_1919	NA	FALSE
NC_004663.1	terminator_00803	2409506	2409528	+	TransTermHP	BT_1918	NA	FALSE
NC_004663.1	terminator_00804	2411290	2411305	+	TransTermHP	BT_1920	NA	FALSE
NC_004663.1	terminator_00805	2414440	2414453	-	TransTermHP	BT_1925	NA	FALSE
NC_004663.1	terminator_00806	2414825	2414838	+	TransTermHP	BT_1924	NA	FALSE
NC_004663.1	terminator_00807	2415302	2415328	-	TransTermHP	BT_1926	NA	FALSE
NC_004663.1	terminator_00808	2422431	2422481	-	gene_converged;TransTermHP	BT_1930	NA	FALSE
NC_004663.1	terminator_00809	2422439	2422474	+	TransTermHP	BT_1929	NA	FALSE
NC_004663.1	terminator_00810	2427132	2427152	-	TransTermHP	BT_1932	NA	FALSE
NC_004663.1	terminator_00811	2427234	2427247	+	TransTermHP	BT_1931	NA	FALSE
NC_004663.1	terminator_00812	2427947	2427975	-	TransTermHP	BT_1934	NA	FALSE
NC_004663.1	terminator_00813	2428830	2428842	+	TransTermHP	BT_1933	NA	FALSE
NC_004663.1	terminator_00814	2434820	2434832	-	TransTermHP	BT_1937	NA	FALSE
NC_004663.1	terminator_00815	2441170	2441195	-	TransTermHP	BT_1940	NA	FALSE
NC_004663.1	terminator_00816	2444288	2444305	-	TransTermHP	BT_1942	NA	FALSE
NC_004663.1	terminator_00817	2444988	2444998	-	TransTermHP	BT_1943	NA	FALSE
NC_004663.1	terminator_00818	2445797	2445809	-	TransTermHP	BT_1945	NA	FALSE
NC_004663.1	terminator_00819	2446011	2446037	+	gene_converged	BT_1944	NA	FALSE
NC_004663.1	terminator_00820	2446725	2446742	-	TransTermHP	BT_1946	NA	FALSE
NC_004663.1	terminator_00821	2448367	2448396	+	TransTermHP	BT_1948	NA	FALSE
NC_004663.1	terminator_00822	2448367	2448396	-	TransTermHP	BT_1949	NA	FALSE
NC_004663.1	terminator_00823	2460698	2460718	-	TransTermHP	BT_1959	NA	FALSE
NC_004663.1	terminator_00824	2461871	2461885	-	TransTermHP	BT_1961	NA	FALSE
NC_004663.1	terminator_00825	2462460	2462486	-	gene_converged;TransTermHP	BT_1962	NA	FALSE
NC_004663.1	terminator_00826	2464495	2464510	+	TransTermHP	BT_1963	NA	FALSE
NC_004663.1	terminator_00827	2464519	2464539	-	gene_converged	BT_1964	NA	FALSE
NC_004663.1	terminator_00828	2474730	2474763	+	TransTermHP	BT_1969	NA	FALSE
NC_004663.1	terminator_00829	2476250	2476278	+	TransTermHP	BT_1970	NA	FALSE
NC_004663.1	terminator_00830	2478245	2478271	+	TransTermHP	BT_1971	NA	FALSE
NC_004663.1	terminator_00831	2478206	2478232	-	TransTermHP	BT_1972	NA	FALSE
NC_004663.1	terminator_00832	2486037	2486061	-	TransTermHP	BT_1976	NA	FALSE
NC_004663.1	terminator_00833	2487293	2487330	-	gene_converged	BT_1977	NA	FALSE
NC_004663.1	terminator_00834	2492163	2492217	+	gene_converged;TransTermHP	BT_1980	NA	FALSE
NC_004663.1	terminator_00835	2493145	2493155	-	TransTermHP	BT_1984	NA	FALSE
NC_004663.1	terminator_00836	2493747	2493766	+	TransTermHP	BT_1983	NA	FALSE
NC_004663.1	terminator_00837	2495283	2495296	+	TransTermHP	BT_1986	NA	FALSE
NC_004663.1	terminator_00838	2497912	2497926	-	TransTermHP	BT_1988	NA	FALSE
NC_004663.1	terminator_00839	2498085	2498107	+	TransTermHP	BT_1987	NA	FALSE
NC_004663.1	terminator_00840	2499707	2499752	+	TransTermHP	BT_1989	NA	FALSE
NC_004663.1	terminator_00841	2501024	2501034	+	TransTermHP	BT_1991	NA	FALSE
NC_004663.1	terminator_00842	2508622	2508634	+	TransTermHP	BT_1994	NA	FALSE
NC_004663.1	terminator_00843	2509297	2509335	+	TransTermHP	BT_1995	NA	FALSE
NC_004663.1	terminator_00844	2510567	2510583	-	TransTermHP	BT_1997	NA	FALSE
NC_004663.1	terminator_00845	2510965	2510977	+	TransTermHP	BT_1996	NA	FALSE
NC_004663.1	terminator_00846	2516931	2516974	-	gene_converged;TransTermHP	BT_2001	NA	FALSE
NC_004663.1	terminator_00847	2518531	2518549	-	TransTermHP	BT_2002	NC_004663.1_transcript1228	FALSE
NC_004663.1	terminator_00848	2526530	2526540	-	TransTermHP	BT_2012	NA	FALSE
NC_004663.1	terminator_00849	2526851	2526867	+	TransTermHP	BT_2011	NA	FALSE
NC_004663.1	terminator_00850	2528030	2528044	-	TransTermHP	BT_2013	NA	FALSE
NC_004663.1	terminator_00851	2529886	2529911	+	gene_converged	BT_2014	NA	FALSE
NC_004663.1	terminator_00852	2530401	2530414	+	TransTermHP	BT_2015	NA	FALSE
NC_004663.1	terminator_00853	2537317	2537362	+	gene_converged;TransTermHP	BT_2020	NA	FALSE
NC_004663.1	terminator_00854	2537548	2537584	-	gene_converged	BT_2021	NA	FALSE
NC_004663.1	terminator_00855	2538792	2538811	-	TransTermHP	BT_2023	NA	FALSE
NC_004663.1	terminator_00856	2539579	2539594	+	TransTermHP	BT_2022	NA	FALSE
NC_004663.1	terminator_00857	2541311	2541323	-	TransTermHP	BT_2024	NA	FALSE
NC_004663.1	terminator_00858	2542473	2542486	-	TransTermHP	BT_2025	NA	FALSE
NC_004663.1	terminator_00859	2545710	2545722	-	TransTermHP	BT_2029	NA	FALSE
NC_004663.1	terminator_00860	2553386	2553424	+	gene_converged;TransTermHP	BT_2033	NA	FALSE
NC_004663.1	terminator_00861	2557306	2557332	+	TransTermHP	BT_2037	NA	FALSE
NC_004663.1	terminator_00862	2563799	2563809	-	TransTermHP	BT_2042	NA	FALSE
NC_004663.1	terminator_00863	2564282	2564310	+	TransTermHP	BT_2041	NA	FALSE
NC_004663.1	terminator_00864	2566938	2566950	-	TransTermHP	BT_2045	NA	FALSE
NC_004663.1	terminator_00865	2570141	2570178	-	TransTermHP	BT_2049	NA	FALSE
NC_004663.1	terminator_00866	2570261	2570272	+	TransTermHP	BT_2048	NA	FALSE
NC_004663.1	terminator_00867	2572166	2572176	+	TransTermHP	BT_2050	NA	FALSE
NC_004663.1	terminator_00868	2572991	2573014	+	TransTermHP	BT_2051	NA	FALSE
NC_004663.1	terminator_00869	2574123	2574136	-	TransTermHP	BT_2054	NC_004663.1_transcript1264	FALSE
NC_004663.1	terminator_00870	2581893	2581932	-	TransTermHP	BT_2063	NA	FALSE
NC_004663.1	terminator_00871	2583274	2583288	-	TransTermHP	BT_2064	NA	FALSE
NC_004663.1	terminator_00872	2591439	2591467	+	TransTermHP	BT_2069	NA	FALSE
NC_004663.1	terminator_00873	2591439	2591467	-	TransTermHP	BT_2070	NA	FALSE
NC_004663.1	terminator_00874	2599026	2599050	+	TransTermHP	BT_2073	NA	FALSE
NC_004663.1	terminator_00875	2601507	2601517	-	TransTermHP	BT_2077	NA	FALSE
NC_004663.1	terminator_00876	2608740	2608751	+	TransTermHP	BT_2081	NA	FALSE
NC_004663.1	terminator_00877	2609241	2609256	-	TransTermHP	BT_2083	NA	FALSE
NC_004663.1	terminator_00878	2609709	2609728	+	TransTermHP	BT_2082	NA	FALSE
NC_004663.1	terminator_00879	2612949	2612987	+	TransTermHP	BT_2085	NA	FALSE
NC_004663.1	terminator_00880	2615261	2615319	+	gene_converged;TransTermHP	BT_2087	NA	FALSE
NC_004663.1	terminator_00881	2615294	2615332	-	TransTermHP	BT_2088	NA	FALSE
NC_004663.1	terminator_00882	2624189	2624233	-	gene_converged;TransTermHP	BT_2093	NA	FALSE
NC_004663.1	terminator_00883	2628709	2628721	-	TransTermHP	BT_2096	NA	FALSE
NC_004663.1	terminator_00884	2632099	2632136	+	TransTermHP	BT_2097	NA	FALSE
NC_004663.1	terminator_00885	2635133	2635146	+	TransTermHP	BT_2100	NA	FALSE
NC_004663.1	terminator_00886	2637123	2637136	+	TransTermHP	BT_2102	NA	FALSE
NC_004663.1	terminator_00887	2645155	2645165	+	TransTermHP	BT_2106	NA	FALSE
NC_004663.1	terminator_00888	2652882	2652940	+	TransTermHP	BT_2110	NA	FALSE
NC_004663.1	terminator_00889	2657170	2657188	+	TransTermHP	BT_2112	NA	FALSE
NC_004663.1	terminator_00890	2660611	2660624	-	TransTermHP	BT_2114	NA	FALSE
NC_004663.1	terminator_00891	2661091	2661119	+	TransTermHP	BT_2113	NA	FALSE
NC_004663.1	terminator_00892	2662167	2662180	+	TransTermHP	BT_2115	NA	FALSE
NC_004663.1	terminator_00893	2662928	2662967	-	TransTermHP	BT_2117	NA	FALSE
NC_004663.1	terminator_00894	2669524	2669549	-	TransTermHP	BT_2121	NA	FALSE
NC_004663.1	terminator_00895	2669969	2669986	+	TransTermHP	BT_2120	NA	FALSE
NC_004663.1	terminator_00896	2675384	2675432	-	gene_converged;TransTermHP	BT_2125	NA	FALSE
NC_004663.1	terminator_00897	2675385	2675435	+	gene_converged;TransTermHP	pgi	NA	FALSE
NC_004663.1	terminator_00898	2680574	2680613	+	gene_converged;TransTermHP	fkp	NA	FALSE
NC_004663.1	terminator_00899	2682915	2682928	+	TransTermHP	BT_2130	NA	FALSE
NC_004663.1	terminator_00900	2683423	2683446	+	TransTermHP	BT_2131	NA	FALSE
NC_004663.1	terminator_00901	2683941	2683951	-	TransTermHP	BT_2133	NA	FALSE
NC_004663.1	terminator_00902	2684673	2684686	+	TransTermHP	BT_2132	NA	FALSE
NC_004663.1	terminator_00903	2688457	2688483	-	TransTermHP	BT_2136	NA	FALSE
NC_004663.1	terminator_00904	2689364	2689382	+	TransTermHP	BT_2135	NA	FALSE
NC_004663.1	terminator_00905	2690697	2690738	-	TransTermHP	BT_2137	NA	FALSE
NC_004663.1	terminator_00906	2691884	2691897	-	TransTermHP	BT_2138	NA	FALSE
NC_004663.1	terminator_00907	2692460	2692470	-	TransTermHP	BT_2139	NA	FALSE
NC_004663.1	terminator_00908	2698921	2698931	-	TransTermHP	BT_2144	NA	FALSE
NC_004663.1	terminator_00909	2699074	2699084	+	TransTermHP	BT_2143	NA	FALSE
NC_004663.1	terminator_00910	2702552	2702580	+	TransTermHP	BT_2145	NA	FALSE
NC_004663.1	terminator_00911	2705345	2705403	+	TransTermHP	BT_2146	NA	FALSE
NC_004663.1	terminator_00912	2706580	2706591	+	TransTermHP	BT_2147	NA	FALSE
NC_004663.1	terminator_00913	2707646	2707659	+	TransTermHP	BT_2148	NA	FALSE
NC_004663.1	terminator_00914	2708398	2708433	-	TransTermHP	BT_2150	NA	FALSE
NC_004663.1	terminator_00915	2708504	2708517	+	TransTermHP	BT_2149	NA	FALSE
NC_004663.1	terminator_00916	2709959	2709991	-	gene_converged	BT_2152	NA	FALSE
NC_004663.1	terminator_00917	2710895	2710906	-	TransTermHP	BT_2153	NA	FALSE
NC_004663.1	terminator_00918	2714000	2714010	+	TransTermHP	BT_2154	NA	FALSE
NC_004663.1	terminator_00919	2714427	2714454	-	TransTermHP	BT_2156	NA	FALSE
NC_004663.1	terminator_00920	2723041	2723085	+	TransTermHP	BT_2164	NA	FALSE
NC_004663.1	terminator_00921	2723811	2723824	-	TransTermHP	BT_2166	NC_004663.1_transcript1360	FALSE
NC_004663.1	terminator_00922	2734713	2734726	-	TransTermHP	BT_2174	NA	FALSE
NC_004663.1	terminator_00923	2735350	2735401	+	TransTermHP	BT_2173	NA	FALSE
NC_004663.1	terminator_00924	2737072	2737091	+	TransTermHP	BT_2177	NA	FALSE
NC_004663.1	terminator_00925	2739595	2739610	-	TransTermHP	BT_2181	NA	FALSE
NC_004663.1	terminator_00926	2739866	2739887	+	TransTermHP	BT_2180	NA	FALSE
NC_004663.1	terminator_00927	2741381	2741415	+	gene_converged;TransTermHP	BT_2182	NA	FALSE
NC_004663.1	terminator_00928	2741431	2741463	-	gene_converged	BT_2183	NA	FALSE
NC_004663.1	terminator_00929	2745209	2745228	+	TransTermHP	BT_2186	NA	FALSE
NC_004663.1	terminator_00930	2745811	2745828	+	TransTermHP	BT_2187	NA	FALSE
NC_004663.1	terminator_00931	2746602	2746620	-	TransTermHP	BT_2189	NA	FALSE
NC_004663.1	terminator_00932	2746928	2746940	+	TransTermHP	BT_2188	NA	FALSE
NC_004663.1	terminator_00933	2760776	2760803	-	TransTermHP	BT_2197	NA	FALSE
NC_004663.1	terminator_00934	2761975	2761990	-	TransTermHP	BT_2198	NA	FALSE
NC_004663.1	terminator_00935	2765349	2765363	-	TransTermHP	BT_2200	NA	FALSE
NC_004663.1	terminator_00936	2778504	2778514	-	TransTermHP	BT_2211	NA	FALSE
NC_004663.1	terminator_00937	2779180	2779193	+	TransTermHP	BT_2210	NA	FALSE
NC_004663.1	terminator_00938	2780013	2780041	-	gene_converged	BT_2212	NA	FALSE
NC_004663.1	terminator_00939	2785067	2785101	-	TransTermHP	BT_2217	NA	FALSE
NC_004663.1	terminator_00940	2791387	2791397	-	TransTermHP	BT_2223	NA	FALSE
NC_004663.1	terminator_00941	2791983	2791995	+	TransTermHP	BT_2222	NA	FALSE
NC_004663.1	terminator_00942	2793831	2793843	-	TransTermHP	BT_2225	NA	FALSE
NC_004663.1	terminator_00943	2796479	2796508	+	TransTermHP	BT_2227	NA	FALSE
NC_004663.1	terminator_00944	2796916	2796928	-	TransTermHP	BT_2229	NC_004663.1_transcript1401	FALSE
NC_004663.1	terminator_00945	2797254	2797264	-	TransTermHP	BT_2230	NC_004663.1_transcript1401	FALSE
NC_004663.1	terminator_00946	2802924	2802937	-	TransTermHP	BT_2234	NA	FALSE
NC_004663.1	terminator_00947	2807148	2807189	-	gene_converged;TransTermHP	BT_2240	NA	FALSE
NC_004663.1	terminator_00948	2807153	2807187	+	TransTermHP	BT_2239	NA	FALSE
NC_004663.1	terminator_00949	2812603	2812631	-	TransTermHP	BT_2244	NA	FALSE
NC_004663.1	terminator_00950	2812717	2812752	+	TransTermHP	BT_2243	NA	FALSE
NC_004663.1	terminator_00951	2825987	2826021	+	TransTermHP	BT_2253	NA	FALSE
NC_004663.1	terminator_00952	2827243	2827295	+	gene_converged;TransTermHP	BT_2254	NA	FALSE
NC_004663.1	terminator_00953	2827243	2827295	-	gene_converged;TransTermHP	BT_2255	NA	FALSE
NC_004663.1	terminator_00954	2830387	2830426	-	TransTermHP	BT_2257	NA	FALSE
NC_004663.1	terminator_00955	2832594	2832625	-	TransTermHP	BT_2258	NC_004663.1_transcript1423	FALSE
NC_004663.1	terminator_00956	2844993	2845009	+	TransTermHP	BT_2265	NA	FALSE
NC_004663.1	terminator_00957	2845561	2845586	+	TransTermHP	BT_2266	NA	FALSE
NC_004663.1	terminator_00958	2851601	2851648	-	gene_converged;TransTermHP	BT_2270	NA	FALSE
NC_004663.1	terminator_00959	2851605	2851642	+	TransTermHP	BT_2269	NA	FALSE
NC_004663.1	terminator_00960	2859596	2859629	+	TransTermHP	BT_2278	NA	FALSE
NC_004663.1	terminator_00961	2860997	2861023	-	TransTermHP	BT_2281	NA	FALSE
NC_004663.1	terminator_00962	2861253	2861264	+	TransTermHP	BT_2280	NA	FALSE
NC_004663.1	terminator_00963	2864123	2864180	+	gene_converged;TransTermHP	BT_2286	NA	FALSE
NC_004663.1	terminator_00964	2864125	2864160	-	TransTermHP	BT_2287	NA	FALSE
NC_004663.1	terminator_00965	2865247	2865284	-	gene_converged	BT_2289	NA	FALSE
NC_004663.1	terminator_00966	2870306	2870317	-	TransTermHP	BT_2295	NA	FALSE
NC_004663.1	terminator_00967	2873117	2873131	-	TransTermHP	BT_2298	NA	FALSE
NC_004663.1	terminator_00968	2875840	2875857	-	TransTermHP	BT_2300	NA	FALSE
NC_004663.1	terminator_00969	2876267	2876283	-	TransTermHP	BT_2301	NA	FALSE
NC_004663.1	terminator_00970	2878373	2878398	-	TransTermHP	BT_2304	NA	FALSE
NC_004663.1	terminator_00971	2880640	2880652	+	TransTermHP	BT_2305	NA	FALSE
NC_004663.1	terminator_00972	2882258	2882270	-	TransTermHP	BT_2307	NA	FALSE
NC_004663.1	terminator_00973	2883138	2883149	+	TransTermHP	BT_2306	NA	FALSE
NC_004663.1	terminator_00974	2883395	2883422	-	TransTermHP	BT_2308	NA	FALSE
NC_004663.1	terminator_00975	2888327	2888339	-	TransTermHP	BT_2314	NA	FALSE
NC_004663.1	terminator_00976	2889098	2889118	-	TransTermHP	BT_2315	NA	FALSE
NC_004663.1	terminator_00977	2889653	2889665	-	TransTermHP	BT_2316	NA	FALSE
NC_004663.1	terminator_00978	2892460	2892480	-	TransTermHP	BT_2317	NA	FALSE
NC_004663.1	terminator_00979	2893893	2893908	-	TransTermHP	BT_2318	NA	FALSE
NC_004663.1	terminator_00980	2894710	2894734	-	gene_converged	BT_2319	NA	FALSE
NC_004663.1	terminator_00981	2897473	2897484	+	TransTermHP	BT_2320	NA	FALSE
NC_004663.1	terminator_00982	2909046	2909097	-	gene_converged	BT_2327	NA	FALSE
NC_004663.1	terminator_00983	2909053	2909100	+	gene_converged;TransTermHP	BT_2326	NA	FALSE
NC_004663.1	terminator_00984	2911085	2911108	-	gene_converged	BT_2330	NA	FALSE
NC_004663.1	terminator_00985	2914516	2914543	-	TransTermHP	BT_2332	NA	FALSE
NC_004663.1	terminator_00986	2918463	2918473	-	TransTermHP	BT_2336	NA	FALSE
NC_004663.1	terminator_00987	2919081	2919091	+	TransTermHP	BT_2335	NA	FALSE
NC_004663.1	terminator_00988	2920701	2920711	+	TransTermHP	BT_2338	NA	FALSE
NC_004663.1	terminator_00989	2923868	2923883	-	TransTermHP	BT_2344	NA	FALSE
NC_004663.1	terminator_00990	2924417	2924432	+	TransTermHP	BT_2343	NA	FALSE
NC_004663.1	terminator_00991	2925818	2925844	+	TransTermHP	BT_2346	NA	FALSE
NC_004663.1	terminator_00992	2926871	2926886	+	TransTermHP	BT_2348	NA	FALSE
NC_004663.1	terminator_00993	2928522	2928558	+	TransTermHP	BT_2349	NA	FALSE
NC_004663.1	terminator_00994	2931303	2931347	-	gene_converged	BT_2353	NA	FALSE
NC_004663.1	terminator_00995	2931320	2931335	+	TransTermHP	BT_2352	NA	FALSE
NC_004663.1	terminator_00996	2938146	2938174	-	gene_converged;TransTermHP	BT_2358	NA	FALSE
NC_004663.1	terminator_00997	2938436	2938452	+	TransTermHP	BT_2357	NA	FALSE
NC_004663.1	terminator_00998	2940863	2940886	+	TransTermHP	BT_2359	NA	FALSE
NC_004663.1	terminator_00999	2940959	2940981	-	gene_converged	BT_2360	NA	FALSE
NC_004663.1	terminator_01000	2947401	2947411	+	TransTermHP	BT_2363	NA	FALSE
NC_004663.1	terminator_01001	2953080	2953093	+	TransTermHP	BT_2366	NA	FALSE
NC_004663.1	terminator_01002	2954362	2954421	-	gene_converged	BT_2368	NA	FALSE
NC_004663.1	terminator_01003	2954468	2954478	+	TransTermHP	BT_2367	NA	FALSE
NC_004663.1	terminator_01004	2956533	2956578	+	gene_converged;TransTermHP	BT_2370	NA	FALSE
NC_004663.1	terminator_01005	2956540	2956573	-	gene_converged;TransTermHP	BT_2371	NA	FALSE
NC_004663.1	terminator_01006	2958428	2958461	-	gene_converged	BT_2373	NA	FALSE
NC_004663.1	terminator_01007	2958525	2958549	+	gene_converged	BT_2372	NA	FALSE
NC_004663.1	terminator_01008	2962320	2962338	+	TransTermHP	BT_2375	NA	FALSE
NC_004663.1	terminator_01009	2963152	2963175	-	TransTermHP	BT_2377	NA	FALSE
NC_004663.1	terminator_01010	2963393	2963421	+	gene_converged;TransTermHP	BT_2376	NA	FALSE
NC_004663.1	terminator_01011	2966859	2966869	-	TransTermHP	BT_2379	NA	FALSE
NC_004663.1	terminator_01012	2969494	2969552	-	gene_converged;TransTermHP	BT_2381	NA	FALSE
NC_004663.1	terminator_01013	2969681	2969691	+	TransTermHP	BT_2380	NA	FALSE
NC_004663.1	terminator_01014	2971710	2971756	+	TransTermHP	BT_2382	NA	FALSE
NC_004663.1	terminator_01015	2972382	2972424	-	TransTermHP	BT_2384	NA	FALSE
NC_004663.1	terminator_01016	2972389	2972440	+	TransTermHP	BT_2383	NA	FALSE
NC_004663.1	terminator_01017	2974032	2974051	-	TransTermHP	BT_2386	NA	FALSE
NC_004663.1	terminator_01018	2974471	2974483	+	TransTermHP	BT_2385	NA	FALSE
NC_004663.1	terminator_01019	2976633	2976664	-	TransTermHP	BT_2389	NA	FALSE
NC_004663.1	terminator_01020	2980089	2980115	+	TransTermHP	BT_2390	NA	FALSE
NC_004663.1	terminator_01021	2980089	2980115	-	TransTermHP	BT_2391	NA	FALSE
NC_004663.1	terminator_01022	2991992	2992043	+	TransTermHP	BT_2395	NA	FALSE
NC_004663.1	terminator_01023	2993876	2993919	+	TransTermHP	BT_2398	NA	FALSE
NC_004663.1	terminator_01024	2995178	2995216	+	TransTermHP	BT_2399	NA	FALSE
NC_004663.1	terminator_01025	2995496	2995511	-	TransTermHP	BT_2400	NA	FALSE
NC_004663.1	terminator_01026	3002928	3002949	+	TransTermHP	BT_2404	NA	FALSE
NC_004663.1	terminator_01027	3010461	3010494	-	TransTermHP	BT_2410	NA	FALSE
NC_004663.1	terminator_01028	3011353	3011367	-	TransTermHP	BT_2411	NA	FALSE
NC_004663.1	terminator_01029	3016890	3016904	-	TransTermHP	BT_2416	NC_004663.1_transcript1516	FALSE
NC_004663.1	terminator_01030	3020888	3020926	-	TransTermHP	BT_2419	NA	FALSE
NC_004663.1	terminator_01031	3025904	3025914	-	TransTermHP	BT_2423	NA	FALSE
NC_004663.1	terminator_01032	3031446	3031457	-	TransTermHP	BT_r08	NC_004663.1_transcript1524	FALSE
NC_004663.1	terminator_01033	3036562	3036581	+	TransTermHP	BT_2426	NA	FALSE
NC_004663.1	terminator_01034	3037446	3037483	-	TransTermHP	BT_2427	NA	FALSE
NC_004663.1	terminator_01035	3038699	3038742	-	TransTermHP	BT_2428	NA	FALSE
NC_004663.1	terminator_01036	3039357	3039398	-	TransTermHP	BT_2429	NA	FALSE
NC_004663.1	terminator_01037	3043083	3043095	-	TransTermHP	BT_2432	NA	FALSE
NC_004663.1	terminator_01038	3043537	3043557	+	TransTermHP	BT_2431	NA	FALSE
NC_004663.1	terminator_01039	3046117	3046144	-	TransTermHP	BT_2433	NA	FALSE
NC_004663.1	terminator_01040	3050569	3050607	+	TransTermHP	BT_2435	NA	FALSE
NC_004663.1	terminator_01041	3050569	3050607	-	TransTermHP	BT_2436	NA	FALSE
NC_004663.1	terminator_01042	3053364	3053398	-	TransTermHP	BT_2439	NA	FALSE
NC_004663.1	terminator_01043	3058448	3058481	-	TransTermHP	BT_2442	NA	FALSE
NC_004663.1	terminator_01044	3061093	3061104	-	TransTermHP	BT_2444	NA	FALSE
NC_004663.1	terminator_01045	3062764	3062798	-	TransTermHP	BT_2445	NA	FALSE
NC_004663.1	terminator_01046	3066037	3066091	-	gene_converged;TransTermHP	BT_2448	NA	FALSE
NC_004663.1	terminator_01047	3066411	3066422	+	TransTermHP	BT_2447	NA	FALSE
NC_004663.1	terminator_01048	3070646	3070688	+	TransTermHP	BT_2452	NA	FALSE
NC_004663.1	terminator_01049	3071019	3071031	-	TransTermHP	BT_2455	NA	FALSE
NC_004663.1	terminator_01050	3071478	3071496	+	TransTermHP	BT_2454	NA	FALSE
NC_004663.1	terminator_01051	3072031	3072059	-	TransTermHP	BT_2456	NA	FALSE
NC_004663.1	terminator_01052	3074660	3074672	-	TransTermHP	BT_2458	NA	FALSE
NC_004663.1	terminator_01053	3084877	3084908	-	TransTermHP	BT_2463	NA	FALSE
NC_004663.1	terminator_01054	3086231	3086256	+	TransTermHP	BT_2464	NA	FALSE
NC_004663.1	terminator_01055	3089132	3089151	+	TransTermHP	BT_2467	NA	FALSE
NC_004663.1	terminator_01056	3089782	3089806	+	gene_converged	BT_2468	NA	FALSE
NC_004663.1	terminator_01057	3089721	3089758	-	TransTermHP	BT_2469	NA	FALSE
NC_004663.1	terminator_01058	3091555	3091568	+	TransTermHP	BT_2471	NA	FALSE
NC_004663.1	terminator_01059	3091250	3091266	-	TransTermHP	BT_2472	NA	FALSE
NC_004663.1	terminator_01060	3091972	3092004	-	TransTermHP	BT_2473	NA	FALSE
NC_004663.1	terminator_01061	3094271	3094288	-	TransTermHP	BT_2474	NA	FALSE
NC_004663.1	terminator_01062	3100982	3101032	-	TransTermHP	BT_2479	NA	FALSE
NC_004663.1	terminator_01063	3103677	3103690	-	TransTermHP	BT_2481	NA	FALSE
NC_004663.1	terminator_01064	3104565	3104588	+	TransTermHP	BT_2482	NA	FALSE
NC_004663.1	terminator_01065	3106150	3106168	+	TransTermHP	BT_2483	NA	FALSE
NC_004663.1	terminator_01066	3106921	3106931	-	TransTermHP	BT_2485	NA	FALSE
NC_004663.1	terminator_01067	3108278	3108309	-	TransTermHP	BT_2486	NA	FALSE
NC_004663.1	terminator_01068	3111436	3111469	-	TransTermHP	BT_2488	NA	FALSE
NC_004663.1	terminator_01069	3112155	3112172	+	TransTermHP	BT_2487	NA	FALSE
NC_004663.1	terminator_01070	3113637	3113649	-	TransTermHP	BT_2491	NA	FALSE
NC_004663.1	terminator_01071	3114257	3114269	+	TransTermHP	BT_2490	NA	FALSE
NC_004663.1	terminator_01072	3117255	3117265	+	TransTermHP	BT_2494	NA	FALSE
NC_004663.1	terminator_01073	3122395	3122439	+	TransTermHP	BT_2498	NA	FALSE
NC_004663.1	terminator_01074	3126235	3126283	-	gene_converged	BT_2502	NA	FALSE
NC_004663.1	terminator_01075	3126907	3126917	+	TransTermHP	BT_2501	NA	FALSE
NC_004663.1	terminator_01076	3134268	3134278	+	TransTermHP	BT_2509	NA	FALSE
NC_004663.1	terminator_01077	3135361	3135400	-	TransTermHP	BT_2511	NA	FALSE
NC_004663.1	terminator_01078	3139288	3139303	-	TransTermHP	BT_2514	NA	FALSE
NC_004663.1	terminator_01079	3139674	3139713	-	TransTermHP	BT_2515	NA	FALSE
NC_004663.1	terminator_01080	3140819	3140864	+	gene_converged;TransTermHP	BT_2516	NA	FALSE
NC_004663.1	terminator_01081	3141285	3141338	-	gene_converged;TransTermHP	BT_2517	NA	FALSE
NC_004663.1	terminator_01082	3147959	3147992	+	TransTermHP	BT_2522	NA	FALSE
NC_004663.1	terminator_01083	3155687	3155699	-	TransTermHP	BT_2526	NA	FALSE
NC_004663.1	terminator_01084	3155845	3155864	+	TransTermHP	BT_2525	NA	FALSE
NC_004663.1	terminator_01085	3159916	3159966	+	TransTermHP	BT_2528	NA	FALSE
NC_004663.1	terminator_01086	3161389	3161401	+	TransTermHP	BT_2529	NA	FALSE
NC_004663.1	terminator_01087	3162752	3162771	+	gene_converged	BT_2530	NA	FALSE
NC_004663.1	terminator_01088	3167915	3167925	+	TransTermHP	BT_2532	NA	FALSE
NC_004663.1	terminator_01089	3169819	3169842	+	TransTermHP	BT_2534	NA	FALSE
NC_004663.1	terminator_01090	3170211	3170228	+	TransTermHP	BT_2535	NA	FALSE
NC_004663.1	terminator_01091	3170666	3170678	-	TransTermHP	BT_2537	NA	FALSE
NC_004663.1	terminator_01092	3170725	3170750	+	TransTermHP	BT_2536	NA	FALSE
NC_004663.1	terminator_01093	3172099	3172140	+	gene_converged;TransTermHP	BT_2538	NA	FALSE
NC_004663.1	terminator_01094	3180128	3180139	-	TransTermHP	BT_2547	NA	FALSE
NC_004663.1	terminator_01095	3180580	3180598	+	TransTermHP	BT_2546	NA	FALSE
NC_004663.1	terminator_01096	3181820	3181833	-	TransTermHP	BT_2549	NA	FALSE
NC_004663.1	terminator_01097	3185896	3185915	+	TransTermHP	BT_2552	NA	FALSE
NC_004663.1	terminator_01098	3188863	3188893	+	TransTermHP	BT_2555	NA	FALSE
NC_004663.1	terminator_01099	3189475	3189488	+	TransTermHP	BT_2556	NA	FALSE
NC_004663.1	terminator_01100	3190344	3190405	+	gene_converged	BT_2557	NA	FALSE
NC_004663.1	terminator_01101	3192602	3192618	+	TransTermHP	BT_2558	NA	FALSE
NC_004663.1	terminator_01102	3197713	3197729	-	TransTermHP	BT_2561	NA	FALSE
NC_004663.1	terminator_01103	3204296	3204321	+	TransTermHP	BT_2566	NA	FALSE
NC_004663.1	terminator_01104	3204296	3204321	-	TransTermHP	BT_2567	NA	FALSE
NC_004663.1	terminator_01105	3207323	3207371	+	gene_converged;TransTermHP	BT_2569	NA	FALSE
NC_004663.1	terminator_01106	3210050	3210075	-	gene_converged	BT_2572	NA	FALSE
NC_004663.1	terminator_01107	3212901	3212940	-	TransTermHP	BT_2574	NA	FALSE
NC_004663.1	terminator_01108	3216188	3216230	+	TransTermHP	BT_2576	NA	FALSE
NC_004663.1	terminator_01109	3216195	3216223	-	TransTermHP	BT_2577	NA	FALSE
NC_004663.1	terminator_01110	3224772	3224785	-	TransTermHP	BT_2580	NA	FALSE
NC_004663.1	terminator_01111	3229018	3229028	+	TransTermHP	BT_2586	NA	FALSE
NC_004663.1	terminator_01112	3230196	3230248	+	TransTermHP	BT_2587	NA	FALSE
NC_004663.1	terminator_01113	3232038	3232060	+	TransTermHP	BT_2589	NA	FALSE
NC_004663.1	terminator_01114	3233538	3233552	+	TransTermHP	BT_2590	NA	FALSE
NC_004663.1	terminator_01115	3234062	3234088	+	TransTermHP	BT_2591	NA	FALSE
NC_004663.1	terminator_01116	3234336	3234347	-	TransTermHP	BT_2593	NA	FALSE
NC_004663.1	terminator_01117	3235085	3235099	+	TransTermHP	BT_2592	NA	FALSE
NC_004663.1	terminator_01118	3235025	3235049	-	gene_converged	BT_2594	NA	FALSE
NC_004663.1	terminator_01119	3243384	3243396	-	TransTermHP	BT_2603	NA	FALSE
NC_004663.1	terminator_01120	3248117	3248162	-	gene_converged;TransTermHP	BT_2607	NA	FALSE
NC_004663.1	terminator_01121	3248122	3248164	+	gene_converged;TransTermHP	BT_2606	NA	FALSE
NC_004663.1	terminator_01122	3250600	3250619	+	TransTermHP	BT_2610	NA	FALSE
NC_004663.1	terminator_01123	3251415	3251427	+	TransTermHP	BT_2612	NA	FALSE
NC_004663.1	terminator_01124	3254695	3254745	+	gene_converged;TransTermHP	BT_2614	NA	FALSE
NC_004663.1	terminator_01125	3254765	3254779	-	TransTermHP	BT_2615	NA	FALSE
NC_004663.1	terminator_01126	3256401	3256413	-	TransTermHP	BT_2617	NA	FALSE
NC_004663.1	terminator_01127	3257061	3257072	+	TransTermHP	BT_2616	NA	FALSE
NC_004663.1	terminator_01128	3258532	3258550	-	TransTermHP	BT_2618	NA	FALSE
NC_004663.1	terminator_01129	3262908	3262918	-	TransTermHP	BT_2620	NA	FALSE
NC_004663.1	terminator_01130	3268412	3268426	-	TransTermHP	BT_2623	NA	FALSE
NC_004663.1	terminator_01131	3273021	3273031	-	TransTermHP	BT_2626	NA	FALSE
NC_004663.1	terminator_01132	3277898	3277910	-	TransTermHP	BT_2628	NA	FALSE
NC_004663.1	terminator_01133	3285519	3285535	+	TransTermHP	BT_2630	NA	FALSE
NC_004663.1	terminator_01134	3288707	3288724	-	gene_converged	BT_2634	NA	FALSE
NC_004663.1	terminator_01135	3288814	3288833	+	TransTermHP	BT_2633	NA	FALSE
NC_004663.1	terminator_01136	3290279	3290299	-	TransTermHP	BT_2636	NA	FALSE
NC_004663.1	terminator_01137	3290688	3290710	-	TransTermHP	BT_2637	NA	FALSE
NC_004663.1	terminator_01138	3291311	3291323	-	TransTermHP	BT_2639	NA	FALSE
NC_004663.1	terminator_01139	3291550	3291562	+	TransTermHP	BT_2638	NA	FALSE
NC_004663.1	terminator_01140	3292475	3292494	-	TransTermHP	BT_2640	NA	FALSE
NC_004663.1	terminator_01141	3293119	3293132	-	TransTermHP	BT_2641	NA	FALSE
NC_004663.1	terminator_01142	3297843	3297862	+	TransTermHP	BT_2644	NA	FALSE
NC_004663.1	terminator_01143	3302561	3302610	+	TransTermHP	BT_2649	NA	FALSE
NC_004663.1	terminator_01144	3302567	3302605	-	TransTermHP	BT_2650	NA	FALSE
NC_004663.1	terminator_01145	3306121	3306147	-	TransTermHP	BT_2655	NA	FALSE
NC_004663.1	terminator_01146	3306559	3306592	+	gene_converged;TransTermHP	BT_2654	NA	FALSE
NC_004663.1	terminator_01147	3309902	3309913	-	TransTermHP	BT_2656	NA	FALSE
NC_004663.1	terminator_01148	3315469	3315480	-	TransTermHP	BT_2660	NA	FALSE
NC_004663.1	terminator_01149	3316288	3316302	-	TransTermHP	BT_2661	NA	FALSE
NC_004663.1	terminator_01150	3325637	3325647	+	TransTermHP	BT_2671	NA	FALSE
NC_004663.1	terminator_01151	3325696	3325707	-	TransTermHP	BT_r11	NC_004663.1_transcript1657	FALSE
NC_004663.1	terminator_01152	3330813	3330832	+	TransTermHP	BT_2672	NA	FALSE
NC_004663.1	terminator_01153	3331953	3331996	+	TransTermHP	BT_2673	NA	FALSE
NC_004663.1	terminator_01154	3333699	3333744	-	TransTermHP	BT_2675	NA	FALSE
NC_004663.1	terminator_01155	3334895	3334939	-	TransTermHP	BT_2676	NA	FALSE
NC_004663.1	terminator_01156	3336186	3336214	+	gene_converged;TransTermHP	BT_2677	NA	FALSE
NC_004663.1	terminator_01157	3336203	3336221	-	TransTermHP	BT_2678	NA	FALSE
NC_004663.1	terminator_01158	3338065	3338077	-	TransTermHP	BT_2680	NA	FALSE
NC_004663.1	terminator_01159	3345454	3345490	-	TransTermHP	BT_2685	NA	FALSE
NC_004663.1	terminator_01160	3345822	3345835	+	TransTermHP	BT_2684	NA	FALSE
NC_004663.1	terminator_01161	3352356	3352396	-	TransTermHP	BT_2690	NA	FALSE
NC_004663.1	terminator_01162	3358883	3358897	-	TransTermHP	BT_2695	NC_004663.1_transcript1678	FALSE
NC_004663.1	terminator_01163	3359915	3359972	+	TransTermHP	BT_2696	NA	FALSE
NC_004663.1	terminator_01164	3362479	3362491	+	TransTermHP	BT_2697	NA	FALSE
NC_004663.1	terminator_01165	3363270	3363304	-	TransTermHP	BT_2699	NA	FALSE
NC_004663.1	terminator_01166	3370606	3370616	-	TransTermHP	BT_2711	NC_004663.1_transcript1685	FALSE
NC_004663.1	terminator_01167	3381524	3381535	-	TransTermHP	BT_2731	NC_004663.1_transcript1685	FALSE
NC_004663.1	terminator_01168	3382408	3382451	-	gene_converged	BT_2733	NA	FALSE
NC_004663.1	terminator_01169	3393712	3393722	-	TransTermHP	BT_t44	NC_004663.1_transcript1694	FALSE
NC_004663.1	terminator_01170	3399200	3399244	+	TransTermHP	BT_2743	NA	FALSE
NC_004663.1	terminator_01171	3400313	3400328	+	TransTermHP	BT_2744	NA	FALSE
NC_004663.1	terminator_01172	3403351	3403384	+	TransTermHP	BT_2746	NA	FALSE
NC_004663.1	terminator_01173	3408150	3408174	-	TransTermHP	BT_2750	NA	FALSE
NC_004663.1	terminator_01174	3408950	3408982	+	TransTermHP	BT_2749	NA	FALSE
NC_004663.1	terminator_01175	3413425	3413446	-	TransTermHP	BT_2753	NA	FALSE
NC_004663.1	terminator_01176	3420552	3420582	+	TransTermHP	BT_2758	NA	FALSE
NC_004663.1	terminator_01177	3422196	3422222	-	TransTermHP	BT_2762	NA	FALSE
NC_004663.1	terminator_01178	3425351	3425380	-	TransTermHP	BT_2765	NA	FALSE
NC_004663.1	terminator_01179	3426199	3426217	-	TransTermHP	BT_2766	NA	FALSE
NC_004663.1	terminator_01180	3440792	3440805	-	TransTermHP	BT_2776	NA	FALSE
NC_004663.1	terminator_01181	3441297	3441313	+	TransTermHP	BT_2775	NA	FALSE
NC_004663.1	terminator_01182	3447176	3447191	+	TransTermHP	BT_2779	NA	FALSE
NC_004663.1	terminator_01183	3448473	3448519	+	gene_converged;TransTermHP	BT_2780	NA	FALSE
NC_004663.1	terminator_01184	3449995	3450047	+	TransTermHP	BT_2781	NA	FALSE
NC_004663.1	terminator_01185	3449995	3450047	-	TransTermHP	BT_2782	NA	FALSE
NC_004663.1	terminator_01186	3456129	3456150	+	TransTermHP	BT_2785	NA	FALSE
NC_004663.1	terminator_01187	3458373	3458390	-	TransTermHP	BT_2788	NA	FALSE
NC_004663.1	terminator_01188	3462018	3462032	-	TransTermHP	BT_2792	NA	FALSE
NC_004663.1	terminator_01189	3462446	3462457	+	TransTermHP	BT_2791	NA	FALSE
NC_004663.1	terminator_01190	3463052	3463064	-	TransTermHP	BT_2793	NA	FALSE
NC_004663.1	terminator_01191	3467548	3467582	-	TransTermHP	BT_2796	NA	FALSE
NC_004663.1	terminator_01192	3471819	3471876	-	TransTermHP	BT_2798	NA	FALSE
NC_004663.1	terminator_01193	3474982	3475003	-	gene_converged	BT_2800	NA	FALSE
NC_004663.1	terminator_01194	3475087	3475134	+	TransTermHP	BT_t51	NA	FALSE
NC_004663.1	terminator_01195	3489836	3489898	-	gene_converged;TransTermHP	BT_2810	NA	FALSE
NC_004663.1	terminator_01196	3489847	3489886	+	TransTermHP	BT_2809	NA	FALSE
NC_004663.1	terminator_01197	3494130	3494144	-	TransTermHP	BT_2813	NA	FALSE
NC_004663.1	terminator_01198	3497545	3497555	+	TransTermHP	BT_2815	NA	FALSE
NC_004663.1	terminator_01199	3505901	3505911	+	TransTermHP	BT_2818	NA	FALSE
NC_004663.1	terminator_01200	3515280	3515307	+	TransTermHP	BT_2823	NA	FALSE
NC_004663.1	terminator_01201	3516513	3516554	+	TransTermHP	BT_2824	NA	FALSE
NC_004663.1	terminator_01202	3518030	3518067	+	TransTermHP	BT_2825	NA	FALSE
NC_004663.1	terminator_01203	3518030	3518067	-	TransTermHP	BT_2826	NA	FALSE
NC_004663.1	terminator_01204	3524728	3524759	+	TransTermHP	BT_2827	NA	FALSE
NC_004663.1	terminator_01205	3526622	3526632	-	TransTermHP	BT_2829	NA	FALSE
NC_004663.1	terminator_01206	3526962	3526973	+	TransTermHP	BT_2828	NA	FALSE
NC_004663.1	terminator_01207	3534216	3534242	+	TransTermHP	BT_2834	NA	FALSE
NC_004663.1	terminator_01208	3537410	3537459	-	gene_converged;TransTermHP	BT_t52	NA	FALSE
NC_004663.1	terminator_01209	3537411	3537460	+	gene_converged;TransTermHP	BT_2835	NA	FALSE
NC_004663.1	terminator_01210	3540864	3540888	+	gene_converged	BT_2837	NA	FALSE
NC_004663.1	terminator_01211	3540734	3540779	-	gene_converged;TransTermHP	BT_2838	NA	FALSE
NC_004663.1	terminator_01212	3552463	3552473	+	TransTermHP	BT_2847	NA	FALSE
NC_004663.1	terminator_01213	3553933	3553954	+	TransTermHP	BT_2848	NA	FALSE
NC_004663.1	terminator_01214	3557086	3557125	+	gene_converged;TransTermHP	BT_2850	NA	FALSE
NC_004663.1	terminator_01215	3557080	3557131	-	gene_converged;TransTermHP	BT_2851	NA	FALSE
NC_004663.1	terminator_01216	3566765	3566777	-	TransTermHP	BT_2856	NA	FALSE
NC_004663.1	terminator_01217	3574477	3574500	-	TransTermHP	BT_2860	NA	FALSE
NC_004663.1	terminator_01218	3579032	3579059	-	TransTermHP	BT_2861	NA	FALSE
NC_004663.1	terminator_01219	3580692	3580713	-	TransTermHP	BT_2862	NA	FALSE
NC_004663.1	terminator_01220	3588803	3588820	-	TransTermHP	BT_2868	NA	FALSE
NC_004663.1	terminator_01221	3590596	3590636	-	gene_converged	BT_2870	NA	FALSE
NC_004663.1	terminator_01222	3593447	3593481	-	gene_converged	BT_2873	NA	FALSE
NC_004663.1	terminator_01223	3596894	3596905	-	TransTermHP	BT_2877	NA	FALSE
NC_004663.1	terminator_01224	3598944	3598959	-	TransTermHP	BT_2879	NA	FALSE
NC_004663.1	terminator_01225	3609455	3609468	-	TransTermHP	BT_2890	NA	FALSE
NC_004663.1	terminator_01226	3609607	3609623	+	TransTermHP	BT_2889	NA	FALSE
NC_004663.1	terminator_01227	3611702	3611729	+	TransTermHP	BT_2891	NA	FALSE
NC_004663.1	terminator_01228	3611622	3611649	-	gene_converged	BT_2892	NA	FALSE
NC_004663.1	terminator_01229	3613677	3613712	-	TransTermHP	BT_2893	NA	FALSE
NC_004663.1	terminator_01230	3621366	3621380	-	TransTermHP	BT_2897	NA	FALSE
NC_004663.1	terminator_01231	3625923	3625948	-	TransTermHP	BT_2898	NA	FALSE
NC_004663.1	terminator_01232	3630544	3630571	-	TransTermHP	BT_2901	NA	FALSE
NC_004663.1	terminator_01233	3646058	3646068	-	TransTermHP	BT_2910	NA	FALSE
NC_004663.1	terminator_01234	3647228	3647277	-	TransTermHP	BT_2911	NA	FALSE
NC_004663.1	terminator_01235	3660872	3660882	-	TransTermHP	BT_2919	NA	FALSE
[truncated: 806 more rows]
