# Supplementary material for: A high-resolution transcriptome map identifies small RNA regulation of metabolism in the gut microbe Bacteroides thetaiotaomicron
Source: Nat Commun. 2020 Jul 16;11:3557. doi: 10.1038/s41467-020-17348-5 (PMC7366714; doi:10.1038/s41467-020-17348-5)
Supplement: Supplementary file 10 — Source Data [file 41467_2020_17348_MOESM10_ESM.xlsx]

## Sheet: Figure 1A
Figure 1A: Growth curve
The data below represents OD600 values at indicated timepoints of three biological replicates of WT B. thetaiotaomicron grown in TYG medium
Time (h)	R1	R2	R3	Average	STD
0	0.04	0.04	0.04	0.04	0
2	0.09	0.09	0.08	0.0866667	0.00471405
3	0.15	0.15	0.15	0.15	0
4	0.32	0.31	0.29	0.306667	0.0124722
6	1.2	1.4	1.2	1.26667	0.0942809
7	1.9	2.3	1.9	2.03333	0.188562
9	3.6	4	3.8	3.8	0.163299
10	3.6	4.1	3.8	3.83333	0.20548

## Sheet: Figure 1B
Figure 1B: Venn diagram
The data below represents individual TSS loci that were used to generate the venn diagram.
pTSS	sTSS	iTSS	aTSS	oTSS
4778	110946	34229	4778	19389			Total TSS	4507
18773	111314	42360	11363	19590
33886	160639	68924	18773	22409
68354	177227	77285	19653	22451
71500	177231	100010	27015	30134
79007	180958	114585	35469	33720
99598	185600	117490	68965	33725
110944	194818	121583	71599	72773
111131	211389	134760	75656	99640
111599	268048	137873	80439	99865
116907	288246	139968	85437	117072
117433	290381	140280	98992	181014
123797	339727	143273	131921	392117
131841	362630	146428	134719	392390
131921	362834	151125	146144	512957
135773	378715	151892	153852	617128
152845	378829	153784	156258	633687
156258	389542	173949	156318	643196
156318	417731	186949	156785	643513
160337	460208	206434	173694	643619
160440	460379	208969	175382	663519
162430	495511	209708	175438	705521
163124	495520	210874	182335	754426
164579	496360	236961	186687	754558
166118	496362	242983	194205	768697
167325	506190	260955	194818	814563
175382	507261	267973	194826	884843
175438	521648	275528	194836	915939
177205	538628	276738	200113	948912
178542	557426	293632	235468	969522
178956	573130	299973	237802	975394
180973	595645	300719	241619	985894
183717	617453	305458	249397	1016177
183883	637586	313955	267973	1068687
185041	657878	328421	268048	1128865
185626	658124	332375	268053	1154689
186949	661367	337848	281251	1155106
190958	667228	353204	291508	1242750
194826	667250	353839	298109	1359346
194836	676917	358391	299375	1370907
198099	685272	379374	305417	1384739
198200	704372	414691	312767	1384903
198890	704508	417731	321663	1398647
209708	714249	431638	325918	1483439
211393	731307	452259	334795	1483500
214321	775383	460208	334996	1514998
214906	812793	467714	340774	1515041
222068	834181	475326	362602	1533516
236961	835888	483023	376029	1601469
238454	836239	485191	378715	1601761
239586	839352	497474	378829	1610332
241174	856036	497806	388111	1645333
241619	868507	503383	398380	1645457
247162	885113	510555	405190	1685538
256144	901693	525769	429115	1694237
263370	901769	536769	430472	1720231
263512	901907	538625	434971	1766003
266207	905824	538628	455312	1791474
268053	917449	561148	463126	1793991
275528	920414	575048	463148	1803908
277572	920549	584006	463473	1836309
277787	959274	584447	473883	1908489
281244	968966	590740	475649	1908548
284447	986800	608733	483414	1908554
285100	1008414	623161	489932	2088766
288249	1033953	662106	489934	2088820
290405	1033995	686780	490750	2125907
292247	1042415	687028	493957	2184143
324541	1071289	687214	495520	2198177
326796	1082655	689756	515468	2209520
326923	1083670	702746	529295	2209841
328421	1107502	713953	533081	2227842
330117	1131514	740475	538481	2243003
332375	1145864	747097	539931	2254396
336941	1169170	762197	548858	2342600
337071	1188735	766219	550222	2342658
339720	1269935	766552	552877	2349011
344812	1276415	776727	573878	2349036
362602	1317416	779171	582914	2380613
362625	1336278	787418	589138	2399771
368663	1361762	789755	600474	2401293
371466	1363938	792993	613500	2403669
373594	1371215	801884	622852	2419444
378723	1371705	810912	624835	2423147
378814	1382006	835788	635335	2441108
382066	1403975	836114	639380	2462382
388450	1408749	844344	646947	2478216
389539	1425297	847081	657917	2484307
392011	1448847	863172	658124	2484336
395353	1483344	870485	659100	2510810
396869	1493912	879221	667222	2541646
398660	1496401	897960	667228	2553499
417611	1497578	919055	707761	2598910
431638	1497581	923332	709822	2628639
450665	1499049	927411	711885	2683599
452259	1508185	951264	719933	2683605
459121	1515301	951635	734854	2690870
459273	1521556	956554	735893	2690895
460397	1531001	983088	750959	2699814
493957	1534414	984787	757605	2722820
495364	1535627	999871	763063	2888377
495513	1540968	1020051	768866	2897402
496364	1579605	1035832	769168	2917669
497112	1588705	1037034	789796	2928635
497806	1637592	1048979	790122	2936476
504857	1656566	1049535	790189	2938952
506193	1660478	1063429	806461	2939569
506616	1662175	1079021	808488	2939576
507266	1696024	1079745	808492	2955035
509391	1709813	1082655	812093	2955182
511371	1711941	1082683	812922	2967931
512917	1715560	1083355	819471	2994818
518090	1715573	1100012	838863	2995650
519190	1735045	1108617	839352	3020837
520307	1746022	1130031	849368	3020841
521650	1757425	1139315	856029	3036601
521929	1758227	1145508	868507	3036659
538625	1774107	1162515	873688	3037800
557430	1787394	1166833	873754	3058269
563244	1794060	1171053	883358	3067323
572989	1862931	1199427	889278	3073066
595649	1870826	1208526	900352	3085965
600320	1891267	1219914	900492	3106836
604324	1897968	1222483	936013	3130785
604380	1914032	1256213	960697	3130850
606833	1939507	1262281	963081	3130852
617451	1958798	1267663	972798	3190477
618400	1960992	1269434	984418	3190502
620081	2021641	1276415	990601	3192666
622955	2049303	1276491	992179	3216361
623161	2079284	1281533	1007942	3222415
625930	2104918	1283711	1010961	3222624
629217	2114977	1289142	1013511	3224261
635356	2125559	1300170	1013557	3304801
637588	2144307	1307596	1022899	3330852
639321	2149406	1348257	1022967	3330910
640284	2167550	1364273	1029710	3332895
641655	2231065	1369163	1038008	3360223
641803	2244345	1373666	1039617	3397266
646864	2274830	1396641	1039824	3423515
650766	2274832	1397772	1044411	3448597
657804	2277919	1403975	1044976	3502416
657917	2279971	1404139	1044978	3557265
661394	2291569	1409149	1072290	3579206
667221	2295818	1412127	1079285	3579211
667222	2295901	1412211	1079330	3579255
675217	2296102	1415358	1081547	3609656
675560	2300638	1424650	1081616	3611864
676790	2300887	1431760	1083635	3621414
685261	2312460	1433906	1090058	3687410
687028	2313275	1457095	1090083	3730308
693698	2316558	1462970	1096290	3730313
702375	2320098	1466953	1096334	3765656
704481	2332671	1473920	1108882	3765732
704630	2365224	1482444	1113003	3768216
707692	2395875	1490495	1131549	3768600
707761	2396029	1501646	1144918	3768606
709878	2398221	1513685	1162200	3787748
714251	2443175	1534298	1166072	3849603
714360	2463375	1536099	1169271	3886375
717752	2463482	1538761	1182023	3886506
719933	2471188	1538850	1193330	3913242
721614	2476542	1541004	1193400	3966794
723263	2489341	1552611	1212793	3979274
731300	2489386	1567172	1222412	3983554
731417	2511594	1573010	1296889	4009850
734337	2554257	1573996	1311895	4084461
734854	2567586	1576999	1317769	4101851
760823	2568885	1613940	1340087	4110614
761733	2580848	1620498	1340970	4110620
766552	2607552	1629383	1354250	4111364
767552	2610340	1629969	1356773	4173962
769746	2614133	1631873	1365342	4174152
769816	2614304	1631998	1365582	4239593
771732	2668582	1638309	1367751	4259983
775389	2668616	1643136	1369086	4392872
778396	2668751	1644416	1376956	4421335
780278	2712257	1647444	1377001	4452631
783075	2725458	1657604	1383226	4452718
790122	2725488	1658278	1383609	4465269
790189	2728001	1662627	1386269	4484595
793132	2772974	1668948	1387111	4484620
793271	2775750	1669373	1397599	4586890
796244	2785180	1674468	1397987	4586986
796943	2801155	1681961	1405073	4587032
798288	2802709	1696279	1411772	4595906
803776	2805401	1696579	1415239	4611242
805838	2807923	1697391	1421667	4611319
806616	2817484	1698249	1425297	4611415
808488	2846656	1706190	1425299	4611426
808492	2898694	1706493	1448688	4634755
810912	2936338	1706769	1450132	4676382
812791	2955871	1706771	1450430	4709852
816254	2955913	1721493	1458431	4717961
834185	2962204	1728264	1462886	4816985
834277	2962233	1730172	1463335	4817010
835559	2965284	1734636	1465361	4821180
835680	2977651	1735041	1483124	4847659
835786	2977655	1735045	1483192	4857828
835788	2977681	1736783	1485853	4858020
835993	3001493	1751729	1488731	4930190
836114	3003002	1756569	1488987	4930192
839188	3020044	1758142	1489022	4950534
839356	3047577	1768092	1497578	4976578
851081	3106802	1807340	1497581	4976603
852938	3134292	1819011	1497625	4982957
853026	3154288	1819013	1497630	4983015
856042	3156254	1828728	1498280	4988660
859561	3158138	1832663	1499052	5072116
861229	3168913	1834480	1513641	5091349
868405	3171359	1835694	1521556	5091829
868461	3171525	1840085	1521558	5195817
869278	3172364	1840192	1521621	5248429
873688	3173785	1855974	1532724	5255554
873754	3178260	1861928	1533777	5262962
877471	3181922	1863646	1534117	5262971
881277	3206574	1878469	1534752	5262981
884692	3207468	1888917	1535561	5283616
885190	3233564	1891267	1535627	5313027
894945	3303361	1896209	1535629	5313269
898784	3303382	1906891	1540755	5330525
900029	3316755	1911165	1540948	5358517
901902	3336974	1923412	1540968	5366995
903871	3341437	1924901	1541004	5381052
904077	3352284	1926365	1544049	5418875
905820	3363732	1930792	1544115	5436265
908228	3377241	1942696	1551169	5507998
908341	3416927	1943874	1565004	5617602
913884	3420937	1945128	1574177	5633495
914041	3421489	1947164	1590526	5651128
917451	3452470	1956565	1590825	5651153
919055	3471721	1960914	1595666	5667740
920412	3474794	1996898	1602587	5798067
920547	3491775	2000966	1608343	5798101
925398	3494073	2000970	1631943	5814066
927660	3497402	2003317	1638351	5823421
927760	3497599	2010198	1638913	5843797
934462	3522117	2019545	1639998	6000778
935121	3528892	2029619	1645557	6024348
941573	3529413	2036357	1645578	6062012
945125	3537646	2036930	1649220	6062014
949408	3555257	2039196	1655921	6072754
951821	3555268	2041308	1657564	6138393
952157	3625803	2049931	1658639	6138825
957419	3647136	2058168	1660231	6165357
959075	3708635	2059212	1660266	6187866
963043	3729639	2071052	1660478	6212611
969047	3752141	2080955	1696319	6229025
970512	3801693	2090349	1756526	2720
970718	3818133	2095649	1756569	4242
973057	3818204	2101948	1761944	21919
973597	3840000	2105432	1762012
975489	3876809	2137489	1768045
978385	3885059	2148241	1768092
979474	3899279	2154014	1774107
980352	3900276	2155384	1787481
980655	3925681	2169002	1794132
986796	3956785	2172658	1801507
988417	3961809	2174776	1803633
993503	3983865	2177126	1803635
996423	4017265	2182777	1807271
999871	4017381	2182784	1821414
1005380	4035629	2183205	1828088
1008410	4071742	2191063	1843301
1008936	4074331	2207183	1848539
1009545	4084581	2217411	1854972
1012495	4084620	2229576	1858971
1012692	4113370	2246460	1861540
1013511	4125674	2249791	1861928
1013557	4164990	2272742	1869824
1015009	4166790	2301478	1871894
1015939	4174395	2306454	1894142
1016059	4210570	2310359	1898985
1018515	4304445	2310363	1911205
1018572	4327827	2320291	1914032
1022899	4330786	2323267	1918171
1022967	4341915	2324229	1923794
1024893	4346833	2328082	1928273
1027001	4372499	2330507	1939507
1028280	4376511	2332671	1945082
1028403	4378657	2332811	1946666
1033997	4379971	2335974	1946733
1034075	4380076	2339908	1949041
1037034	4381386	2340494	1960855
1037967	4395829	2340856	1960992
1039617	4404197	2345235	1962048
1041416	4542398	2347661	1963568
1041556	4603878	2349990	1967140
1042413	4623756	2356556	1973571
1042526	4623760	2367712	1975039
1046061	4634609	2367715	1983122
1048979	4697739	2368145	1984753
1063429	4714201	2379447	1984758
1069042	4714338	2384633	1989352
1071179	4720419	2384681	2001010
1071300	4720432	2386546	2014292
1072386	4765520	2388922	2016192
1079285	4799521	2398726	2026072
1079330	4821471	2410380	2027270
1081547	4838742	2412352	2047927
1081616	4950578	2428110	2048263
1082683	4957496	2433684	2058635
1083676	5001981	2433686	2058681
1090058	5012859	2450703	2061130
1090083	5031555	2457871	2061187
1093084	5069576	2458028	2064220
1093671	5078023	2460395	2072855
1096290	5078193	2482631	2073711
1096334	5078197	2492892	2088879
1098381	5116214	2507176	2101568
1100012	5124525	2519290	2102155
1100124	5124529	2520130	2116750
1102525	5124536	2547465	2124167
1104757	5174574	2556589	2124504
1107449	5174748	2557407	2131354
1107731	5174835	2557704	2135326
1112963	5184003	2561855	2167757
1113362	5202241	2566750	2169436
1122110	5224166	2566844	2172756
1126310	5260237	2569847	2173595
1127112	5279136	2570898	2185791
1130031	5279179	2596650	2188256
1131491	5280978	2613633	2188262
1131549	5409007	2614569	2188910
1137562	5558918	2618797	2242401
1137700	5568488	2622630	2243259
1142723	5582218	2623303	2254477
1144363	5589920	2624601	2256687
1144918	5614986	2639550	2258617
1145821	5656851	2654938	2280082
1146365	5670265	2668816	2285510
1147566	5677745	2673645	2286482
1148926	5684931	2675995	2290522
1155215	5694185	2682585	2295818
1156901	5703996	2685935	2295901
1161118	5706968	2692245	2310461
1162063	5720050	2694976	2314680
1163572	5751453	2700989	2320098
1164251	5756634	2709045	2323311
1169173	5758879	2720953	2325186
1179154	5778262	2724158	2327750
1183746	5822747	2735927	2329896
1188480	5842857	2740649	2331627
1188725	5855691	2743504	2336870
1190370	5868099	2745531	2342382
1193330	5872175	2754490	2342531
1193400	5890691	2754498	2360809
1195051	5891797	2754510	2378054
1205194	5892426	2765239	2393314
1217443	5899069	2775526	2394970
1220250	5901931	2776375	2401735
1222412	5904631	2785180	2402303
1239280	5912278	2796274	2403028
1241775	5918050	2798539	2410750
1245246	5923089	2804508	2410814
1252698	5973469	2807966	2410985
1254021	5980244	2822444	2412120
1256912	5980248	2827610	2412158
1268233	5986101	2835323	2413632
1269938	5993056	2841521	2427872
1276491	5994430	2844373	2430513
1283424	5994432	2844609	2445344
1303376	5995726	2851887	2453301
1317283	6007574	2854581	2454490
1317447	6013778	2860564	2456156
1332815	6019490	2875719	2457061
1336296	6023007	2876129	2482564
1336383	6024145	2886051	2486067
1346802	6039819	2893769	2486071
1359059	6040955	2909610	2486073
1361764	6072657	2921892	2489341
1363840	6085573	2923662	2492514
1363940	6113110	2938454	2502603
1365409	6113125	2947649	2504900
1367693	6132160	2957908	2508870
1367751	6135553	2962659	2519331
1369163	6152550	2962691	2524149
1371219	6152731	2965284	2526928
1371703	6175616	2985273	2529205
1373666	6194866	2992747	2529241
1376956	6237737	2993652	2532322
1377001	4252	3015272	2532782
1380424	9022	3015276	2532806
1382198	21475	3016297	2543846
1382499	21595	3018297	2548434
1384119	31781	3021649	2549716
1397599		3022753	2554220
1404139		3023900	2557373
1408546		3025311	2557953
1408728		3025834	2561813
1415358		3033913	2564124
1421667		3034499	2565637
1424689		3038966	2565674
1425204		3046050	2583392
1425299		3047828	2598997
1426979		3049650	2607587
1427560		3049719	2607627
1428505		3058150	2637094
1435350		3059308	2637990
1439161		3059573	2642342
1441022		3059874	2646380
1447131		3062684	2649460
1448688		3066762	2661809
1448767		3068130	2661836
1450209		3075274	2668582
1458498		3075691	2668619
1459559		3075849	2670991
1462886		3087700	2673604
1463401		3091520	2676120
1466953		3096207	2687754
1481238		3096212	2687758
1483124		3101898	2694866
1483192		3103913	2695927
1483481		3105805	2696172
1486655		3108722	2706547
1487512		3109769	2709152
1488987		3110197	2712257
1489022		3111716	2712277
1490422		3114606	2712326
1493889		3127784	2715318
1494601		3136293	2727573
1494776		3137039	2729828
1496410		3142682	2730807
1497625		3144595	2738871
1497630		3146858	2738919
1499130		3158260	2740530
1501646		3176592	2740534
1508162		3179187	2760701
1513116		3181922	2760705
1515343		3187555	2767834
1521558		3189127	2775981
1521621		3194630	2785000
1522857		3253693	2791532
1525709		3261690	2793369
1527456		3266473	2793407
1530999		3270946	2803779
1532724		3277409	2803835
1534117		3307054	2807881
1534298		3327003	2807923
1535561		3328164	2808768
1535629		3328750	2809304
1537168		3331729	2819057
1540755		3335556	2826093
1540948		3336605	2831150
1544049		3336974	2834513
1544115		3372391	2839378
1547979		3377239	2840632
1548059		3377241	2842154
1551323		3387398	2844609
1554070		3391171	2848507
1558574		3393865	2857807
1558736		3396772	2863730
1562034		3412540	2864704
1562206		3418186	2878711
1563702		3420937	2891040
1563830		3431002	2893869
1565183		3446046	2909071
1567942		3447787	2909243
1568950		3448223	2910981
1573010		3456343	2919684
1573998		3474695	2921609
1579463		3474796	2922701
1579594		3478900	2923565
1580986		3480371	2927016
1581736		3485693	2928215
1584662		3491983	2928507
1588707		3520333	2930321
1603743		3521552	2931128
1609031		3528046	2934183
1609128		3530198	2935935
1614885		3538260	2947608
1622678		3542896	2953351
1626241		3544960	2962137
1629969		3559445	2962204
1633616		3562820	2962233
1634100		3563666	2966832
1635829		3585667	2971818
1637578		3587440	2973002
1639920		3593007	2976313
1643275		3599777	2977681
1643341		3617579	2989338
1644416		3619663	2999289
1649220		3624385	3002937
1649262		3638940	3015152
1650120		3639184	3016337
1655850		3644527	3036386
1655921		3656565	3036532
1656564		3657883	3041013
1657604		3675830	3042598
1660231		3676102	3047552
1660266		3676114	3047577
1662172		3676118	3051999
1662772		3676807	3052673
1681961		3678877	3058605
1685249		3678879	3063040
1693214		3690417	3063042
1693314		3703539	3069885
1696279		3703740	3070830
1699693		3703830	3071009
1699773		3704110	3075889
1702139		3705303	3082414
1706190		3710750	3083571
1709425		3720520	3083764
1709775		3720526	3085583
1709940		3729209	3111599
1710246		3729369	3111716
1711943		3731271	3122967
1715677		3736732	3139671
1717232		3737344	3139830
1718643		3740585	3147966
1721562		3748383	3152918
1723255		3749758	3154218
1733521		3750166	3158088
1733610		3754096	3158138
1735041		3754945	3158161
1739209		3755552	3163050
1744498		3769033	3163054
1744641		3777776	3165853
1745997		3800582	3167931
1746197		3817145	3169204
1755681		3817236	3171525
1755792		3821022	3172085
1757427		3823090	3173744
1758229		3827549	3178411
1760028		3839902	3182994
1760128		3840000	3192825
1761944		3841876	3197765
1762012		3843811	3206574
1766823		3848705	3207506
1768045		3872144	3214973
1774065		3875022	3227094
1774165		3883560	3244566
1775408		3896554	3247067
1783543		3899277	3278296
1787481		3899279	3286609
1787521		3900276	3288245
1789825		3927451	3298536
1794136		3927931	3307845
1797725		3934531	3313177
1801006		3934773	3315498
1803141		3938447	3316474
1803220		3941407	3316755
1807340		3943125	3322443
1810104		3952129	3330637
1812834		3956488	3330783
1813914		3957740	3335646
1817083		3963282	3336136
1819845		3967279	3345423
1819954		3969268	3350613
1824943		3983694	3356245
1826202		3983706	3359659
1826378		3989181	3364507
1830513		3997302	3365413
1832246		4014872	3366936
1841863		4015556	3369701
1843352		4017265	3370062
1846637		4017379	3371395
1847896		4017381	3380826
1848006		4025052	3382095
1848580		4029572	3385979
1854726		4029770	3387995
1856074		4029985	3390075
1861540		4030405	3391504
1863032		4037647	3394264
1863154		4039159	3395493
1870932		4039178	3399316
1874058		4054494	3406337
1874736		4064611	3406383
1881325		4065042	3414090
1883989		4072595	3416884
1886742		4075378	3418144
1888292		4076282	3420998
1891049		4080102	3425933
1897964		4085894	3444910
1898927		4093943	3452762
1898985		4096053	3461268
1900401		4097208	3467427
1901088		4106304	3468990
1902858		4106745	3474676
1904716		4113370	3474695
1906155		4114850	3476004
1910543		4115106	3477456
1913932		4117049	3478450
1914077		4117053	3480760
1921544		4117059	3482255
1923753		4117061	3485590
1924604		4120756	3493379
1926365		4126854	3499505
1926833		4135611	3500609
1928273		4140035	3502415
1928330		4150087	3508661
1932078		4154111	3514206
1933022		4157687	3515369
1936402		4158403	3532940
1936515		4160021	3537356
1939383		4161708	3537498
1940604		4168417	3543158
1942064		4177639	3545079
1942696		4178096	3545095
1943874		4182477	3589678
1945082		4194564	3590266
1946666		4197573	3593048
1946733		4198655	3617237
1950193		4199636	3636549
1955680		4203395	3647531
1958430		4204879	3668963
1958796		4212412	3676886
1960855		4238792	3690935
1965099		4256728	3708479
1968963		4259865	3708545
1970332		4290863	3708635
1973174		4294627	3716773
1973417		4295459	3717046
1975100		4296448	3720729
1978401		4296618	3731240
1980641		4306920	3753234
1980804		4315605	3756526
1983020		4319266	3757307
1984753		4325300	3760605
1984758		4352835	3760866
1987570		4353998	3761220
1994913		4356785	3770962
1999423		4364956	3774157
2003008		4370604	3774762
2019148		4370903	3777108
2021548		4373980	3779413
2021647		4376511	3782377
2030760		4386924	3782689
2030902		4407662	3784504
2033766		4410126	3784561
2049301		4411795	3790957
2052051		4415902	3796510
2052162		4416321	3804010
2058635		4416657	3806168
2058681		4417334	3806185
2059682		4426161	3808133
2060012		4439606	3808146
2061130		4440286	3816265
2061187		4457536	3818133
2064310		4459287	3818144
2067764		4465516	3818174
2072797		4471704	3820872
2073731		4478487	3822444
2079307		4483038	3822448
2080432		4484028	3842287
2085185		4485970	3842291
2087670		4488115	3842410
2087966		4500795	3849120
2088920		4505429	3849850
2097856		4508635	3849869
2099670		4512931	3851745
2103114		4530212	3857090
2104823		4530350	3870784
2115226		4535586	3874437
2125545		4539633	3881959
2127551		4542398	3881961
2131254		4551611	3884267
2131354		4552733	3888168
2135312		4559307	3890324
2142175		4571168	3891712
2144310		4571856	3900276
2149341		4573709	3900323
2151238		4579809	3902847
2154503		4583876	3906217
2154622		4585601	3911853
2159488		4586443	3926709
2162936		4588511	3934695
2163130		4591243	3950064
2167554		4594644	3954749
2169282		4604291	3963222
2174875		4606552	3967238
2182873		4623891	3971462
2183043		4641069	3971957
2186133		4641701	3994018
2188256		4645961	4012212
2188262		4646127	4012477
2195264		4657148	4013961
2209992		4664969	4017544
2231034		4674643	4020656
2231133		4690567	4027252
2236105		4711018	4031265
2238125		4755612	4031850
2244349		4765520	4032025
2249988		4765730	4032170
2254473		4769979	4034015
2260445		4776908	4043647
2261745		4783212	4043687
2272742		4788545	4046009
2274822		4797704	4047224
2277896		4799521	4048276
2279017		4799987	4069745
2280082		4804497	4074322
2280890		4815077	4074331
2281051		4818360	4074366
2290404		4823290	4084333
2291565		4823793	4101039
2293773		4825412	4108971
2295933		4828006	4116929
2296088		4833978	4129081
2297178		4834678	4129317
2300890		4840752	4150356
2301094		4850822	4153137
2306363		4863002	4158333
2310472		4872927	4158403
2312424		4880597	4161782
2313254		4891743	4164990
2316556		4902816	4165002
2320042		4912656	4178042
2324229		4912729	4185747
2325148		4918881	4197135
2325186		4922001	4204341
2329744		4923065	4210570
2331017		4942736	4221002
2332811		4944379	4226959
2336397		4946044	4227468
2336879		4946944	4227667
2340494		4958745	4229259
2342382		4960198	4236045
2354251		4968884	4236049
2362704		4975767	4245353
2365025		4977953	4248135
2365226		4980379	4255856
2370121		4984759	4260604
2371570		4985707	4262531
2375402		5000461	4262542
2375573		5009443	4264373
2376983		5031241	4264409
2379447		5032604	4277079
2382840		5041656	4284104
2388922		5044424	4284495
2390443		5059012	4287768
2393585		5060774	4293746
2394991		5064671	4293816
2395847		5065322	4300761
2396031		5072114	4311142
2398423		5073434	4317535
2398726		5080472	4323223
2400020		5092852	4324737
2401735		5095561	4325341
2403492		5098566	4327825
2403807		5101646	4327827
2407734		5101960	4327863
2410583		5102732	4330766
2412120		5116968	4330786
2412158		5117052	4334389
2413673		5120748	4334393
2423640		5121587	4336276
2427872		5122378	4336844
2440643		5124525	4341774
2443169		5124529	4346125
2444722		5124536	4353900
2445344		5130581	4354603
2460106		5132517	4357301
2463373		5143620	4362751
2463480		5143749	4362762
2471076		5145369	4372499
2471190		5149908	4376953
2472210		5149977	4377842
2474817		5154371	4379971
2476535		5163059	4379975
2481342		5163651	4384449
2481564		5171669	4393329
2483077		5174223	4399321
2486025		5180075	4404197
2489250		5184360	4408241
2489383		5195336	4428507
2490456		5196012	4429207
2494338		5215674	4430060
2494446		5215827	4433482
2498376		5217752	4461159
2498559		5220069	4469177
2509433		5227749	4470688
2511600		5237149	4470985
2524149		5246591	4471781
2527977		5247447	4481535
2529205		5260820	4483051
2529241		5261216	4487844
2532221		5271212	4490918
2532782		5271739	4506823
2532806		5275267	4511049
2534946		5280978	4530136
2546978		5280980	4539301
2554220		5292668	4539754
2554268		5299881	4556103
2555986		5301194	4571927
2561855		5303419	4575460
2563221		5312528	4580282
2565637		5313471	4588511
2565674		5314556	4589687
2567581		5318321	4589746
2568890		5319200	4590155
2570745		5321464	4594683
2575621		5322001	4595837
2579001		5325039	4596295
2579151		5326505	4597828
2580853		5329138	4601336
2587343		5329155	4623752
2590371		5331082	4623756
2590496		5334120	4623760
2605257		5339234	4639762
2605493		5350020	4646002
2607587		5350032	4648559
2607627		5350301	4650688
2610236		5350809	4657546
2610337		5355088	4660993
2614126		5359590	4665977
2614302		5374477	4667970
2618010		5390071	4669210
2622262		5390088	4669900
2622468		5410386	4670189
2624919		5417452	4672058
2629879		5420604	4672987
2632166		5428332	4676524
2635182		5446384	4677833
2636579		5455905	4678981
2637990		5456853	4687614
2661809		5462184	4702756
2662720		5473769	4709062
2668618		5479490	4709065
2668619		5487939	4713857
2670991		5492691	4714261
2676120		5500924	4720419
2680702		5500995	4720427
2680889		5504731	4720432
2683001		5506908	4724452
2687099		5516787	4742971
2687754		5531303	4745958
2687758		5535810	4755569
2690308		5539088	4779327
2693714		5544994	4784439
2694866		5546121	4788451
2697416		5547355	4788545
2699907		5548789	4792193
2702614		5549991	4814889
2705518		5552204	4828048
2706625		5553908	4830208
2707743		5554981	4830273
2709045		5556573	4839939
2712277		5562167	4840076
2712326		5565915	4865030
2714130		5576405	4867921
2719125		5577997	4877357
2722147		5582218	4877564
2722246		5582238	4897698
2725354		5582316	4899400
2727832		5600826	4904041
2727999		5603377	4912881
2736085		5611064	4916586
2738871		5612142	4918429
2738919		5628550	4930838
2740530		5629786	4937154
2740534		5638539	4939728
2743972		5640625	4944304
2747645		5642149	4944349
2762856		5652503	4944379
2773067		5658027	4983084
2775981		5672253	4983233
2776049		5678427	4990024
2776375		5686510	4993858
2778122		5694809	4993905
2784963		5702959	5004101
2790114		5706295	5035202
2793369		5713759	5035216
2793407		5720931	5041735
2794950		5755246	5044385
2797295		5756614	5048774
2801134		5756634	5052352
2801254		5758879	5052410
2802715		5758881	5058522
2803779		5766698	5065281
2803835		5771739	5069640
2804508		5780744	5071908
2805403		5786012	5072139
2807881		5805661	5085678
2807964		5835357	5090986
2809338		5835579	5092965
2817265		5865194	5096990
2817603		5872079	5102691
2818550		5872175	5116827
2820452		5877006	5118521
2830306		5877458	5118546
2833923		5879136	5125768
2844872		5886098	5125906
2846625		5890691	5132396
2847009		5890693	5138951
2852402		5904631	5163691
2855536		5904635	5164827
2855624		5910115	5169548
2857470		5913558	5176931
2859136		5922554	5176977
2859660		5927892	5183705
2860564		5932161	5183920
2861628		5933040	5184003
2875719		5944174	5186941
2876129		5947055	5187338
2898714		5960586	5191677
2914389		5962981	5196353
2917397		5984511	5206444
2917886		5988501	5208063
2919684		5995819	5208099
2920734		5997844	5208876
2926897		6002162	5211806
2929518		6004406	5213112
2936336		6011253	5218975
2936844		6013778	5221953
2937735		6015876	5222769
2942111		6020352	5222831
2947570		6023785	5222944
2953095		6026656	5223494
2954890		6029741	5224035
2955902		6030711	5226893
2955991		6031721	5226897
2957266		6032290	5233349
2957333		6050154	5242092
2962137		6051565	5243608
2965042		6058903	5245652
2967725		6066622	5248737
2968472		6073655	5259332
2970112		6074518	5260235
2970214		6084513	5260237
2971811		6088439	5260238
2973265		6097597	5266204
2973336		6106739	5279136
2974822		6113452	5279139
2976327		6121098	5279179
2977640		6122003	5279184
2977732		6133856	5297346
2984272		6134173	5335482
2992115		6134495	5335686
2992747		6154591	5351579
2993652		6159389	5366469
3001707		6159966	5370956
3003004		6160341	5375735
3007967		6168320	5377022
3015152		6173603	5383904
3016853		6180304	5389773
3018297		6183393	5402343
3020042		6196480	5404331
3020505		6209138	5409404
3020692		6217516	5418544
3022314		6220853	5418548
3023900		6232141	5420644
3025311		34	5421298
3034499		2061	5421905
3036386		2226	5426988
3038966		2974	5427066
3040164		5696	5428751
3041545		7418	5428832
3047552		9521	5433556
3047618		15885	5442283
3051999		18064	5449274
3059874		19710	5481168
3062925		21681	5484531
3085583		21734	5485148
3087700		22704	5487823
3106804		23614	5489473
3111599		24321	5527131
3112793		24686	5527149
3112920		27514	5535578
3116383		29143	5537791
3122532		31349	5553574
3124346			5562997
3124517			5566728
3127784			5568481
3129491			5568488
3130431			5591311
3134289			5594060
3137957			5608453
3139830			5614986
3146430			5614991
3146519			5627825
3148079			5637086
3154273			5637893
3156361			5642676
3158088			5643073
3158161			5643282
3168911			5646959
3171357			5657158
3171524			5666836
3172355			5669659
3172432			5670265
3173790			5686552
3178443			5702998
3179187			5706233
3181771			5706966
3183574			5706968
3183714			5710211
3188351			5710510
3188481			5714221
3191028			5719825
3194630			5733721
3199602			5741424
3201871			5741429
3202012			5743247
3203274			5755007
3206534			5757385
3206718			5757790
3207472			5763912
3210990			5774649
3211128			5788155
3214243			5797796
3214395			5799249
3223799			5800676
3233566			5808908
3247067			5818292
3262506			5837642
3266473			5845227
3282001			5851890
3284488			5853206
3303363			5857153
3305192			5864282
3316905			5869595
3317149			5870544
3325006			5883826
3328750			5891369
3330637			5891399
3331729			5893426
3335646			5899029
3336815			5899031
3337944			5906471
3341199			5906729
3345423			5910202
3352166			5911536
3358907			5913467
3359659			5915944
3360664			5918046
3363735			5918050
3372391			5918095
3377239			5918738
3382020			5926387
3393865			5928298
3395228			5932103
3395313			5936487
3395425			5946924
3395702			5954458
3396974			5955379
3397375			5962981
3400395			5970889
3406337			5973469
3406383			5973475
3413279			5980244
3414110			5980248
3415172			5986523
3416804			5986525
3416884			5991242
3418186			5994566
3420875			5995860
3421491			5996097
3422164			5999010
3423025			6016544
3424892			6018390
3438871			6025324
3444356			6034444
3446046			6039819
3448748			6039821
3452368			6048415
3452546			6070607
3456486			6071688
3456586			6075711
3459644			6076674
3461436			6085566
3461576			6086106
3463197			6097212
3471717			6104855
3473600			6105175
3474676			6107079
3474695			6113110
3476856			6122046
3477124			6130021
3491983			6135615
3494076			6138211
3496767			6166931
3497368			6175616
3502593			6176836
3522121			6182811
3522316			6193183
3524850			6208513
3528890			6209471
3529285			6219889
3529417			6226465
3534283			6235486
3537658			6235908
3537800			6238586
3545079			6240895
3545095			6252244
3546138			6257780
3550763			982
3554118			11991
3555263			12120
3563666			14090
3578607			16854
3610985			20011
3625629			21204
3629375			21475
3646997			21592
3657883			21595
3673303			25303
3675448			26790
3685699			30894
3688355			32225
3690417
3705540
3708479
3708545
3729647
3731271
3736732
3751926
3752099
3754476
3754849
3756525
3757414
3758979
3765906
3777488
3784504
3784561
3795593
3800767
3801664
3801761
3818144
3818174
3820872
3822916
3824135
3833539
3838720
3838853
3839902
3841876
3846890
3849367
3849853
3853743
3864322
3864442
3869775
3871955
3873102
3876715
3879829
3880780
3884230
3885054
3886207
3888168
3891558
3897034
3897118
3899277
3900129
3900323
3905104
3906155
3906615
3908319
3910718
3910880
3925679
3934695
3954853
3956854
3957740
3961816
3971106
3974804
3979078
3981165
3983867
4002168
4005166
4006599
4013886
4014268
4017379
4018045
4035625
4035861
4037396
4037474
4044713
4051256
4071598
4071751
4074322
4074366
4080102
4084622
4087107
4088659
4097885
4102844
4106304
4108924
4108971
4113342
4113899
4114850
4115799
4119307
4120728
4121029
4122930
4125676
4134030
4134078
4147763
4150087
4157687
4158333
4161800
4165002
4166942
4168417
4168878
4171213
4173725
4174464
4189590
4201864
4202437
4203395
4210307
4210520
4214852
4235287
4235407
4241999
4243181
4245353
4245411
4248490
4259207
4264373
4264409
4268364
4268484
4274423
4276906
4293746
4293816
4295459
4304462
4304569
4315882
4323720
4324626
4327825
4327863
4330720
4330766
4334389
4334393
4336205
4341904
4346831
4352835
4353900
4355070
4357910
4362925
4363323
4365576
4372491
4372556
4373241
4373868
4376685
4378655
4378742
4379918
4379975
4381439
4386924
4392068
4393156
4395589
4396597
4399321
4404141
4404244
4417334
4418165
4420301
4420903
4421425
4423943
4424034
4426623
4435457
4440286
4452546
4453527
4453722
4457025
4465770
4472258
4482782
4482912
4494917
4502572
4528864
4529104
4530212
4539754
4541923
4542617
4551611
4559307
4568748
4574153
4575792
4577629
4587345
4589687
4589746
4594683
4597363
4597862
4601394
4603775
4603874
4611133
4612522
4623752
4625658
4626193
4628146
4629720
4629877
4634607
4641701
4678922
4678981
4679649
4682948
4696332
4697717
4711018
4712405
4714197
4714261
4720427
4722350
4724452
4724521
4729395
4732730
4747379
4747541
4749636
4754723
4757748
4765668
4769756
4773894
4788451
4793992
4795193
4795311
4799588
4812860
4814889
4820083
4820775
4820875
4821266
4825412
4828006
4830208
4830273
4831674
4832582
4833223
4833978
4838744
4839939
4840076
4840752
4841323
4844005
4844530
4848049
4853762
4853890
4858292
4860086
4863732
4864832
4865787
4866028
4878364
4880597
4882893
4887765
4889090
4890086
4890975
4891172
4891743
4893348
4899757
4910395
4912729
4912881
4917317
4930684
4938658
4938792
4944304
4944349
4950575
4957559
4958635
4962796
4974330
4975027
4975767
4983233
4985120
4988761
4990733
4993858
4993905
4995918
4996115
4997624
4999672
5001983
5005155
5009443
5011468
5012899
5015777
5031609
5035202
5035216
5041735
5041801
5043375
5043694
5045078
5048163
5048874
5050906
5052352
5052410
5054186
5057927
5058789
5062859
5065322
5069545
5071908
5078109
5078201
5086571
5086685
5089934
5092965
5095561
5099314
5100812
5106951
5111397
5112520
5116211
5118521
5118546
5120748
5122378
5124748
5125898
5128148
5142052
5146615
5154894
5164747
5170172
5172110
5174568
5174839
5176931
5176977
5177444
5180406
5183705
5183920
5185551
5196455
5202316
5205232
5208063
5208099
5211727
5215992
5218051
5220069
5222379
5222589
5224168
5237149
5243573
5247447
5247997
5248341
5257941
5260235
5260238
5261216
5264911
5265720
5279139
5279184
5280980
5288124
5292668
5301731
5301960
5318560
5319200
5357993
5358604
5359590
5362336
5371482
5371675
5375791
5391521
5409270
5409407
5410386
5415820
5418764
5426677
5429049
5429301
5433348
5435839
5436382
5437775
5441128
5446384
5452091
5469381
5469544
5490366
5500560
5505099
5515712
5515885
5518145
5519900
5523213
5523344
5530233
5530427
5531303
5531696
5532599
5544715
5546121
5549161
5551009
5552204
5553908
5555650
5556573
5558690
5560071
5568481
5571450
5574853
5575163
5576235
5580447
5582238
5590102
5600321
5600712
5603377
5604504
5604616
5604742
5606149
5606246
5613775
5614991
5615027
5615680
5636283
5646959
5652792
5656830
5668786
5668884
5670283
5672253
5677667
5677747
5678427
5681429
5684119
5684929
5694183
5695133
5702959
5704189
5706295
5706899
5706966
5709519
5714607
5716916
5717653
5719913
5727080
5727170
5729128
5730650
5732557
5733721
5734460
5737236
5740134
5747106
5750279
5751455
5754939
5756614
5757790
5758192
5758881
5763589
5765897
5766698
5771739
5772447
5775650
5777233
5777789
5778265
5779853
5780744
5786012
5787812
5787944
5791199
5791318
5797921
5798898
5799502
5809566
5809698
5811080
5814284
5817119
5817665
5822745
5833321
5835357
5840497
5842880
5845227
5855689
5863279
5864202
5864282
5865194
5868105
5869164
5872079
5874840
5877006
5877877
5878943
5879028
5883827
5889182
5890693
5891282
5891761
5892324
5899104
5901933
5902020
5904635
5905302
5910202
5912276
5913467
5913862
5916319
5918046
5918095
5918720
5919394
5923004
5923091
5924496
5925944
5928700
5928799
5931539
5931663
5932161
5947055
5952241
5973396
5973475
5975472
5977149
5980233
5980331
5986103
5986294
5988501
5993054
5994524
5995819
5997419
5997844
6003539
6005052
6007597
6009910
6012344
6012817
6012937
6013902
6015876
6016549
6019502
6019666
6023002
6024147
6033566
6034496
6038432
6039821
6039888
6040830
6045083
6061904
6072653
6074603
6075865
6076674
6077836
6080847
6081224
6083051
6085525
6111493
6113035
6113114
6130021
6130089
6130777
6132158
6134495
6135574
6138133
6138211
6143314
6147832
6152544
6152735
6154324
6158733
6164510
6165682
6167521
6167968
6173603
6175708
6185870
6193114
6193183
6194782
6194888
6196864
6208513
6209471
6212237
6216955
6217118
6220043
6224737
6237739
1529
1764
4536
7418
9024
9521
13502
18064
19078
19970
20866
21592
24321
26722
26790
28829
31783

## Sheet: Figure 1C Transcript
Figure 1C: Transcript length
The data below represents transcripts IDs and length associated with both the genome (NC_004663.1) and plasmid (NC_004703)
Genome/plasmid	ID	Length
NC_004663.1	transcript_00605	21
NC_004663.1	transcript_01884	21
NC_004663.1	transcript_02452	21
NC_004663.1	transcript_00108	22
NC_004663.1	transcript_00263	22
NC_004663.1	transcript_00602	22
NC_004663.1	transcript_01081	22
NC_004663.1	transcript_01367	22
NC_004663.1	transcript_02008	22
NC_004663.1	transcript_02072	22
NC_004663.1	transcript_02116	22
NC_004663.1	transcript_02242	22
NC_004663.1	transcript_00582	23
NC_004663.1	transcript_00859	23
NC_004663.1	transcript_01013	23
NC_004663.1	transcript_01384	23
NC_004663.1	transcript_01726	23
NC_004663.1	transcript_02253	23
NC_004663.1	transcript_02885	23
NC_004663.1	transcript_02956	23
NC_004663.1	transcript_00255	24
NC_004663.1	transcript_00262	24
NC_004663.1	transcript_00555	24
NC_004663.1	transcript_01034	24
NC_004663.1	transcript_01265	24
NC_004663.1	transcript_01394	24
NC_004663.1	transcript_01922	24
NC_004663.1	transcript_01973	24
NC_004663.1	transcript_02518	24
NC_004703.1	transcript_00015	24
NC_004663.1	transcript_00240	25
NC_004663.1	transcript_00511	25
NC_004663.1	transcript_00581	25
NC_004663.1	transcript_00804	25
NC_004663.1	transcript_01091	25
NC_004663.1	transcript_01634	25
NC_004663.1	transcript_02569	25
NC_004663.1	transcript_00134	26
NC_004663.1	transcript_00769	26
NC_004663.1	transcript_02060	26
NC_004663.1	transcript_00098	27
NC_004663.1	transcript_00243	27
NC_004663.1	transcript_02237	27
NC_004663.1	transcript_02256	27
NC_004663.1	transcript_02866	27
NC_004663.1	transcript_00623	28
NC_004663.1	transcript_00938	28
NC_004663.1	transcript_01801	28
NC_004663.1	transcript_02048	28
NC_004663.1	transcript_02964	28
NC_004703.1	transcript_00027	28
NC_004663.1	transcript_00042	29
NC_004663.1	transcript_00510	29
NC_004663.1	transcript_00535	29
NC_004663.1	transcript_01336	29
NC_004663.1	transcript_01416	29
NC_004663.1	transcript_01681	29
NC_004663.1	transcript_02124	29
NC_004663.1	transcript_02214	29
NC_004663.1	transcript_02354	29
NC_004663.1	transcript_02726	29
NC_004663.1	transcript_02856	29
NC_004663.1	transcript_02917	29
NC_004663.1	transcript_02937	29
NC_004663.1	transcript_00179	30
NC_004663.1	transcript_01193	30
NC_004663.1	transcript_01721	30
NC_004663.1	transcript_02222	30
NC_004663.1	transcript_00162	31
NC_004663.1	transcript_00241	31
NC_004663.1	transcript_00600	31
NC_004663.1	transcript_00880	31
NC_004663.1	transcript_01346	31
NC_004663.1	transcript_02394	31
NC_004663.1	transcript_00358	32
NC_004663.1	transcript_01110	32
NC_004663.1	transcript_01903	32
NC_004663.1	transcript_02329	32
NC_004663.1	transcript_00721	33
NC_004663.1	transcript_01063	33
NC_004663.1	transcript_00596	34
NC_004663.1	transcript_00962	34
NC_004663.1	transcript_01669	34
NC_004663.1	transcript_01750	34
NC_004663.1	transcript_02187	34
NC_004663.1	transcript_02450	34
NC_004663.1	transcript_02453	34
NC_004663.1	transcript_00079	35
NC_004663.1	transcript_00658	35
NC_004663.1	transcript_02010	35
NC_004663.1	transcript_02519	35
NC_004663.1	transcript_00290	36
NC_004663.1	transcript_01164	36
NC_004663.1	transcript_01579	36
NC_004663.1	transcript_01608	36
NC_004663.1	transcript_02088	36
NC_004663.1	transcript_02546	36
NC_004663.1	transcript_00750	37
NC_004663.1	transcript_01645	37
NC_004663.1	transcript_02225	37
NC_004663.1	transcript_02975	37
NC_004663.1	transcript_00323	38
NC_004663.1	transcript_01233	38
NC_004663.1	transcript_01596	38
NC_004663.1	transcript_02719	38
NC_004663.1	transcript_02969	38
NC_004663.1	transcript_00311	39
NC_004663.1	transcript_01492	39
NC_004663.1	transcript_01606	39
NC_004663.1	transcript_02485	39
NC_004663.1	transcript_02712	39
NC_004663.1	transcript_00485	40
NC_004663.1	transcript_00539	40
NC_004663.1	transcript_00707	40
NC_004663.1	transcript_01203	40
NC_004663.1	transcript_02334	40
NC_004663.1	transcript_00525	41
NC_004663.1	transcript_02463	41
NC_004663.1	transcript_02995	41
NC_004663.1	transcript_01079	42
NC_004663.1	transcript_01624	42
NC_004663.1	transcript_01941	42
NC_004663.1	transcript_02065	42
NC_004663.1	transcript_02191	42
NC_004663.1	transcript_02266	42
NC_004663.1	transcript_00988	43
NC_004663.1	transcript_00198	44
NC_004663.1	transcript_01306	44
NC_004663.1	transcript_02500	44
NC_004663.1	transcript_00055	45
NC_004663.1	transcript_01768	45
NC_004663.1	transcript_02106	45
NC_004663.1	transcript_02351	45
NC_004663.1	transcript_02778	45
NC_004663.1	transcript_02947	45
NC_004663.1	transcript_00156	46
NC_004663.1	transcript_00816	46
NC_004663.1	transcript_00907	46
NC_004663.1	transcript_02498	46
NC_004703.1	transcript_00010	46
NC_004663.1	transcript_00547	47
NC_004663.1	transcript_00782	47
NC_004663.1	transcript_01491	47
NC_004663.1	transcript_02126	47
NC_004663.1	transcript_02152	47
NC_004663.1	transcript_00295	48
NC_004663.1	transcript_01513	48
NC_004663.1	transcript_01056	49
NC_004663.1	transcript_01747	49
NC_004663.1	transcript_01845	50
NC_004663.1	transcript_02541	50
NC_004663.1	transcript_00143	51
NC_004663.1	transcript_00415	51
NC_004663.1	transcript_00743	51
NC_004663.1	transcript_01609	51
NC_004663.1	transcript_01769	51
NC_004663.1	transcript_01222	52
NC_004663.1	transcript_01536	52
NC_004663.1	transcript_01695	52
NC_004663.1	transcript_02616	52
NC_004663.1	transcript_02807	52
NC_004663.1	transcript_01022	53
NC_004663.1	transcript_01246	53
NC_004663.1	transcript_02260	53
NC_004663.1	transcript_02590	53
NC_004663.1	transcript_02828	53
NC_004663.1	transcript_02940	53
NC_004663.1	transcript_00141	54
NC_004663.1	transcript_01302	54
NC_004663.1	transcript_01814	54
NC_004663.1	transcript_02135	54
NC_004663.1	transcript_02481	54
NC_004663.1	transcript_01196	55
NC_004663.1	transcript_00514	56
NC_004663.1	transcript_02864	56
NC_004663.1	transcript_00068	57
NC_004663.1	transcript_00268	57
NC_004663.1	transcript_01820	57
NC_004663.1	transcript_02127	57
NC_004663.1	transcript_02511	57
NC_004663.1	transcript_00124	58
NC_004663.1	transcript_00181	58
NC_004663.1	transcript_00977	58
NC_004663.1	transcript_01300	58
NC_004663.1	transcript_01792	58
NC_004663.1	transcript_01865	58
NC_004663.1	transcript_01907	58
NC_004663.1	transcript_02871	58
NC_004663.1	transcript_00018	59
NC_004663.1	transcript_01015	59
NC_004663.1	transcript_01045	59
NC_004663.1	transcript_01587	59
NC_004663.1	transcript_02084	59
NC_004663.1	transcript_02622	59
NC_004663.1	transcript_00195	60
NC_004663.1	transcript_00427	60
NC_004663.1	transcript_00790	60
NC_004663.1	transcript_01448	60
NC_004663.1	transcript_01558	60
NC_004663.1	transcript_01577	60
NC_004663.1	transcript_02874	60
NC_004663.1	transcript_00768	61
NC_004663.1	transcript_00847	61
NC_004663.1	transcript_00980	61
NC_004663.1	transcript_01419	61
NC_004663.1	transcript_01641	61
NC_004663.1	transcript_01912	61
NC_004663.1	transcript_02929	61
NC_004663.1	transcript_01064	62
NC_004663.1	transcript_01586	62
NC_004663.1	transcript_02168	62
NC_004663.1	transcript_02780	62
NC_004663.1	transcript_00199	63
NC_004663.1	transcript_00351	63
NC_004663.1	transcript_01934	63
NC_004663.1	transcript_02207	63
NC_004663.1	transcript_02586	63
NC_004663.1	transcript_02609	63
NC_004663.1	transcript_02705	63
NC_004663.1	transcript_02916	63
NC_004663.1	transcript_00203	64
NC_004663.1	transcript_00354	64
NC_004663.1	transcript_01444	64
NC_004663.1	transcript_01790	64
NC_004663.1	transcript_01949	64
NC_004663.1	transcript_00235	65
NC_004663.1	transcript_01560	65
NC_004663.1	transcript_01672	65
NC_004663.1	transcript_02044	65
NC_004663.1	transcript_02339	65
NC_004663.1	transcript_02462	65
NC_004663.1	transcript_02601	65
NC_004663.1	transcript_01823	66
NC_004663.1	transcript_02102	66
NC_004663.1	transcript_02390	66
NC_004663.1	transcript_02673	66
NC_004663.1	transcript_00544	67
NC_004663.1	transcript_00672	67
NC_004663.1	transcript_01121	67
NC_004663.1	transcript_01532	67
NC_004663.1	transcript_02443	67
NC_004663.1	transcript_00504	68
NC_004663.1	transcript_01189	68
NC_004663.1	transcript_01667	68
NC_004663.1	transcript_01886	68
NC_004663.1	transcript_02213	68
NC_004663.1	transcript_02226	68
NC_004663.1	transcript_02251	68
NC_004663.1	transcript_02533	68
NC_004663.1	transcript_02890	68
NC_004663.1	transcript_02991	68
NC_004663.1	transcript_00149	69
NC_004663.1	transcript_00215	69
NC_004663.1	transcript_00643	69
NC_004663.1	transcript_00682	69
NC_004663.1	transcript_00688	69
NC_004663.1	transcript_00920	69
NC_004663.1	transcript_00984	69
NC_004663.1	transcript_01142	69
NC_004663.1	transcript_01718	69
NC_004663.1	transcript_02889	69
NC_004663.1	transcript_00343	70
NC_004663.1	transcript_00383	70
NC_004663.1	transcript_00579	70
NC_004663.1	transcript_00740	70
NC_004663.1	transcript_00866	70
NC_004663.1	transcript_00872	70
NC_004663.1	transcript_00877	70
NC_004663.1	transcript_00930	70
NC_004663.1	transcript_01253	70
NC_004663.1	transcript_01373	70
NC_004663.1	transcript_01445	70
NC_004663.1	transcript_01454	70
NC_004663.1	transcript_01457	70
NC_004663.1	transcript_01655	70
NC_004663.1	transcript_01676	70
NC_004663.1	transcript_01712	70
NC_004663.1	transcript_01771	70
NC_004663.1	transcript_01780	70
NC_004663.1	transcript_01870	70
NC_004663.1	transcript_01930	70
NC_004663.1	transcript_02316	70
NC_004663.1	transcript_02386	70
NC_004663.1	transcript_00005	71
NC_004663.1	transcript_00443	71
NC_004663.1	transcript_00574	71
NC_004663.1	transcript_00604	71
NC_004663.1	transcript_00719	71
NC_004663.1	transcript_00728	71
NC_004663.1	transcript_00801	71
NC_004663.1	transcript_01032	71
NC_004663.1	transcript_01084	71
NC_004663.1	transcript_01101	71
NC_004663.1	transcript_01185	71
NC_004663.1	transcript_01343	71
NC_004663.1	transcript_01410	71
NC_004663.1	transcript_01462	71
NC_004663.1	transcript_01506	71
NC_004663.1	transcript_01565	71
NC_004663.1	transcript_01647	71
NC_004663.1	transcript_01777	71
NC_004663.1	transcript_01829	71
NC_004663.1	transcript_01871	71
NC_004663.1	transcript_02002	71
NC_004663.1	transcript_02007	71
NC_004663.1	transcript_02219	71
NC_004663.1	transcript_02238	71
NC_004663.1	transcript_02274	71
NC_004663.1	transcript_02375	71
NC_004663.1	transcript_02503	71
NC_004663.1	transcript_02635	71
NC_004663.1	transcript_02698	71
NC_004663.1	transcript_02729	71
NC_004663.1	transcript_02849	71
NC_004663.1	transcript_02984	71
NC_004703.1	transcript_00007	71
NC_004663.1	transcript_00032	72
NC_004663.1	transcript_00153	72
NC_004663.1	transcript_00325	72
NC_004663.1	transcript_00382	72
NC_004663.1	transcript_00499	72
NC_004663.1	transcript_00507	72
NC_004663.1	transcript_00508	72
NC_004663.1	transcript_00523	72
NC_004663.1	transcript_00566	72
NC_004663.1	transcript_00700	72
NC_004663.1	transcript_00735	72
NC_004663.1	transcript_00797	72
NC_004663.1	transcript_00799	72
NC_004663.1	transcript_00906	72
NC_004663.1	transcript_00969	72
NC_004663.1	transcript_01143	72
NC_004663.1	transcript_01192	72
NC_004663.1	transcript_01195	72
NC_004663.1	transcript_01447	72
NC_004663.1	transcript_01451	72
NC_004663.1	transcript_01455	72
NC_004663.1	transcript_01543	72
NC_004663.1	transcript_01636	72
NC_004663.1	transcript_01687	72
NC_004663.1	transcript_01719	72
NC_004663.1	transcript_01742	72
NC_004663.1	transcript_01781	72
NC_004663.1	transcript_01788	72
NC_004663.1	transcript_01813	72
NC_004663.1	transcript_01822	72
NC_004663.1	transcript_01832	72
NC_004663.1	transcript_01836	72
NC_004663.1	transcript_01844	72
NC_004663.1	transcript_02012	72
NC_004663.1	transcript_02036	72
NC_004663.1	transcript_02265	72
NC_004663.1	transcript_02374	72
NC_004663.1	transcript_02496	72
NC_004663.1	transcript_02588	72
NC_004663.1	transcript_02623	72
NC_004663.1	transcript_02625	72
NC_004663.1	transcript_02682	72
NC_004663.1	transcript_02758	72
NC_004663.1	transcript_02912	72
NC_004663.1	transcript_02936	72
NC_004663.1	transcript_02954	72
NC_004663.1	transcript_03001	72
NC_004663.1	transcript_00001	73
NC_004663.1	transcript_00044	73
NC_004663.1	transcript_00116	73
NC_004663.1	transcript_00146	73
NC_004663.1	transcript_00226	73
NC_004663.1	transcript_00258	73
NC_004663.1	transcript_00291	73
NC_004663.1	transcript_00411	73
NC_004663.1	transcript_00452	73
NC_004663.1	transcript_00501	73
NC_004663.1	transcript_00502	73
NC_004663.1	transcript_00520	73
NC_004663.1	transcript_00554	73
NC_004663.1	transcript_00609	73
NC_004663.1	transcript_00630	73
NC_004663.1	transcript_00641	73
NC_004663.1	transcript_00837	73
NC_004663.1	transcript_00840	73
NC_004663.1	transcript_00865	73
NC_004663.1	transcript_00867	73
NC_004663.1	transcript_00953	73
NC_004663.1	transcript_01018	73
NC_004663.1	transcript_01071	73
NC_004663.1	transcript_01077	73
NC_004663.1	transcript_01102	73
NC_004663.1	transcript_01161	73
NC_004663.1	transcript_01169	73
NC_004663.1	transcript_01183	73
NC_004663.1	transcript_01234	73
NC_004663.1	transcript_01242	73
NC_004663.1	transcript_01254	73
NC_004663.1	transcript_01314	73
NC_004663.1	transcript_01542	73
NC_004663.1	transcript_01555	73
NC_004663.1	transcript_01638	73
NC_004663.1	transcript_01689	73
NC_004663.1	transcript_01727	73
NC_004663.1	transcript_01740	73
NC_004663.1	transcript_01753	73
NC_004663.1	transcript_01789	73
NC_004663.1	transcript_01793	73
NC_004663.1	transcript_01825	73
NC_004663.1	transcript_01848	73
NC_004663.1	transcript_01857	73
NC_004663.1	transcript_01888	73
NC_004663.1	transcript_02035	73
NC_004663.1	transcript_02108	73
NC_004663.1	transcript_02431	73
NC_004663.1	transcript_02432	73
NC_004663.1	transcript_02528	73
NC_004663.1	transcript_02537	73
NC_004663.1	transcript_02542	73
NC_004663.1	transcript_02555	73
NC_004663.1	transcript_02581	73
NC_004663.1	transcript_02585	73
NC_004663.1	transcript_02612	73
NC_004663.1	transcript_02619	73
NC_004663.1	transcript_02624	73
NC_004663.1	transcript_02640	73
NC_004663.1	transcript_02641	73
NC_004663.1	transcript_02696	73
NC_004663.1	transcript_02749	73
NC_004663.1	transcript_02775	73
NC_004663.1	transcript_02788	73
NC_004663.1	transcript_02794	73
NC_004663.1	transcript_02834	73
NC_004663.1	transcript_02860	73
NC_004663.1	transcript_02919	73
NC_004663.1	transcript_02934	73
NC_004663.1	transcript_02939	73
NC_004663.1	transcript_02987	73
NC_004663.1	transcript_02996	73
NC_004703.1	transcript_00005	73
NC_004703.1	transcript_00016	73
NC_004663.1	transcript_00006	74
NC_004663.1	transcript_00010	74
NC_004663.1	transcript_00081	74
NC_004663.1	transcript_00163	74
NC_004663.1	transcript_00166	74
NC_004663.1	transcript_00189	74
NC_004663.1	transcript_00197	74
NC_004663.1	transcript_00204	74
NC_004663.1	transcript_00212	74
NC_004663.1	transcript_00225	74
NC_004663.1	transcript_00233	74
NC_004663.1	transcript_00246	74
NC_004663.1	transcript_00309	74
NC_004663.1	transcript_00322	74
NC_004663.1	transcript_00344	74
NC_004663.1	transcript_00345	74
NC_004663.1	transcript_00385	74
NC_004663.1	transcript_00386	74
NC_004663.1	transcript_00399	74
NC_004663.1	transcript_00402	74
NC_004663.1	transcript_00413	74
NC_004663.1	transcript_00434	74
NC_004663.1	transcript_00435	74
NC_004663.1	transcript_00449	74
NC_004663.1	transcript_00463	74
NC_004663.1	transcript_00468	74
NC_004663.1	transcript_00496	74
NC_004663.1	transcript_00515	74
NC_004663.1	transcript_00524	74
NC_004663.1	transcript_00564	74
NC_004663.1	transcript_00572	74
NC_004663.1	transcript_00576	74
NC_004663.1	transcript_00594	74
NC_004663.1	transcript_00657	74
NC_004663.1	transcript_00715	74
NC_004663.1	transcript_00796	74
NC_004663.1	transcript_00798	74
NC_004663.1	transcript_00808	74
NC_004663.1	transcript_00870	74
NC_004663.1	transcript_00871	74
NC_004663.1	transcript_00916	74
NC_004663.1	transcript_00939	74
NC_004663.1	transcript_00958	74
NC_004663.1	transcript_01003	74
NC_004663.1	transcript_01055	74
NC_004663.1	transcript_01085	74
NC_004663.1	transcript_01100	74
NC_004663.1	transcript_01136	74
NC_004663.1	transcript_01152	74
NC_004663.1	transcript_01186	74
NC_004663.1	transcript_01187	74
NC_004663.1	transcript_01209	74
NC_004663.1	transcript_01216	74
NC_004663.1	transcript_01323	74
NC_004663.1	transcript_01344	74
NC_004663.1	transcript_01366	74
NC_004663.1	transcript_01369	74
NC_004663.1	transcript_01395	74
NC_004663.1	transcript_01396	74
NC_004663.1	transcript_01439	74
NC_004663.1	transcript_01502	74
NC_004663.1	transcript_01540	74
NC_004663.1	transcript_01551	74
NC_004663.1	transcript_01564	74
NC_004663.1	transcript_01571	74
NC_004663.1	transcript_01662	74
NC_004663.1	transcript_01664	74
NC_004663.1	transcript_01677	74
NC_004663.1	transcript_01686	74
NC_004663.1	transcript_01690	74
NC_004663.1	transcript_01704	74
NC_004663.1	transcript_01778	74
NC_004663.1	transcript_01785	74
NC_004663.1	transcript_01803	74
NC_004663.1	transcript_01808	74
NC_004663.1	transcript_01840	74
NC_004663.1	transcript_01854	74
NC_004663.1	transcript_01858	74
NC_004663.1	transcript_01873	74
NC_004663.1	transcript_01910	74
NC_004663.1	transcript_01937	74
NC_004663.1	transcript_01939	74
NC_004663.1	transcript_01960	74
NC_004663.1	transcript_01961	74
NC_004663.1	transcript_01977	74
NC_004663.1	transcript_01992	74
NC_004663.1	transcript_01996	74
NC_004663.1	transcript_02027	74
NC_004663.1	transcript_02113	74
NC_004663.1	transcript_02145	74
NC_004663.1	transcript_02146	74
NC_004663.1	transcript_02157	74
NC_004663.1	transcript_02183	74
NC_004663.1	transcript_02184	74
NC_004663.1	transcript_02197	74
NC_004663.1	transcript_02202	74
NC_004663.1	transcript_02204	74
NC_004663.1	transcript_02264	74
NC_004663.1	transcript_02269	74
NC_004663.1	transcript_02276	74
NC_004663.1	transcript_02315	74
NC_004663.1	transcript_02331	74
NC_004663.1	transcript_02350	74
NC_004663.1	transcript_02367	74
NC_004663.1	transcript_02373	74
NC_004663.1	transcript_02377	74
NC_004663.1	transcript_02379	74
NC_004663.1	transcript_02384	74
NC_004663.1	transcript_02413	74
NC_004663.1	transcript_02425	74
NC_004663.1	transcript_02477	74
NC_004663.1	transcript_02486	74
NC_004663.1	transcript_02506	74
NC_004663.1	transcript_02551	74
NC_004663.1	transcript_02554	74
NC_004663.1	transcript_02556	74
NC_004663.1	transcript_02561	74
NC_004663.1	transcript_02572	74
NC_004663.1	transcript_02577	74
NC_004663.1	transcript_02583	74
NC_004663.1	transcript_02594	74
NC_004663.1	transcript_02596	74
NC_004663.1	transcript_02603	74
NC_004663.1	transcript_02606	74
NC_004663.1	transcript_02613	74
NC_004663.1	transcript_02638	74
NC_004663.1	transcript_02642	74
NC_004663.1	transcript_02644	74
NC_004663.1	transcript_02649	74
NC_004663.1	transcript_02671	74
NC_004663.1	transcript_02684	74
NC_004663.1	transcript_02689	74
NC_004663.1	transcript_02701	74
NC_004663.1	transcript_02768	74
NC_004663.1	transcript_02793	74
NC_004663.1	transcript_02808	74
NC_004663.1	transcript_02814	74
NC_004663.1	transcript_02844	74
NC_004663.1	transcript_02846	74
NC_004663.1	transcript_02930	74
NC_004663.1	transcript_02952	74
NC_004663.1	transcript_03000	74
NC_004703.1	transcript_00001	74
NC_004703.1	transcript_00011	74
NC_004703.1	transcript_00029	74
NC_004663.1	transcript_00008	75
NC_004663.1	transcript_00009	75
NC_004663.1	transcript_00031	75
NC_004663.1	transcript_00061	75
NC_004663.1	transcript_00082	75
NC_004663.1	transcript_00089	75
NC_004663.1	transcript_00101	75
NC_004663.1	transcript_00102	75
NC_004663.1	transcript_00115	75
NC_004663.1	transcript_00117	75
NC_004663.1	transcript_00136	75
NC_004663.1	transcript_00152	75
NC_004663.1	transcript_00158	75
NC_004663.1	transcript_00164	75
NC_004663.1	transcript_00191	75
NC_004663.1	transcript_00201	75
NC_004663.1	transcript_00210	75
NC_004663.1	transcript_00211	75
NC_004663.1	transcript_00217	75
NC_004663.1	transcript_00257	75
NC_004663.1	transcript_00269	75
NC_004663.1	transcript_00281	75
NC_004663.1	transcript_00310	75
NC_004663.1	transcript_00312	75
NC_004663.1	transcript_00329	75
NC_004663.1	transcript_00333	75
NC_004663.1	transcript_00356	75
NC_004663.1	transcript_00368	75
NC_004663.1	transcript_00387	75
NC_004663.1	transcript_00401	75
NC_004663.1	transcript_00433	75
NC_004663.1	transcript_00451	75
NC_004663.1	transcript_00465	75
NC_004663.1	transcript_00477	75
NC_004663.1	transcript_00537	75
NC_004663.1	transcript_00541	75
NC_004663.1	transcript_00593	75
NC_004663.1	transcript_00606	75
NC_004663.1	transcript_00621	75
NC_004663.1	transcript_00634	75
NC_004663.1	transcript_00637	75
NC_004663.1	transcript_00646	75
NC_004663.1	transcript_00647	75
NC_004663.1	transcript_00664	75
NC_004663.1	transcript_00696	75
NC_004663.1	transcript_00697	75
NC_004663.1	transcript_00712	75
NC_004663.1	transcript_00718	75
NC_004663.1	transcript_00744	75
NC_004663.1	transcript_00775	75
NC_004663.1	transcript_00803	75
NC_004663.1	transcript_00828	75
NC_004663.1	transcript_00835	75
NC_004663.1	transcript_00852	75
NC_004663.1	transcript_00856	75
NC_004663.1	transcript_00869	75
NC_004663.1	transcript_00893	75
NC_004663.1	transcript_00895	75
NC_004663.1	transcript_00897	75
NC_004663.1	transcript_00903	75
NC_004663.1	transcript_00947	75
NC_004663.1	transcript_00950	75
NC_004663.1	transcript_00967	75
NC_004663.1	transcript_00982	75
NC_004663.1	transcript_00983	75
NC_004663.1	transcript_01020	75
NC_004663.1	transcript_01021	75
NC_004663.1	transcript_01024	75
NC_004663.1	transcript_01025	75
NC_004663.1	transcript_01052	75
NC_004663.1	transcript_01062	75
NC_004663.1	transcript_01067	75
NC_004663.1	transcript_01070	75
NC_004663.1	transcript_01095	75
NC_004663.1	transcript_01099	75
NC_004663.1	transcript_01104	75
NC_004663.1	transcript_01146	75
NC_004663.1	transcript_01163	75
NC_004663.1	transcript_01165	75
NC_004663.1	transcript_01181	75
NC_004663.1	transcript_01197	75
NC_004663.1	transcript_01200	75
NC_004663.1	transcript_01201	75
NC_004663.1	transcript_01221	75
NC_004663.1	transcript_01224	75
NC_004663.1	transcript_01225	75
NC_004663.1	transcript_01239	75
NC_004663.1	transcript_01251	75
NC_004663.1	transcript_01339	75
NC_004663.1	transcript_01348	75
NC_004663.1	transcript_01354	75
NC_004663.1	transcript_01364	75
NC_004663.1	transcript_01372	75
NC_004663.1	transcript_01377	75
NC_004663.1	transcript_01392	75
NC_004663.1	transcript_01400	75
NC_004663.1	transcript_01443	75
NC_004663.1	transcript_01464	75
NC_004663.1	transcript_01467	75
NC_004663.1	transcript_01468	75
NC_004663.1	transcript_01470	75
NC_004663.1	transcript_01485	75
NC_004663.1	transcript_01489	75
NC_004663.1	transcript_01495	75
NC_004663.1	transcript_01500	75
NC_004663.1	transcript_01510	75
NC_004663.1	transcript_01530	75
NC_004663.1	transcript_01538	75
NC_004663.1	transcript_01541	75
NC_004663.1	transcript_01545	75
NC_004663.1	transcript_01547	75
NC_004663.1	transcript_01553	75
NC_004663.1	transcript_01556	75
NC_004663.1	transcript_01562	75
NC_004663.1	transcript_01572	75
NC_004663.1	transcript_01595	75
NC_004663.1	transcript_01597	75
NC_004663.1	transcript_01604	75
NC_004663.1	transcript_01615	75
NC_004663.1	transcript_01635	75
NC_004663.1	transcript_01639	75
NC_004663.1	transcript_01640	75
NC_004663.1	transcript_01643	75
NC_004663.1	transcript_01648	75
NC_004663.1	transcript_01649	75
NC_004663.1	transcript_01663	75
NC_004663.1	transcript_01688	75
NC_004663.1	transcript_01711	75
NC_004663.1	transcript_01714	75
NC_004663.1	transcript_01717	75
NC_004663.1	transcript_01723	75
NC_004663.1	transcript_01731	75
NC_004663.1	transcript_01762	75
NC_004663.1	transcript_01766	75
NC_004663.1	transcript_01784	75
NC_004663.1	transcript_01798	75
NC_004663.1	transcript_01799	75
NC_004663.1	transcript_01831	75
NC_004663.1	transcript_01834	75
NC_004663.1	transcript_01842	75
NC_004663.1	transcript_01872	75
NC_004663.1	transcript_01874	75
NC_004663.1	transcript_01877	75
NC_004663.1	transcript_01889	75
NC_004663.1	transcript_01890	75
NC_004663.1	transcript_01905	75
NC_004663.1	transcript_01906	75
NC_004663.1	transcript_01911	75
NC_004663.1	transcript_01917	75
NC_004663.1	transcript_01924	75
NC_004663.1	transcript_01938	75
NC_004663.1	transcript_01947	75
NC_004663.1	transcript_01955	75
NC_004663.1	transcript_01970	75
NC_004663.1	transcript_01978	75
NC_004663.1	transcript_01981	75
NC_004663.1	transcript_01989	75
NC_004663.1	transcript_02004	75
NC_004663.1	transcript_02032	75
NC_004663.1	transcript_02037	75
NC_004663.1	transcript_02040	75
NC_004663.1	transcript_02049	75
NC_004663.1	transcript_02052	75
NC_004663.1	transcript_02057	75
NC_004663.1	transcript_02070	75
NC_004663.1	transcript_02076	75
NC_004663.1	transcript_02077	75
NC_004663.1	transcript_02085	75
NC_004663.1	transcript_02087	75
NC_004663.1	transcript_02092	75
NC_004663.1	transcript_02105	75
NC_004663.1	transcript_02114	75
NC_004663.1	transcript_02122	75
NC_004663.1	transcript_02129	75
NC_004663.1	transcript_02139	75
NC_004663.1	transcript_02140	75
NC_004663.1	transcript_02181	75
NC_004663.1	transcript_02188	75
NC_004663.1	transcript_02192	75
NC_004663.1	transcript_02198	75
NC_004663.1	transcript_02201	75
NC_004663.1	transcript_02203	75
NC_004663.1	transcript_02208	75
NC_004663.1	transcript_02209	75
NC_004663.1	transcript_02215	75
NC_004663.1	transcript_02223	75
NC_004663.1	transcript_02233	75
NC_004663.1	transcript_02268	75
NC_004663.1	transcript_02293	75
NC_004663.1	transcript_02294	75
NC_004663.1	transcript_02295	75
NC_004663.1	transcript_02296	75
NC_004663.1	transcript_02299	75
NC_004663.1	transcript_02304	75
NC_004663.1	transcript_02306	75
NC_004663.1	transcript_02317	75
NC_004663.1	transcript_02349	75
NC_004663.1	transcript_02372	75
NC_004663.1	transcript_02376	75
NC_004663.1	transcript_02382	75
NC_004663.1	transcript_02385	75
NC_004663.1	transcript_02388	75
NC_004663.1	transcript_02402	75
NC_004663.1	transcript_02430	75
NC_004663.1	transcript_02454	75
NC_004663.1	transcript_02471	75
NC_004663.1	transcript_02495	75
NC_004663.1	transcript_02502	75
NC_004663.1	transcript_02504	75
NC_004663.1	transcript_02523	75
NC_004663.1	transcript_02536	75
NC_004663.1	transcript_02545	75
NC_004663.1	transcript_02547	75
NC_004663.1	transcript_02548	75
NC_004663.1	transcript_02557	75
NC_004663.1	transcript_02591	75
NC_004663.1	transcript_02602	75
NC_004663.1	transcript_02604	75
NC_004663.1	transcript_02605	75
NC_004663.1	transcript_02607	75
NC_004663.1	transcript_02626	75
NC_004663.1	transcript_02637	75
NC_004663.1	transcript_02650	75
NC_004663.1	transcript_02672	75
NC_004663.1	transcript_02691	75
NC_004663.1	transcript_02700	75
NC_004663.1	transcript_02703	75
NC_004663.1	transcript_02718	75
NC_004663.1	transcript_02743	75
NC_004663.1	transcript_02783	75
NC_004663.1	transcript_02785	75
NC_004663.1	transcript_02824	75
NC_004663.1	transcript_02858	75
NC_004663.1	transcript_02859	75
NC_004663.1	transcript_02862	75
NC_004663.1	transcript_02873	75
NC_004663.1	transcript_02895	75
NC_004663.1	transcript_02899	75
NC_004663.1	transcript_02900	75
NC_004663.1	transcript_02933	75
NC_004663.1	transcript_02946	75
NC_004663.1	transcript_02973	75
NC_004663.1	transcript_02978	75
NC_004663.1	transcript_02981	75
NC_004663.1	transcript_02993	75
NC_004663.1	transcript_02994	75
NC_004703.1	transcript_00002	75
NC_004703.1	transcript_00006	75
NC_004703.1	transcript_00018	75
NC_004703.1	transcript_00022	75
NC_004663.1	transcript_00002	76
NC_004663.1	transcript_00003	76
NC_004663.1	transcript_00004	76
NC_004663.1	transcript_00011	76
NC_004663.1	transcript_00014	76
NC_004663.1	transcript_00016	76
NC_004663.1	transcript_00021	76
NC_004663.1	transcript_00035	76
NC_004663.1	transcript_00040	76
NC_004663.1	transcript_00048	76
NC_004663.1	transcript_00059	76
NC_004663.1	transcript_00063	76
NC_004663.1	transcript_00067	76
NC_004663.1	transcript_00070	76
NC_004663.1	transcript_00074	76
NC_004663.1	transcript_00086	76
NC_004663.1	transcript_00087	76
NC_004663.1	transcript_00110	76
NC_004663.1	transcript_00111	76
NC_004663.1	transcript_00112	76
NC_004663.1	transcript_00118	76
NC_004663.1	transcript_00120	76
NC_004663.1	transcript_00121	76
NC_004663.1	transcript_00123	76
NC_004663.1	transcript_00126	76
NC_004663.1	transcript_00142	76
NC_004663.1	transcript_00148	76
NC_004663.1	transcript_00150	76
NC_004663.1	transcript_00151	76
NC_004663.1	transcript_00159	76
NC_004663.1	transcript_00160	76
NC_004663.1	transcript_00165	76
NC_004663.1	transcript_00184	76
NC_004663.1	transcript_00187	76
NC_004663.1	transcript_00196	76
NC_004663.1	transcript_00220	76
NC_004663.1	transcript_00221	76
NC_004663.1	transcript_00223	76
NC_004663.1	transcript_00227	76
NC_004663.1	transcript_00232	76
NC_004663.1	transcript_00236	76
NC_004663.1	transcript_00282	76
NC_004663.1	transcript_00287	76
NC_004663.1	transcript_00289	76
NC_004663.1	transcript_00293	76
NC_004663.1	transcript_00299	76
NC_004663.1	transcript_00300	76
NC_004663.1	transcript_00308	76
NC_004663.1	transcript_00355	76
NC_004663.1	transcript_00362	76
NC_004663.1	transcript_00364	76
NC_004663.1	transcript_00367	76
NC_004663.1	transcript_00370	76
NC_004663.1	transcript_00371	76
NC_004663.1	transcript_00384	76
NC_004663.1	transcript_00389	76
NC_004663.1	transcript_00393	76
NC_004663.1	transcript_00406	76
NC_004663.1	transcript_00414	76
NC_004663.1	transcript_00416	76
NC_004663.1	transcript_00444	76
NC_004663.1	transcript_00453	76
NC_004663.1	transcript_00471	76
NC_004663.1	transcript_00488	76
NC_004663.1	transcript_00489	76
NC_004663.1	transcript_00490	76
NC_004663.1	transcript_00516	76
NC_004663.1	transcript_00522	76
NC_004663.1	transcript_00531	76
NC_004663.1	transcript_00542	76
NC_004663.1	transcript_00543	76
NC_004663.1	transcript_00551	76
NC_004663.1	transcript_00560	76
NC_004663.1	transcript_00575	76
NC_004663.1	transcript_00578	76
NC_004663.1	transcript_00583	76
NC_004663.1	transcript_00590	76
NC_004663.1	transcript_00592	76
NC_004663.1	transcript_00599	76
NC_004663.1	transcript_00607	76
NC_004663.1	transcript_00610	76
NC_004663.1	transcript_00616	76
NC_004663.1	transcript_00631	76
NC_004663.1	transcript_00632	76
NC_004663.1	transcript_00636	76
NC_004663.1	transcript_00674	76
NC_004663.1	transcript_00683	76
NC_004663.1	transcript_00684	76
NC_004663.1	transcript_00698	76
NC_004663.1	transcript_00699	76
NC_004663.1	transcript_00704	76
NC_004663.1	transcript_00705	76
NC_004663.1	transcript_00708	76
NC_004663.1	transcript_00711	76
NC_004663.1	transcript_00716	76
NC_004663.1	transcript_00736	76
NC_004663.1	transcript_00742	76
NC_004663.1	transcript_00745	76
NC_004663.1	transcript_00746	76
NC_004663.1	transcript_00778	76
NC_004663.1	transcript_00791	76
NC_004663.1	transcript_00800	76
NC_004663.1	transcript_00806	76
NC_004663.1	transcript_00809	76
NC_004663.1	transcript_00814	76
NC_004663.1	transcript_00817	76
NC_004663.1	transcript_00834	76
NC_004663.1	transcript_00836	76
NC_004663.1	transcript_00842	76
NC_004663.1	transcript_00851	76
NC_004663.1	transcript_00857	76
NC_004663.1	transcript_00873	76
NC_004663.1	transcript_00889	76
NC_004663.1	transcript_00926	76
NC_004663.1	transcript_00929	76
NC_004663.1	transcript_00935	76
NC_004663.1	transcript_00940	76
NC_004663.1	transcript_00949	76
NC_004663.1	transcript_00960	76
NC_004663.1	transcript_00961	76
NC_004663.1	transcript_00965	76
NC_004663.1	transcript_00968	76
NC_004663.1	transcript_00970	76
NC_004663.1	transcript_00974	76
NC_004663.1	transcript_00975	76
NC_004663.1	transcript_00976	76
NC_004663.1	transcript_00979	76
NC_004663.1	transcript_00993	76
NC_004663.1	transcript_01017	76
NC_004663.1	transcript_01046	76
NC_004663.1	transcript_01047	76
NC_004663.1	transcript_01051	76
NC_004663.1	transcript_01058	76
NC_004663.1	transcript_01060	76
NC_004663.1	transcript_01066	76
NC_004663.1	transcript_01069	76
NC_004663.1	transcript_01087	76
NC_004663.1	transcript_01096	76
NC_004663.1	transcript_01107	76
NC_004663.1	transcript_01123	76
NC_004663.1	transcript_01124	76
NC_004663.1	transcript_01126	76
NC_004663.1	transcript_01132	76
NC_004663.1	transcript_01134	76
NC_004663.1	transcript_01137	76
NC_004663.1	transcript_01144	76
NC_004663.1	transcript_01150	76
NC_004663.1	transcript_01153	76
NC_004663.1	transcript_01154	76
NC_004663.1	transcript_01155	76
NC_004663.1	transcript_01156	76
NC_004663.1	transcript_01157	76
NC_004663.1	transcript_01160	76
NC_004663.1	transcript_01190	76
NC_004663.1	transcript_01206	76
NC_004663.1	transcript_01207	76
NC_004663.1	transcript_01226	76
NC_004663.1	transcript_01245	76
NC_004663.1	transcript_01270	76
NC_004663.1	transcript_01273	76
NC_004663.1	transcript_01277	76
NC_004663.1	transcript_01301	76
NC_004663.1	transcript_01304	76
NC_004663.1	transcript_01305	76
NC_004663.1	transcript_01310	76
NC_004663.1	transcript_01317	76
NC_004663.1	transcript_01327	76
NC_004663.1	transcript_01342	76
NC_004663.1	transcript_01378	76
NC_004663.1	transcript_01386	76
NC_004663.1	transcript_01387	76
NC_004663.1	transcript_01398	76
NC_004663.1	transcript_01399	76
NC_004663.1	transcript_01411	76
NC_004663.1	transcript_01413	76
NC_004663.1	transcript_01414	76
NC_004663.1	transcript_01415	76
NC_004663.1	transcript_01418	76
NC_004663.1	transcript_01421	76
NC_004663.1	transcript_01431	76
NC_004663.1	transcript_01442	76
NC_004663.1	transcript_01446	76
NC_004663.1	transcript_01458	76
NC_004663.1	transcript_01459	76
NC_004663.1	transcript_01460	76
NC_004663.1	transcript_01461	76
NC_004663.1	transcript_01469	76
NC_004663.1	transcript_01476	76
NC_004663.1	transcript_01477	76
NC_004663.1	transcript_01481	76
NC_004663.1	transcript_01483	76
NC_004663.1	transcript_01486	76
NC_004663.1	transcript_01493	76
NC_004663.1	transcript_01499	76
NC_004663.1	transcript_01503	76
NC_004663.1	transcript_01504	76
NC_004663.1	transcript_01509	76
NC_004663.1	transcript_01517	76
NC_004663.1	transcript_01520	76
NC_004663.1	transcript_01526	76
NC_004663.1	transcript_01527	76
NC_004663.1	transcript_01528	76
NC_004663.1	transcript_01537	76
NC_004663.1	transcript_01539	76
NC_004663.1	transcript_01544	76
NC_004663.1	transcript_01546	76
NC_004663.1	transcript_01548	76
NC_004663.1	transcript_01574	76
NC_004663.1	transcript_01590	76
NC_004663.1	transcript_01592	76
NC_004663.1	transcript_01593	76
NC_004663.1	transcript_01614	76
NC_004663.1	transcript_01623	76
NC_004663.1	transcript_01630	76
NC_004663.1	transcript_01631	76
NC_004663.1	transcript_01632	76
NC_004663.1	transcript_01642	76
NC_004663.1	transcript_01650	76
NC_004663.1	transcript_01660	76
NC_004663.1	transcript_01661	76
NC_004663.1	transcript_01666	76
NC_004663.1	transcript_01678	76
NC_004663.1	transcript_01691	76
NC_004663.1	transcript_01693	76
NC_004663.1	transcript_01708	76
NC_004663.1	transcript_01709	76
NC_004663.1	transcript_01713	76
NC_004663.1	transcript_01715	76
NC_004663.1	transcript_01729	76
NC_004663.1	transcript_01741	76
NC_004663.1	transcript_01745	76
NC_004663.1	transcript_01752	76
NC_004663.1	transcript_01754	76
NC_004663.1	transcript_01770	76
NC_004663.1	transcript_01775	76
NC_004663.1	transcript_01779	76
NC_004663.1	transcript_01783	76
NC_004663.1	transcript_01786	76
NC_004663.1	transcript_01791	76
NC_004663.1	transcript_01807	76
NC_004663.1	transcript_01824	76
NC_004663.1	transcript_01835	76
NC_004663.1	transcript_01843	76
NC_004663.1	transcript_01849	76
NC_004663.1	transcript_01855	76
NC_004663.1	transcript_01859	76
NC_004663.1	transcript_01862	76
NC_004663.1	transcript_01869	76
NC_004663.1	transcript_01878	76
NC_004663.1	transcript_01879	76
NC_004663.1	transcript_01881	76
NC_004663.1	transcript_01883	76
NC_004663.1	transcript_01898	76
NC_004663.1	transcript_01900	76
NC_004663.1	transcript_01902	76
NC_004663.1	transcript_01908	76
NC_004663.1	transcript_01913	76
NC_004663.1	transcript_01915	76
NC_004663.1	transcript_01919	76
NC_004663.1	transcript_01920	76
NC_004663.1	transcript_01925	76
NC_004663.1	transcript_01946	76
NC_004663.1	transcript_01951	76
NC_004663.1	transcript_01964	76
NC_004663.1	transcript_01965	76
NC_004663.1	transcript_01971	76
NC_004663.1	transcript_01980	76
NC_004663.1	transcript_01990	76
NC_004663.1	transcript_02005	76
NC_004663.1	transcript_02006	76
NC_004663.1	transcript_02019	76
NC_004663.1	transcript_02026	76
NC_004663.1	transcript_02033	76
NC_004663.1	transcript_02034	76
NC_004663.1	transcript_02038	76
NC_004663.1	transcript_02045	76
NC_004663.1	transcript_02046	76
NC_004663.1	transcript_02047	76
NC_004663.1	transcript_02051	76
NC_004663.1	transcript_02058	76
NC_004663.1	transcript_02069	76
NC_004663.1	transcript_02078	76
NC_004663.1	transcript_02086	76
NC_004663.1	transcript_02094	76
NC_004663.1	transcript_02098	76
NC_004663.1	transcript_02111	76
NC_004663.1	transcript_02117	76
NC_004663.1	transcript_02130	76
NC_004663.1	transcript_02138	76
NC_004663.1	transcript_02143	76
NC_004663.1	transcript_02153	76
NC_004663.1	transcript_02154	76
NC_004663.1	transcript_02155	76
NC_004663.1	transcript_02160	76
NC_004663.1	transcript_02173	76
NC_004663.1	transcript_02174	76
NC_004663.1	transcript_02185	76
NC_004663.1	transcript_02190	76
NC_004663.1	transcript_02199	76
NC_004663.1	transcript_02200	76
NC_004663.1	transcript_02206	76
NC_004663.1	transcript_02210	76
NC_004663.1	transcript_02211	76
NC_004663.1	transcript_02212	76
NC_004663.1	transcript_02216	76
NC_004663.1	transcript_02217	76
NC_004663.1	transcript_02224	76
NC_004663.1	transcript_02230	76
NC_004663.1	transcript_02236	76
NC_004663.1	transcript_02250	76
NC_004663.1	transcript_02255	76
NC_004663.1	transcript_02257	76
NC_004663.1	transcript_02261	76
NC_004663.1	transcript_02280	76
NC_004663.1	transcript_02281	76
NC_004663.1	transcript_02284	76
NC_004663.1	transcript_02297	76
NC_004663.1	transcript_02302	76
NC_004663.1	transcript_02303	76
NC_004663.1	transcript_02318	76
NC_004663.1	transcript_02325	76
NC_004663.1	transcript_02364	76
NC_004663.1	transcript_02378	76
NC_004663.1	transcript_02381	76
NC_004663.1	transcript_02383	76
NC_004663.1	transcript_02406	76
NC_004663.1	transcript_02412	76
NC_004663.1	transcript_02441	76
NC_004663.1	transcript_02447	76
NC_004663.1	transcript_02455	76
NC_004663.1	transcript_02459	76
NC_004663.1	transcript_02470	76
NC_004663.1	transcript_02492	76
NC_004663.1	transcript_02505	76
NC_004663.1	transcript_02507	76
NC_004663.1	transcript_02521	76
NC_004663.1	transcript_02522	76
NC_004663.1	transcript_02524	76
NC_004663.1	transcript_02525	76
NC_004663.1	transcript_02526	76
NC_004663.1	transcript_02527	76
NC_004663.1	transcript_02532	76
NC_004663.1	transcript_02560	76
NC_004663.1	transcript_02565	76
NC_004663.1	transcript_02584	76
NC_004663.1	transcript_02589	76
NC_004663.1	transcript_02592	76
NC_004663.1	transcript_02611	76
NC_004663.1	transcript_02614	76
NC_004663.1	transcript_02627	76
NC_004663.1	transcript_02628	76
NC_004663.1	transcript_02629	76
NC_004663.1	transcript_02632	76
NC_004663.1	transcript_02634	76
NC_004663.1	transcript_02639	76
NC_004663.1	transcript_02645	76
NC_004663.1	transcript_02647	76
NC_004663.1	transcript_02648	76
NC_004663.1	transcript_02651	76
NC_004663.1	transcript_02652	76
NC_004663.1	transcript_02670	76
NC_004663.1	transcript_02674	76
NC_004663.1	transcript_02676	76
NC_004663.1	transcript_02683	76
NC_004663.1	transcript_02702	76
NC_004663.1	transcript_02706	76
NC_004663.1	transcript_02714	76
NC_004663.1	transcript_02728	76
NC_004663.1	transcript_02738	76
NC_004663.1	transcript_02744	76
NC_004663.1	transcript_02748	76
NC_004663.1	transcript_02760	76
NC_004663.1	transcript_02764	76
NC_004663.1	transcript_02786	76
NC_004663.1	transcript_02787	76
NC_004663.1	transcript_02790	76
NC_004663.1	transcript_02795	76
NC_004663.1	transcript_02797	76
NC_004663.1	transcript_02800	76
NC_004663.1	transcript_02804	76
NC_004663.1	transcript_02805	76
NC_004663.1	transcript_02809	76
NC_004663.1	transcript_02811	76
NC_004663.1	transcript_02815	76
NC_004663.1	transcript_02850	76
NC_004663.1	transcript_02854	76
NC_004663.1	transcript_02855	76
NC_004663.1	transcript_02861	76
NC_004663.1	transcript_02876	76
NC_004663.1	transcript_02892	76
NC_004663.1	transcript_02894	76
NC_004663.1	transcript_02897	76
NC_004663.1	transcript_02898	76
NC_004663.1	transcript_02913	76
NC_004663.1	transcript_02915	76
NC_004663.1	transcript_02918	76
NC_004663.1	transcript_02922	76
NC_004663.1	transcript_02926	76
NC_004663.1	transcript_02935	76
NC_004663.1	transcript_02938	76
NC_004663.1	transcript_02945	76
NC_004663.1	transcript_02948	76
NC_004663.1	transcript_02958	76
NC_004663.1	transcript_02961	76
NC_004663.1	transcript_02976	76
NC_004663.1	transcript_02977	76
NC_004663.1	transcript_02979	76
NC_004663.1	transcript_02990	76
NC_004663.1	transcript_02997	76
NC_004663.1	transcript_03002	76
NC_004703.1	transcript_00026	76
NC_004663.1	transcript_00026	77
NC_004663.1	transcript_00073	77
NC_004663.1	transcript_00095	77
NC_004663.1	transcript_00119	77
NC_004663.1	transcript_00188	77
NC_004663.1	transcript_00222	77
NC_004663.1	transcript_00237	77
NC_004663.1	transcript_00314	77
NC_004663.1	transcript_00338	77
NC_004663.1	transcript_00376	77
NC_004663.1	transcript_00391	77
NC_004663.1	transcript_00395	77
NC_004663.1	transcript_00432	77
NC_004663.1	transcript_00450	77
NC_004663.1	transcript_00506	77
NC_004663.1	transcript_00517	77
NC_004663.1	transcript_00530	77
NC_004663.1	transcript_00587	77
NC_004663.1	transcript_00614	77
NC_004663.1	transcript_00669	77
NC_004663.1	transcript_00702	77
NC_004663.1	transcript_00720	77
NC_004663.1	transcript_00805	77
NC_004663.1	transcript_00810	77
NC_004663.1	transcript_00812	77
NC_004663.1	transcript_00838	77
NC_004663.1	transcript_00862	77
NC_004663.1	transcript_00874	77
NC_004663.1	transcript_00902	77
NC_004663.1	transcript_00908	77
NC_004663.1	transcript_00941	77
NC_004663.1	transcript_01019	77
NC_004663.1	transcript_01040	77
NC_004663.1	transcript_01076	77
NC_004663.1	transcript_01080	77
NC_004663.1	transcript_01140	77
NC_004663.1	transcript_01151	77
NC_004663.1	transcript_01162	77
NC_004663.1	transcript_01219	77
NC_004663.1	transcript_01237	77
NC_004663.1	transcript_01240	77
NC_004663.1	transcript_01296	77
NC_004663.1	transcript_01309	77
NC_004663.1	transcript_01315	77
NC_004663.1	transcript_01329	77
NC_004663.1	transcript_01345	77
NC_004663.1	transcript_01368	77
NC_004663.1	transcript_01375	77
NC_004663.1	transcript_01381	77
NC_004663.1	transcript_01389	77
NC_004663.1	transcript_01405	77
NC_004663.1	transcript_01420	77
NC_004663.1	transcript_01430	77
NC_004663.1	transcript_01453	77
NC_004663.1	transcript_01525	77
NC_004663.1	transcript_01554	77
NC_004663.1	transcript_01617	77
NC_004663.1	transcript_01644	77
NC_004663.1	transcript_01658	77
NC_004663.1	transcript_01739	77
NC_004663.1	transcript_01743	77
NC_004663.1	transcript_01773	77
NC_004663.1	transcript_01774	77
NC_004663.1	transcript_01811	77
NC_004663.1	transcript_01812	77
NC_004663.1	transcript_01867	77
NC_004663.1	transcript_01916	77
NC_004663.1	transcript_01950	77
NC_004663.1	transcript_01959	77
NC_004663.1	transcript_01963	77
NC_004663.1	transcript_01986	77
NC_004663.1	transcript_02003	77
NC_004663.1	transcript_02053	77
NC_004663.1	transcript_02075	77
NC_004663.1	transcript_02089	77
NC_004663.1	transcript_02091	77
NC_004663.1	transcript_02149	77
NC_004663.1	transcript_02156	77
NC_004663.1	transcript_02158	77
NC_004663.1	transcript_02161	77
NC_004663.1	transcript_02205	77
NC_004663.1	transcript_02232	77
NC_004663.1	transcript_02249	77
NC_004663.1	transcript_02275	77
NC_004663.1	transcript_02290	77
NC_004663.1	transcript_02298	77
NC_004663.1	transcript_02319	77
NC_004663.1	transcript_02333	77
NC_004663.1	transcript_02341	77
NC_004663.1	transcript_02347	77
NC_004663.1	transcript_02360	77
NC_004663.1	transcript_02409	77
NC_004663.1	transcript_02469	77
NC_004663.1	transcript_02482	77
NC_004663.1	transcript_02529	77
NC_004663.1	transcript_02608	77
NC_004663.1	transcript_02697	77
NC_004663.1	transcript_02708	77
NC_004663.1	transcript_02747	77
NC_004663.1	transcript_02784	77
NC_004663.1	transcript_02791	77
NC_004663.1	transcript_02810	77
NC_004663.1	transcript_02819	77
NC_004663.1	transcript_02838	77
NC_004663.1	transcript_02839	77
NC_004663.1	transcript_02841	77
NC_004663.1	transcript_02845	77
NC_004663.1	transcript_02857	77
NC_004663.1	transcript_02868	77
NC_004663.1	transcript_02870	77
NC_004663.1	transcript_02893	77
NC_004663.1	transcript_02963	77
NC_004663.1	transcript_02967	77
NC_004663.1	transcript_02998	77
NC_004703.1	transcript_00008	77
NC_004663.1	transcript_00012	78
NC_004663.1	transcript_00023	78
NC_004663.1	transcript_00050	78
NC_004663.1	transcript_00053	78
NC_004663.1	transcript_00114	78
NC_004663.1	transcript_00190	78
NC_004663.1	transcript_00230	78
NC_004663.1	transcript_00234	78
NC_004663.1	transcript_00244	78
NC_004663.1	transcript_00254	78
NC_004663.1	transcript_00260	78
NC_004663.1	transcript_00404	78
NC_004663.1	transcript_00417	78
NC_004663.1	transcript_00426	78
NC_004663.1	transcript_00446	78
NC_004663.1	transcript_00457	78
NC_004663.1	transcript_00569	78
NC_004663.1	transcript_00613	78
NC_004663.1	transcript_00635	78
NC_004663.1	transcript_00680	78
NC_004663.1	transcript_00685	78
NC_004663.1	transcript_00692	78
NC_004663.1	transcript_00730	78
NC_004663.1	transcript_00755	78
NC_004663.1	transcript_00788	78
NC_004663.1	transcript_00792	78
NC_004663.1	transcript_00878	78
NC_004663.1	transcript_00892	78
NC_004663.1	transcript_00899	78
NC_004663.1	transcript_00911	78
NC_004663.1	transcript_00913	78
NC_004663.1	transcript_00915	78
NC_004663.1	transcript_00931	78
NC_004663.1	transcript_00955	78
NC_004663.1	transcript_01068	78
NC_004663.1	transcript_01113	78
NC_004663.1	transcript_01199	78
NC_004663.1	transcript_01214	78
NC_004663.1	transcript_01244	78
NC_004663.1	transcript_01275	78
NC_004663.1	transcript_01303	78
NC_004663.1	transcript_01332	78
NC_004663.1	transcript_01449	78
NC_004663.1	transcript_01487	78
NC_004663.1	transcript_01494	78
NC_004663.1	transcript_01511	78
NC_004663.1	transcript_01549	78
NC_004663.1	transcript_01585	78
NC_004663.1	transcript_01599	78
NC_004663.1	transcript_01628	78
NC_004663.1	transcript_01671	78
NC_004663.1	transcript_01696	78
NC_004663.1	transcript_01733	78
NC_004663.1	transcript_01737	78
NC_004663.1	transcript_01757	78
NC_004663.1	transcript_01846	78
NC_004663.1	transcript_01958	78
NC_004663.1	transcript_01962	78
NC_004663.1	transcript_01987	78
NC_004663.1	transcript_02000	78
NC_004663.1	transcript_02043	78
NC_004663.1	transcript_02112	78
NC_004663.1	transcript_02227	78
NC_004663.1	transcript_02234	78
NC_004663.1	transcript_02262	78
NC_004663.1	transcript_02263	78
NC_004663.1	transcript_02273	78
NC_004663.1	transcript_02277	78
NC_004663.1	transcript_02300	78
NC_004663.1	transcript_02442	78
NC_004663.1	transcript_02515	78
NC_004663.1	transcript_02631	78
NC_004663.1	transcript_02836	78
NC_004663.1	transcript_02883	78
NC_004663.1	transcript_02923	78
NC_004663.1	transcript_02932	78
NC_004663.1	transcript_02962	78
NC_004663.1	transcript_02983	78
NC_004663.1	transcript_02985	78
NC_004703.1	transcript_00028	78
NC_004663.1	transcript_00022	79
NC_004663.1	transcript_00030	79
NC_004663.1	transcript_00049	79
NC_004663.1	transcript_00064	79
NC_004663.1	transcript_00125	79
NC_004663.1	transcript_00138	79
NC_004663.1	transcript_00186	79
NC_004663.1	transcript_00224	79
NC_004663.1	transcript_00284	79
NC_004663.1	transcript_00369	79
NC_004663.1	transcript_00558	79
NC_004663.1	transcript_00628	79
NC_004663.1	transcript_00652	79
NC_004663.1	transcript_00934	79
NC_004663.1	transcript_00942	79
NC_004663.1	transcript_00959	79
NC_004663.1	transcript_00964	79
NC_004663.1	transcript_00981	79
NC_004663.1	transcript_01006	79
NC_004663.1	transcript_01050	79
NC_004663.1	transcript_01145	79
NC_004663.1	transcript_01174	79
NC_004663.1	transcript_01176	79
NC_004663.1	transcript_01397	79
NC_004663.1	transcript_01407	79
NC_004663.1	transcript_01409	79
NC_004663.1	transcript_01466	79
NC_004663.1	transcript_01482	79
NC_004663.1	transcript_01552	79
NC_004663.1	transcript_01850	79
NC_004663.1	transcript_01875	79
NC_004663.1	transcript_01887	79
NC_004663.1	transcript_01945	79
NC_004663.1	transcript_02118	79
NC_004663.1	transcript_02133	79
NC_004663.1	transcript_02221	79
NC_004663.1	transcript_02270	79
NC_004663.1	transcript_02348	79
NC_004663.1	transcript_02553	79
NC_004663.1	transcript_02863	79
NC_004663.1	transcript_02878	79
NC_004663.1	transcript_00054	80
NC_004663.1	transcript_00105	80
NC_004663.1	transcript_00192	80
NC_004663.1	transcript_00200	80
NC_004663.1	transcript_00249	80
NC_004663.1	transcript_00366	80
NC_004663.1	transcript_00633	80
NC_004663.1	transcript_00713	80
NC_004663.1	transcript_00760	80
NC_004663.1	transcript_00853	80
NC_004663.1	transcript_00936	80
NC_004663.1	transcript_01065	80
NC_004663.1	transcript_01103	80
NC_004663.1	transcript_01272	80
NC_004663.1	transcript_01333	80
NC_004663.1	transcript_01522	80
NC_004663.1	transcript_01566	80
NC_004663.1	transcript_01680	80
NC_004663.1	transcript_01856	80
NC_004663.1	transcript_02131	80
NC_004663.1	transcript_02980	80
NC_004663.1	transcript_00228	81
NC_004663.1	transcript_00591	81
NC_004663.1	transcript_00910	81
NC_004663.1	transcript_00985	81
NC_004663.1	transcript_01139	81
NC_004663.1	transcript_01170	81
NC_004663.1	transcript_01217	81
NC_004663.1	transcript_01330	81
NC_004663.1	transcript_01611	81
NC_004663.1	transcript_01716	81
NC_004663.1	transcript_01809	81
NC_004663.1	transcript_01943	81
NC_004663.1	transcript_02195	81
NC_004663.1	transcript_02320	81
NC_004663.1	transcript_02410	81
NC_004663.1	transcript_02660	81
NC_004663.1	transcript_02707	81
NC_004663.1	transcript_02709	81
NC_004663.1	transcript_02817	81
NC_004703.1	transcript_00014	81
NC_004663.1	transcript_00007	82
NC_004663.1	transcript_00062	82
NC_004663.1	transcript_00442	82
NC_004663.1	transcript_01159	82
NC_004663.1	transcript_01212	82
NC_004663.1	transcript_01782	82
NC_004663.1	transcript_01904	82
NC_004663.1	transcript_01975	82
NC_004663.1	transcript_02042	82
NC_004663.1	transcript_02109	82
NC_004663.1	transcript_02167	82
NC_004663.1	transcript_02267	82
NC_004663.1	transcript_02517	82
NC_004663.1	transcript_02675	82
NC_004663.1	transcript_02711	82
NC_004663.1	transcript_02888	82
NC_004703.1	transcript_00019	82
NC_004663.1	transcript_00017	83
NC_004663.1	transcript_00139	83
NC_004663.1	transcript_00303	83
NC_004663.1	transcript_00644	83
NC_004663.1	transcript_00820	83
NC_004663.1	transcript_00839	83
NC_004663.1	transcript_00946	83
NC_004663.1	transcript_01168	83
NC_004663.1	transcript_01471	83
NC_004663.1	transcript_01613	83
NC_004663.1	transcript_01776	83
NC_004663.1	transcript_01957	83
NC_004663.1	transcript_02490	83
NC_004663.1	transcript_02636	83
NC_004663.1	transcript_02781	83
NC_004663.1	transcript_00122	84
NC_004663.1	transcript_01479	84
NC_004663.1	transcript_01561	84
NC_004663.1	transcript_00403	85
NC_004663.1	transcript_00714	85
NC_004663.1	transcript_01172	85
NC_004663.1	transcript_02093	85
NC_004663.1	transcript_02359	85
NC_004663.1	transcript_02782	85
NC_004663.1	transcript_00518	86
NC_004663.1	transcript_00528	86
NC_004663.1	transcript_00529	86
NC_004663.1	transcript_00589	86
NC_004663.1	transcript_00739	86
NC_004663.1	transcript_00815	86
NC_004663.1	transcript_01049	86
NC_004663.1	transcript_01463	86
NC_004663.1	transcript_01501	86
NC_004663.1	transcript_01605	86
NC_004663.1	transcript_01616	86
NC_004663.1	transcript_01821	86
NC_004663.1	transcript_01966	86
NC_004663.1	transcript_02699	86
NC_004663.1	transcript_02704	86
NC_004663.1	transcript_00328	87
NC_004663.1	transcript_00473	87
NC_004663.1	transcript_01075	87
NC_004663.1	transcript_01086	87
NC_004663.1	transcript_01923	87
NC_004663.1	transcript_01953	87
NC_004663.1	transcript_02244	87
NC_004663.1	transcript_00388	88
NC_004663.1	transcript_01106	88
NC_004663.1	transcript_01505	88
NC_004663.1	transcript_01697	88
NC_004663.1	transcript_02180	88
NC_004663.1	transcript_00757	89
NC_004663.1	transcript_01851	89
NC_004663.1	transcript_01926	89
NC_004663.1	transcript_02587	89
NC_004663.1	transcript_00261	90
NC_004663.1	transcript_00932	90
NC_004663.1	transcript_01023	90
NC_004663.1	transcript_01363	90
NC_004663.1	transcript_01488	90
NC_004663.1	transcript_01594	90
NC_004663.1	transcript_02022	90
NC_004663.1	transcript_02067	90
NC_004663.1	transcript_02562	90
NC_004663.1	transcript_02882	90
NC_004703.1	transcript_00000	90
NC_004663.1	transcript_00193	91
NC_004663.1	transcript_01179	91
NC_004663.1	transcript_01637	91
NC_004663.1	transcript_02081	91
NC_004663.1	transcript_00330	92
NC_004663.1	transcript_00462	92
NC_004663.1	transcript_01141	92
NC_004663.1	transcript_01321	92
NC_004663.1	transcript_01334	92
NC_004663.1	transcript_01827	92
NC_004663.1	transcript_02736	92
NC_004663.1	transcript_02759	92
NC_004663.1	transcript_02896	92
NC_004663.1	transcript_00709	93
NC_004663.1	transcript_00987	93
NC_004663.1	transcript_01026	93
NC_004663.1	transcript_02332	93
NC_004663.1	transcript_02544	93
NC_004663.1	transcript_02610	93
NC_004663.1	transcript_02658	93
NC_004663.1	transcript_02679	93
NC_004663.1	transcript_00072	94
NC_004663.1	transcript_00466	94
NC_004663.1	transcript_00753	94
NC_004663.1	transcript_00825	94
NC_004663.1	transcript_00876	94
NC_004663.1	transcript_01014	94
NC_004663.1	transcript_02096	94
NC_004663.1	transcript_02461	94
NC_004663.1	transcript_02643	94
NC_004663.1	transcript_02779	94
NC_004663.1	transcript_00392	95
NC_004663.1	transcript_00538	95
NC_004663.1	transcript_01260	95
NC_004663.1	transcript_01379	95
NC_004663.1	transcript_01868	95
NC_004663.1	transcript_02368	95
NC_004663.1	transcript_02510	95
NC_004663.1	transcript_00608	96
NC_004663.1	transcript_00928	96
NC_004663.1	transcript_02279	96
NC_004663.1	transcript_00051	97
NC_004663.1	transcript_00492	97
NC_004663.1	transcript_00943	97
NC_004663.1	transcript_01341	97
NC_004663.1	transcript_01450	97
NC_004663.1	transcript_01452	97
NC_004663.1	transcript_02751	97
NC_004663.1	transcript_00577	99
NC_004663.1	transcript_00717	99
NC_004663.1	transcript_01093	99
NC_004663.1	transcript_02110	99
NC_004663.1	transcript_02655	99
NC_004663.1	transcript_02943	99
NC_004663.1	transcript_00759	100
NC_004663.1	transcript_01004	100
NC_004663.1	transcript_01041	100
NC_004663.1	transcript_01969	100
NC_004663.1	transcript_01999	100
NC_004663.1	transcript_00194	101
NC_004663.1	transcript_01120	101
NC_004663.1	transcript_01191	101
NC_004663.1	transcript_02818	101
NC_004663.1	transcript_00819	102
NC_004663.1	transcript_01235	102
NC_004663.1	transcript_01256	102
NC_004663.1	transcript_01319	102
NC_004663.1	transcript_01626	102
NC_004663.1	transcript_01748	102
NC_004663.1	transcript_02220	102
NC_004663.1	transcript_00185	103
NC_004663.1	transcript_00259	103
NC_004663.1	transcript_00425	103
NC_004663.1	transcript_00640	103
NC_004663.1	transcript_01826	103
NC_004663.1	transcript_01847	103
NC_004663.1	transcript_01860	103
NC_004663.1	transcript_00552	104
NC_004663.1	transcript_00701	104
NC_004663.1	transcript_02727	104
NC_004663.1	transcript_02869	104
NC_004663.1	transcript_01393	105
NC_004663.1	transcript_02252	105
NC_004663.1	transcript_02776	105
NC_004663.1	transcript_02904	105
NC_004663.1	transcript_00952	106
NC_004663.1	transcript_01166	106
NC_004663.1	transcript_01380	106
NC_004663.1	transcript_02361	106
NC_004663.1	transcript_00019	107
NC_004663.1	transcript_02380	107
NC_004663.1	transcript_02886	107
NC_004663.1	transcript_01361	108
NC_004663.1	transcript_01720	108
NC_004663.1	transcript_02083	108
NC_004663.1	transcript_00128	109
NC_004663.1	transcript_01308	109
NC_004663.1	transcript_02278	109
NC_004663.1	transcript_01001	110
NC_004663.1	transcript_01094	110
NC_004663.1	transcript_01652	110
NC_004663.1	transcript_01698	110
NC_004663.1	transcript_02659	110
NC_004663.1	transcript_01149	112
NC_004663.1	transcript_01313	112
NC_004663.1	transcript_01474	112
NC_004663.1	transcript_00058	113
NC_004663.1	transcript_00305	113
NC_004663.1	transcript_00794	113
NC_004663.1	transcript_02715	113
NC_004663.1	transcript_02801	113
NC_004663.1	transcript_00570	114
NC_004663.1	transcript_02578	114
NC_004663.1	transcript_00161	115
NC_004663.1	transcript_00612	115
NC_004663.1	transcript_00823	115
NC_004663.1	transcript_01659	115
NC_004663.1	transcript_02408	115
NC_004663.1	transcript_02832	115
NC_004663.1	transcript_00573	116
NC_004663.1	transcript_01218	116
NC_004663.1	transcript_01557	116
NC_004663.1	transcript_00532	117
NC_004663.1	transcript_01816	117
NC_004663.1	transcript_01078	118
NC_004663.1	transcript_01437	118
NC_004663.1	transcript_00207	119
NC_004663.1	transcript_01198	120
NC_004663.1	transcript_00419	121
NC_004663.1	transcript_00689	121
NC_004663.1	transcript_01408	121
NC_004663.1	transcript_01944	121
NC_004663.1	transcript_02974	121
NC_004663.1	transcript_01290	122
NC_004663.1	transcript_00209	124
NC_004663.1	transcript_00881	124
NC_004663.1	transcript_00990	124
NC_004663.1	transcript_01281	124
NC_004663.1	transcript_01533	124
NC_004663.1	transcript_02852	124
NC_004663.1	transcript_02989	124
NC_004663.1	transcript_02821	125
NC_004663.1	transcript_02960	125
NC_004663.1	transcript_00776	126
NC_004663.1	transcript_02792	126
NC_004663.1	transcript_00056	127
NC_004663.1	transcript_00069	127
NC_004663.1	transcript_01498	128
NC_004663.1	transcript_00678	129
NC_004663.1	transcript_00679	131
NC_004663.1	transcript_01441	131
NC_004663.1	transcript_02023	131
NC_004663.1	transcript_02677	132
NC_004663.1	transcript_00202	133
NC_004663.1	transcript_00948	133
NC_004663.1	transcript_01053	133
NC_004663.1	transcript_01891	133
NC_004663.1	transcript_02389	133
NC_004663.1	transcript_02867	133
NC_004663.1	transcript_01177	134
NC_004663.1	transcript_02429	134
NC_004663.1	transcript_00028	135
NC_004663.1	transcript_00898	135
NC_004663.1	transcript_00238	136
NC_004663.1	transcript_01928	136
NC_004663.1	transcript_00642	137
NC_004663.1	transcript_00966	137
NC_004663.1	transcript_00327	138
NC_004663.1	transcript_00695	138
NC_004663.1	transcript_02301	138
NC_004663.1	transcript_02992	138
NC_004663.1	transcript_02435	139
NC_004663.1	transcript_02822	140
NC_004663.1	transcript_01519	141
NC_004663.1	transcript_02159	141
NC_004663.1	transcript_00274	143
NC_004663.1	transcript_00509	143
NC_004663.1	transcript_01559	143
NC_004663.1	transcript_01828	143
NC_004663.1	transcript_00107	144
NC_004663.1	transcript_01722	144
NC_004663.1	transcript_00127	145
NC_004663.1	transcript_00795	145
NC_004663.1	transcript_00361	146
NC_004663.1	transcript_01438	146
NC_004663.1	transcript_00868	147
NC_004663.1	transcript_01897	147
NC_004663.1	transcript_02582	147
NC_004663.1	transcript_00686	148
NC_004663.1	transcript_01629	148
NC_004663.1	transcript_02137	148
NC_004663.1	transcript_00595	149
NC_004663.1	transcript_00665	149
NC_004663.1	transcript_00833	149
NC_004663.1	transcript_01901	150
NC_004663.1	transcript_02050	151
NC_004663.1	transcript_02615	151
NC_004663.1	transcript_02621	151
NC_004663.1	transcript_00611	152
NC_004663.1	transcript_02344	152
NC_004663.1	transcript_00973	153
NC_004663.1	transcript_01983	153
NC_004663.1	transcript_02730	153
NC_004663.1	transcript_00498	154
NC_004663.1	transcript_01480	154
NC_004663.1	transcript_02104	155
NC_004663.1	transcript_02437	156
NC_004663.1	transcript_02287	157
NC_004663.1	transcript_02326	158
NC_004663.1	transcript_01668	159
NC_004663.1	transcript_01974	159
NC_004663.1	transcript_02370	159
NC_004663.1	transcript_02487	159
NC_004663.1	transcript_00374	160
NC_004663.1	transcript_02837	160
NC_004663.1	transcript_01138	161
NC_004663.1	transcript_01331	161
NC_004663.1	transcript_01610	161
NC_004663.1	transcript_01763	161
NC_004663.1	transcript_02196	161
NC_004663.1	transcript_02321	161
NC_004663.1	transcript_02411	161
NC_004663.1	transcript_02710	161
NC_004663.1	transcript_00761	162
NC_004663.1	transcript_00811	163
NC_004663.1	transcript_00687	164
NC_004663.1	transcript_00409	166
NC_004663.1	transcript_00428	166
NC_004663.1	transcript_02271	166
NC_004663.1	transcript_01111	167
NC_004663.1	transcript_02073	168
NC_004663.1	transcript_02305	168
NC_004663.1	transcript_00995	169
NC_004663.1	transcript_02308	169
NC_004663.1	transcript_02358	169
NC_004663.1	transcript_02404	169
NC_004663.1	transcript_01298	170
NC_004663.1	transcript_01324	170
NC_004663.1	transcript_00015	173
NC_004663.1	transcript_01484	173
NC_004663.1	transcript_01257	174
NC_004663.1	transcript_00346	177
NC_004663.1	transcript_00363	178
NC_004663.1	transcript_02064	178
NC_004663.1	transcript_00832	179
NC_004663.1	transcript_00925	180
NC_004663.1	transcript_01048	182
NC_004663.1	transcript_01359	183
NC_004663.1	transcript_01646	183
NC_004663.1	transcript_02825	183
NC_004663.1	transcript_00020	184
NC_004663.1	transcript_00448	184
NC_004663.1	transcript_00909	184
NC_004663.1	transcript_02887	186
NC_004663.1	transcript_00945	187
NC_004663.1	transcript_01276	187
NC_004663.1	transcript_01633	187
NC_004663.1	transcript_01935	188
NC_004663.1	transcript_00844	189
NC_004663.1	transcript_01038	189
NC_004663.1	transcript_01112	189
NC_004663.1	transcript_01682	189
NC_004663.1	transcript_00178	191
NC_004663.1	transcript_01374	191
NC_004663.1	transcript_01456	191
NC_004663.1	transcript_02833	191
NC_004663.1	transcript_00603	193
NC_004663.1	transcript_00167	194
NC_004663.1	transcript_01942	194
NC_004663.1	transcript_02324	194
NC_004663.1	transcript_02820	194
NC_004663.1	transcript_00431	197
NC_004663.1	transcript_00536	197
NC_004663.1	transcript_01009	199
NC_004663.1	transcript_01612	200
NC_004663.1	transcript_00860	201
NC_004663.1	transcript_02662	202
NC_004663.1	transcript_02661	203
NC_004663.1	transcript_01027	204
NC_004663.1	transcript_02799	204
NC_004703.1	transcript_00017	204
NC_004663.1	transcript_00875	205
NC_004663.1	transcript_02194	206
NC_004663.1	transcript_02941	206
NC_004663.1	transcript_02107	207
NC_004663.1	transcript_01833	208
NC_004663.1	transcript_02439	208
NC_004663.1	transcript_02466	209
NC_004663.1	transcript_02508	210
NC_004663.1	transcript_00741	214
NC_004663.1	transcript_02600	214
NC_004663.1	transcript_01880	215
NC_004663.1	transcript_01738	216
NC_004663.1	transcript_00445	218
NC_004663.1	transcript_01299	219
NC_004663.1	transcript_01933	219
NC_004663.1	transcript_02343	223
NC_004663.1	transcript_02806	225
NC_004663.1	transcript_02835	225
NC_004663.1	transcript_02449	226
NC_004663.1	transcript_00505	228
NC_004663.1	transcript_01576	228
NC_004663.1	transcript_02013	228
NC_004663.1	transcript_01736	230
NC_004663.1	transcript_02620	231
NC_004663.1	transcript_02633	234
NC_004663.1	transcript_00360	235
NC_004663.1	transcript_01478	235
NC_004663.1	transcript_01866	236
NC_004663.1	transcript_00629	238
NC_004663.1	transcript_00231	239
NC_004663.1	transcript_02030	240
NC_004663.1	transcript_02812	240
NC_004663.1	transcript_00047	242
NC_004663.1	transcript_02259	242
NC_004663.1	transcript_02309	242
NC_004663.1	transcript_02949	242
NC_004663.1	transcript_00992	243
NC_004663.1	transcript_01651	243
NC_004663.1	transcript_00512	244
NC_004663.1	transcript_00787	245
NC_004703.1	transcript_00009	245
NC_004663.1	transcript_01991	248
NC_004663.1	transcript_02970	250
NC_004663.1	transcript_00586	251
NC_004663.1	transcript_01838	251
NC_004663.1	transcript_02235	252
NC_004663.1	transcript_02772	255
NC_004663.1	transcript_00027	256
NC_004663.1	transcript_00731	256
NC_004663.1	transcript_00024	257
NC_004663.1	transcript_00681	257
NC_004663.1	transcript_02678	257
NC_004663.1	transcript_01515	260
NC_004663.1	transcript_00482	263
NC_004663.1	transcript_01307	264
NC_004663.1	transcript_01531	265
NC_004663.1	transcript_02796	265
NC_004663.1	transcript_02559	267
NC_004663.1	transcript_01598	269
NC_004663.1	transcript_00424	270
NC_004663.1	transcript_00824	270
NC_004663.1	transcript_02654	270
NC_004663.1	transcript_02681	270
NC_004663.1	transcript_00000	272
NC_004663.1	transcript_01133	275
NC_004663.1	transcript_01404	275
NC_004663.1	transcript_01284	279
NC_004663.1	transcript_00306	281
NC_004663.1	transcript_00896	289
NC_004663.1	transcript_00334	294
NC_004663.1	transcript_02831	296
NC_004663.1	transcript_00321	297
NC_004663.1	transcript_00645	297
NC_004663.1	transcript_01388	298
NC_004663.1	transcript_01892	300
NC_004663.1	transcript_01684	301
NC_004703.1	transcript_00004	303
NC_004663.1	transcript_01665	305
NC_004663.1	transcript_00296	306
NC_004663.1	transcript_00601	306
NC_004663.1	transcript_01582	306
NC_004663.1	transcript_01830	306
NC_004663.1	transcript_02352	308
NC_004663.1	transcript_02446	308
NC_004663.1	transcript_00879	310
NC_004663.1	transcript_01010	311
NC_004663.1	transcript_02400	311
NC_004663.1	transcript_01885	312
NC_004663.1	transcript_02823	312
NC_004663.1	transcript_00447	313
NC_004663.1	transcript_02920	314
NC_004663.1	transcript_02031	315
NC_004663.1	transcript_00476	317
NC_004663.1	transcript_01131	317
NC_004663.1	transcript_00734	322
NC_004663.1	transcript_02313	325
NC_004663.1	transcript_00206	328
NC_004663.1	transcript_00396	330
NC_004663.1	transcript_00265	331
NC_004663.1	transcript_02568	331
NC_004663.1	transcript_01352	334
NC_004663.1	transcript_02286	334
NC_004663.1	transcript_01692	336
NC_004663.1	transcript_00654	341
NC_004663.1	transcript_00461	343
NC_004663.1	transcript_02451	343
NC_004663.1	transcript_00813	344
NC_004663.1	transcript_01496	344
NC_004663.1	transcript_02593	344
NC_004663.1	transcript_00780	346
NC_004663.1	transcript_01097	346
NC_004663.1	transcript_02986	346
NC_004663.1	transcript_02717	347
[truncated: 1,037 more rows]

## Sheet: Figure 1C 5'UTR
Figure 1C: 5'UTR length
The data below represents the frequency distribition of 5'UTR lengths belonging to primary and secondary transcripts
Bin Center	Primary	Secondary				Descriptive statistics:	Primary	Secondary
0	27	0				Total number of values	1201	231
1	1	0				Number of excluded values	0	0
2	2	0				Number of binned values	1201	231
3	4	1
4	5	0				Minimum	0	3
5	2	2				25% Percentile	22	28
6	0	1				Median	32	48
7	1	1				75% Percentile	56	90
8	3	0				Maximum	294	300
9	1	0
10	1	1				Mean	52.438	70.4199
11	2	0				Std. Deviation	55.7456	61.6888
12	4	0				Std. Error of Mean	1.60857	4.05883
13	7	1
14	16	0				Lower 95% CI of mean	49.2821	62.4227
15	14	0				Upper 95% CI of mean	55.5939	78.4172
16	33	1
17	31	6
18	27	2
19	31	4
20	37	1
21	24	5
22	43	6
23	48	1
24	37	5
25	42	5
26	27	6
27	32	6
28	31	5
29	20	7
30	27	4
31	10	3
32	12	3
33	14	4
34	16	1
35	28	1
36	12	1
37	13	1
38	18	6
39	9	0
40	11	3
41	12	5
42	17	5
43	4	3
44	14	3
45	16	0
46	13	2
47	15	3
48	15	3
49	13	1
50	20	1
51	6	3
52	5	2
53	11	1
54	8	2
55	7	2
56	10	3
57	7	2
58	5	3
59	12	1
60	9	2
61	5	2
62	8	1
63	5	2
64	1	5
65	10	0
66	3	1
67	3	0
68	4	1
69	6	3
70	4	1
71	3	2
72	2	1
73	2	2
74	3	1
75	8	0
76	2	0
77	6	1
78	6	1
79	4	1
80	5	0
81	2	2
82	2	0
83	1	0
84	1	1
85	1	0
86	3	2
87	0	1
88	1	1
89	1	0
90	3	1
91	3	2
92	1	0
93	0	2
94	0	0
95	2	2
96	1	1
97	0	0
98	0	0
99	1	0
100	2	0
101	1	0
102	1	0
103	0	1
104	0	2
105	0	0
106	1	0
107	1	0
108	3	1
109	0	1
110	0	0
111	0	1
112	3	0
113	1	1
114	2	1
115	0	1
116	3	0
117	1	0
118	1	0
119	1	1
120	2	0
121	0	1
122	2	1
123	2	0
124	1	2
125	1	0
126	2	0
127	2	0
128	0	0
129	0	1
130	1	1
131	1	0
132	0	0
133	2	0
134	0	1
135	2	0
136	1	1
137	1	0
138	0	0
139	0	0
140	3	0
141	1	0
142	0	1
143	2	1
144	0	0
145	1	0
146	1	0
147	1	1
148	3	1
149	2	0
150	0	0
151	1	1
152	1	0
153	0	1
154	1	0
155	2	0
156	1	0
157	1	0
158	0	1
159	0	0
160	1	0
161	1	0
162	0	0
163	1	0
164	0	1
165	0	0
166	0	1
167	3	0
168	0	0
169	2	0
170	0	0
171	2	1
172	0	0
173	1	0
174	0	0
175	0	1
176	1	0
177	2	0
178	0	1
179	0	0
180	3	0
181	1	2
182	1	2
183	0	0
184	0	0
185	0	1
186	0	2
187	0	1
188	0	0
189	1	0
190	0	0
191	2	0
192	0	0
193	0	0
194	1	0
195	0	0
196	1	0
197	0	0
198	2	1
199	0	0
200	1	1
201	0	0
202	1	0
203	0	0
204	0	0
205	0	0
206	0	0
207	1	0
208	0	0
209	1	2
210	0	0
211	1	0
212	1	0
213	2	0
214	0	0
215	1	0
216	1	0
217	1	0
218	1	0
219	0	0
220	2	0
221	0	0
222	1	0
223	1	0
224	1	0
225	1	0
226	1	0
227	1	0
228	0	0
229	2	0
230	0	0
231	0	0
232	2	0
233	2	0
234	1	0
235	1	0
236	1	0
237	1	0
238	0	0
239	0	0
240	0	0
241	0	0
242	0	0
243	0	0
244	0	0
245	0	0
246	2	0
247	1	0
248	0	0
249	0	0
250	1	0
251	0	0
252	0	0
253	0	0
254	0	0
255	0	1
256	0	0
257	0	0
258	0	0
259	1	0
260	1	0
261	0	0
262	1	0
263	1	0
264	1	0
265	0	2
266	1	1
267	1	0
268	1	0
269	2	0
270	0	0
271	0	0
272	0	0
273	0	0
274	1	0
275	0	0
276	2	0
277	1	0
278	2	0
279	0	0
280	2	0
281	0	2
282	1	0
283	1	0
284	0	0
285	1	0
286	0	0
287	0	0
288	0	0
289	0	0
290	0	0
291	0	0
292	0	0
293	2	0
294	1	0
295	0	1
296	0	0
297	0	0
298	0	0
299	0	0
300	0	1
301	0	0
302	0	0
303	0	0
304	0	0
305	0	0

## Sheet: Figure 1D
Figure 1D:	Canonical promoter
	Downstream TSS type	Total sequences analysed	Sites detected by meme	Percentage
	Primary	1393	1126	80.8327
	Secondary	275	169	61.4545
	Internal	823	159	19.3196
	Antisense	978	344	35.1738
	Primary/Internal	160	46	28.75
	Primary/Antisense	238	185	77.7311
	Secondary/Antisense	59	23	38.9831
	Orphan	251	151	60.1594
	non-canonical motif (PM2)
	Downstream TSS type	Total sequences analysed	Sites detected by meme	Percentage
	Primary	1410	81	5.74468
	Secondary	275	50	18.1818
	Internal	823	237	28.7971
	Antisense	992	349	35.1815
	Primary/Internal	160	61	38.125
	Primary/Antisense	0	0
	Secondary/Antisense	0	0
	Orphan	0	0

## Sheet: Figure 3C
Figure 3C:
The data table below represents individual GC(%) belonging to each category
CDS	tRNA	rRNA	5' UTR	Antisense sRNA	Intergenic sRNA	Canonical sRNA
42.233	56.8182	50	41.6667	43.7	36.8	40.1
33.9357	56.1644	49.3404	9.375	39.7436	35.1	28.8
49.0348	52.0548	50.1449	35.443	45.7	34.1	38.2
41.2556	60	50	37.8049	38.2979	40.1	34.6
39.851	53.5714	49.4158	22.449	38.1579	38.6	41
37.8076	52.0548	50.0337	29.4118	34.6667	45.6	37
36.6412	60	50	39.5833	22.5	26.4	31.6
35.8974	51.3158	49.3781	27.7778	28.4404	33.6	32.5
50.991	55.4054	50	29.0909	40.7895	27.6	34.8
48.6033	50	50	30.7692	30.2632	28.8	25.3
48.7632	50	49.3971	14.2857	26.9565	38.2	35
51.3282	66.6667	50	29.4118	37.4046	37.3	29.7
54.8803	65.3846	50.0337	19.0476	28.8889	38.2	24.8
54.3317	51.9481	49.3218	27.7778	24.0506	34.6	29.7
56.2741	54.054	50	22.7273	48.0519	41	40
52.5822	51.3513		22.5	35.71	37	32
53.692	54.4304		31.25	40.9639	31.6	39.6
53.2775	57.5343		33.3333	34.375	32.5	40.8
45.7944	56.7568		17.6471	28.2353	34.8	31.9
49.8911	52.0548		56.25	36.7647	40.8	31.6
38.565	55.5556		36.8421	21.9512	40.2	28.2
34.3643	50		35.7143	36.1702	41.9	26.5
37.9781	55.4054		22.4138	32.1739	25	36.8
43.3892	48.6487		0	36.3636	25.3	40.8
44.2029	59.4595		21.875	37.4046	35	40.7
46.8085	56.7568		21.0526	35.8974	31	28.8
39.851	52.7027		32.2581	31.068	24.2	40.8
40.1434	56.9444		24.1379	37.3333	49.9	35.5
41.7279	54.4304		27.4194	40.7895	29.7	30.1
45.4098	59.7403		29.6296	37.3333	24.8	34.2
43.1925	55.4054		28.9474	37.4046	50	38.5
38.8889	48.6487		39.4737	43.8356	36.9	39.8
33.3333	52.6316		35.2113	48.7805	29.7	39
44.2244	57.9545		25	25.8427	36.3	40
28.9216	56.1644		22.7273	51.3158	40.3	36.5
52.5578	52.0548		26.087	46.3542	40	33.3
42.803	56.7568		26.3158	40.7895	32	36.7
31.9635	55.4054		23.0769	45.0217	39.6	30.1
45.4545	48.6487		21.0526	35.7724	31.2	25.3
47.2763	52.6316		28.3019	40.2062	37.4	25.7
47.3815	60.5263		40	39.7436	36.1	36.6
38.2429	55.4054		18.75	29.8701	40.8	32.7
29.9435	48.6487		15.7895	37.5817	28	29.5
36.8254	60.5263		29.1667	49.3151	31.9	33.2
33.7618	54.1667		38.6667	46.5909	52.6	31.6
44.6945	57.5343		25	38.5417	25.6	36.3
38.6364	50		21.4286	50	37.1	40.3
36.0587	53.2467		24.0741	37.3333	35.6	38.8
42.3077	60.9195		25.9259	39.2405	31.6	26.5
44.1358	46.7533		42.6471	30	28.2
44.1386	46.7533		29.3333	37.4046	39
40.3038	45.3333		13.5135	36.7347	26.5
46.6667	51.9481		22.449	42.6752	36.8
45.2763	40.5405		23.6842	38.961	36.9
44.086	53.3333		25.9259	39.4366	32.5
42.522	58.5366		32	34.8837	37.8
59.0278	52.0548		26.6667	39.1593	40.8
62.8647	52.8736		24.0741	37.4046	45.3
63.4819	56.1644		17.3913	47.2973	46.1
60.1781	48.6487		25	24.3243	40.8
61.0684	55.4054		25	41.3333	41.3
46.9484	60.2564		33.0769	24.3243	37.7
43.2836	61.5385		28.9474	39.1892	29.3
50.5747	59.7403		29.2683	40	34
56.1072	47.2973		38.4615	48.3444	40.7
55.5279	57.5343		40	40.8451	36.1
49.2064	52.3256		27.2727	43.4343	50
50.2083	60.5263		29.5699	40.9091	25.3
42.8749	52.7027		27.2727	40	28.8
43.4295	60		16.6667	40	40.8
51.4056	61.1765		16	52	40
60.7143			25.2688	32.7103	35.5
60.2376			26.5625	53.9474	30.1
55.4878			22.2222	32.8125	34.2
34.0206			25.1748	36	30.1
37.7129			20	43.6782	38.5
43.787			26.9231	40.7895	45.5
40.3974			20	36.7647	39.8
43.4457			22.5806		39
38.9671			26.087		37.3
31.7949			23.8095		39.7
29.5331			21.7391		33.3
31.1419			28.9474		40
47.2973			31.0345		36.5
48.3592			40.9091		33.3
45.5446			28.3333		36.7
50.8658			15.3846		30.1
46.4052			20		42.1
45.8333			30.9524		28.7
47.9532			38.4615		25.3
44.127			41.1765		40.8
47.6191			28		34.3
43.7924			25.6881		31.6
44.6483			14.2857		25.7
48.4849			23.8095		40
48.605			29.4872		35.8
46.5753			35.7798		40.8
48.0315			24.6914		36.6
49.6454			24.2424		42.2
47.2603			13.0435		36.2
47.4576			25.1429		30.8
42.4378			10.5263		32.7
45.9635			25.7143		45.1
39.1534			29.6296		37.3
48.2709			33.0882		33.3
43.8479			12.5		29.5
41.2186			24.4898		33.2
43.0785			12.5		25.7
38.6111			25		31.6
32.4042			23.3333		35.4
34.5238			12		40.8
41.0596			27.5862		36.8
37.7246			24.0741		44.6
43.553			24.4898		30.3
40.7925			24.5902		32.7
40.5721			14.2857		36.3
37.3089			32.967		40.3
37.2881			22.4138		35
34.9099			29.1667		33.7
34.188			22.2222		42.5
40.7407			30.9859		38.8
47.8175			12.9032		26.5
51.5723			23.3333		38.7
54.4426			25.9259		34.7
52.3061			20
48.1683			20
39.1014			36.3636
33.3333			18.4211
43.771			18.1818
46.0784			16
36.9775			27.2727
42.2739			42.0382
46.6427			20
41.9271			24.3902
44.5722			29.0323
46.2446			25
42.8349			20
44.0684			18.5185
41.4729			27.907
40.8622			27.6596
41.1494			26.3158
40.5483			19.4444
40.5955			33
46.7533			26.6667
48.7302			34.4262
47.584			20
44.1558			21.2121
47.1318			20.5128
45.977			44.4444
50.3573			10
47.1264			36.7347
44.2002			27.6596
43.4931			35.7616
45.8419			23.3333
47.0037			22.2222
46.4555			8.69565
45.0085			21.7391
48.6695			29.1667
44.3299			28.3951
45.0575			26.506
49.7449			36.2637
50.539			25.2427
48.6891			29.661
50.0186			21.7391
45.0249			35.2941
42.2939			38.0952
33.3333			42.2222
30.3333			23.8095
42.5189			19.2308
37.0057			14.5833
32.7882			18
35.6061			38.5714
46.4886			31.5789
44.5869			25.7143
40.2469			23.5294
40.2863			30.1887
34.7222			36.3636
41.7582			34.6667
38.8521			17.3913
45.9607			35.7143
43.8333			33.3333
43.1979			30.2326
43.1965			25.9259
44.822			24.2424
42.6667			31.5789
44.7841			22.2222
43.6879			22.2222
42.1227			36.3636
42.0732			8.69565
41.9936			39.2857
42.3132			13.3333
43.0386			4.7619
42.0635			23.5294
40.5099			39.2045
40			16.6667
43.3556			28.3333
40.3333			29.927
40.6299			31.4286
40.8537			16.6667
41.5493			21.2121
46.3092			31.5217
42.7474			18.1818
43.6444			28.3019
39.2157			22.1239
43.7695			33.3333
44.3765			27.2727
42.3828			20
41			18.75
39.785			16.6667
40.6262			42.5197
40.8472			21.7391
44.7797			23.8636
43.1373			24.4444
36.8973			35.2941
38.2284			35.1351
41.533			25
43.1177			34.7826
40			43.9024
36.6667			20
36.5591			34.0909
41.8254			19.4444
48.8304			18.1818
49.9278			40
44.9383			27.2727
44.1077			12.5
33.6996			27.2727
41.2698			30
45.6244			25
45.0292			21.9512
44.6652			30.5556
48.9247			25.8065
41.5365			11.7647
48.3957			25
45.6362			13.7931
41.9326			24.0506
43.143			27.1605
41.8582			26.8657
42.9719			22.7273
37.9592			20
33.6182			18
39.5833			25.641
36.2683			17.8571
40.0966			17.3913
46.203			42
45.2007			23.2558
45.4156			15.5556
44.3869			27.0833
42.9412			24
48.2835			20.5128
46.9357			17.0213
45.6989			17.7778
48.2565			33.3333
36.052			17.8571
47.6114			30
39.5556			27.7978
42.7673			30.7692
45.6574			24
45.4317			30.5556
47.4555			10
40			8.33333
38.5185			20
35.8491			25
36.5181			37.5
39.2224			28
37.8543			30.303
37.1663			16.6667
32.1177			29.4118
39.1615			38.4615
39.5712			30.0752
34.8428			21.7391
36.9863			24
40.082			37.4332
39.5503			13.8889
36.7912			21.2766
40.2135			26
41.0299			22.5
41.5958			25.8621
40.4963			21.0526
33.2005			32.1429
45.2381			29.4118
39.2523			22.7273
43.3642			20.8333
40.8602			40
33.5399			28.5714
42.5652			22.2222
43.4004			20
40.8451			35.0877
46.7848			31.1111
38.1271			17.8571
42.9915			46.6667
41.0973			25
42			38.4
42.2547			23.5294
39.4829			24
43.2886			25.5814
41.5911			26.9841
41.0154			27.0833
40.4896			19.3548
44.3696			25.641
44.6009			32.4324
43.9153			25
39.1738			23.8095
44.9256			36.3636
45.3884			44.1176
46.5701			14.2857
46.361			28.821
46.0838			20.5882
40.4255			17.3913
43.3036			27.5
41.9444			27.907
45.4413			25.7576
45.4099			30.9524
44.1861			19.2308
43.4164			25
45.8915			12.5
35.3271			29.6875
42.1762			26.4706
43.786			30.2083
40.3226			40
45.5224			30.4348
44.586			23.913
48.1026			35.443
49.6124			7.14286
45.5556			10
48.9177			23.5294
50.1916			14.8148
43.9286			23.0769
42.6334			22.3684
44.5672			21.7949
48.7288			21.0526
48.3108			25
50			26.3158
43.8597			38.8889
41.4894			32.4324
47.4903			28.0702
46.2925			20
43.4783			27.7778
50.081			19.5652
49.2657			26.9231
47.5401			35.9281
46.056			27.2727
43.7985			23.0769
44.3461			20
32.0331			22.2222
34.0366			23.3333
48.2759			33.6842
47.4129			35.5556
44.5307			25
46.4923			40
47.4311			27.027
46.0131			20
33.8843			36.1111
47.3684			36.5079
47.3451			36
48.1416			23.5294
47.807			35.7143
35.743			17.2414
45.4139			17.2414
41.6667			26.7857
50.2596			24.5902
51.0521			5.88235
49.0794			26.3158
49.8311			18
46.498			18.75
45.5263			18.75
43.6078			27.4194
46.1738			30
47.3525			18.1818
45.3416			21.4286
44.5887			21.6216
44.8513			21.9512
46.1749			41.8079
43.93			34.7826
38.5558			34.8754
46.8116			20.6897
44.905			16.6667
38.0556			36.6492
43.6137			31.3725
40.5467			14.7059
39.851			21.0526
42.7619			33.3333
41.4594			39.8551
44.2211			21.7391
33.5979			20
32.3859			38.3721
36.2647			32.2034
31.5869			14.2857
37.3397			23.6842
36.9963			25
30.8425			28.9474
34.5486			23.5294
40.2891			24
39.934			35
39.6347			26.087
34.2105			33.3333
37.3737			20
38.7025			34.1772
39.8742			28.5714
40.1396			20.6897
42.4806			35
32.4201			32.3232
44.7059			30.6122
49.7992			33.1915
48.4966			27.8689
44.7222			36.8421
45.3488			20
37.5			12.5
40.4762			28.5714
49.8055			32.1429
47.2727			31.0345
47.2119			21.8391
47.6191			25
46.8647			20
49.1749			14.8148
47.4623			42.5676
43.0894			15
46.8524			31.8182
44.7721			14.8936
42.6859			24
44.3243			22.7273
46.9298			36.1111
45.8011			18.1818
42.1147			23.3333
35.8586			45.2555
39.3162			21.7391
45.655			21.7391
41.8848			23.6842
47.4006			30.7692
45.9829			21.2766
48.2737			25.8065
46.0501			31.8841
44.9374			31.5068
41.0256			33.1126
42.7282			18
40.1453			31.25
44.1365			14.2857
42.3174			41.1765
37.2549			17.3913
40.5769			22.7273
41.9851			30
38.9489			28.5714
40.0338			20.8333
35.5346			30
37.6293			30.6667
39.5095			23.8095
43.2624			30.5785
44.4821			15.1515
41.2831			16.6667
43.3186			48.1481
40.8127			42.1053
43.2611			40.2597
41.3643			18.75
45.2749			21.4286
54.1985			26.087
44.4037			13.0435
43.2687			33.3333
44.6368			17.8571
42.8902			29.4118
42.5806			43.5115
41.2331			43
42.5794			21.4286
41.4414			18.75
39.4144			25
36.3158			22.5806
32.2807			35.7143
36.478			34.7826
33.1973			25
35.0471			27.2727
29.6912			13.3333
32.0325			34.7826
33.0041			33.3333
35.4414			38.4615
33.2272			14.2857
38.9685			14.8148
37.8788			27.1186
34.6045			35.7143
32.9087			40
30.7136			27.2727
31.0303			26.7857
36.4605			18.75
35.7054			25
40.0574			26.9231
50.4189			28.5714
48.7889			24.1379
39.9598			23.5294
46.5459			25
45.5399			44.4444
45.9064			21.0526
43.6012			16.3265
44.5693			16.6667
42.5076			19.2308
46.2783			42.1053
46.1538			20
47.5633			20.4082
46.5776			25
43.8082			17.1429
39.9698			22.8571
42.4859			31.25
44.4444			26.8293
44.9031			25
46.8469			26.087
45.5326			22.2222
43.2749			30.0885
47.3504			24.3902
35.9649			46.1538
47.4392			20
42.2003			35.4167
47.2678			23.0769
48.4691			20.8333
48.3197			36.8421
36.8653			40.4762
34.386			28
31.0185			32
33.6318			38.0952
42.4951			28.5714
43.2507			26.2548
43.5897			26.6667
45.4082			28.5714
40.9929			19.5652
41.1765			30.4348
43.2692			23.0769
38.6885			33.3333
38.1568			23.8095
35.5191			41.0714
35.9318			14.2857
43.2277			36.6071
43.061			31.7757
44.5513			28.125
44.4444			34.7826
43.5435			31.8681
44.9735			21.7391
45.4158			19.3548
47.7637			18.1818
37.6812			27.7778
45.637			41.4634
43.8503			28.5714
41.2207			40.3509
27.957			25
43.9247			30.5556
46.1874			27.5362
45.7035			30.7692
44.7323			24.2424
47.3059			29.4118
47.5994			37.9699
48.1793			37.9182
46.0055			22.2222
45.9854			22
44.6517			20.8333
40.7407			14.2857
44.5799			32.8125
46.4286			14.8936
48.9187			40
48.1891			47.0588
45.3659			30.5085
48.0892			26.087
46.7009			39.1304
46.5923			33.3333
46.1538			18.5185
40.4922			36.2637
46.5041			30.3797
47.4317			14.2857
46.9388			27.027
45.1087			26.3158
42.2043			25.4098
38.6111			29.6296
39.413			30.7692
39.845			36.3208
36.0239			30
40.647			44.7154
46.5093			24.1379
46.3433			28.1938
41.3145			28.5714
39.0547			28
38.0952			40.8377
40.991			20
44.1217			33.7838
41.1432			22.7273
44.597			34.7826
44.7917			18.5185
42.3102			13.6364
43.1727			11.1111
39.3701			8.33333
46.3927			34.9057
45.5455			34.2593
42.1569			29.4118
37.8066			23.0769
46.6667			18.1818
46.0961			30.6667
45.8805			28.5714
47.9554			25.5319
43.1129			12.5
41.7303			31.0345
38.7978			36.8421
35.0877			23.8095
43.0512			20
43.696			41.6667
38.983			14.8148
43.0945			47.3684
40.6226			15
40.4695			16.6667
44.967			32
45.4248			17.8571
34.5912			32
34.596			17.6471
32.9184			26.6667
32.0229			19.2308
34.2014			36.4865
33.7963			17.9487
29.9123			15.3846
36.6919			21.7391
41.4141			6.25
43.5294			26.7857
37.9455			39.3939
42.1484			20
43.9306			21.5686
41.3145			22.7273
50.4535			32.2581
47.4589			27.1186
47.6334			26.3158
47.076			35.2041
44.7863			23.2558
46.4223			29.0909
41.5459			30.7692
46.5455			23.3333
46.9755			25
44.7828			20
44.4892			19.0476
44.7154			33.3333
43.1981			22.2222
46.7192			22.0779
46.841			13.8889
45.2862			26.087
42.7574			18.6047
44.3939			42.8571
35.7143			18.1818
39.4657			28.5714
44.7968			22.449
44.0476			25
35.0877			26.6667
42.7616			26.087
36.0697			25.4902
43.3225			14.2857
45.0549			25
45.9757			33.3333
40.8915			24.3902
34.2059			34.1014
41.3793			21.875
45.5988			36.3636
48.7111			34.7826
48.2332			15
50.646			35
47.7778			27.2727
45.7711			28.5714
44.1755			31.5789
46.9072			20.8333
48.4223			28.5714
47.951			11.9048
48.9943			20
39.8844			34.6154
36.1111			31.4286
28.8509			35.2941
34.5576			20.5882
38.9262			44.4444
31.0705			38.5965
27.6995			17.6471
32.548			19.0476
37.0678			25
37.0256			54.2373
44.6281			35.5263
47.9086			36.8421
47.3333			28.5714
46.7653			29.4118
46.4865			28.6275
45.1754			23.0769
48.5861			25.4237
45.4391			18.1818
36.3889			30.2326
42.2011			25
45.9982			30.5556
45.3935			17.2414
43.3183			34.4828
44.0379			28.169
47.371			15.7895
45.5255			24
46.8432			21.0526
48.8608			18.1818
47.294			16.129
47.6831			23.5294
46.2415			22.9167
46.3542			23.0769
45.5224			23.0769
44.403			25.7143
43.9966			31.8182
46.3704			41
43.696			21.6667
45.2225			21.4286
46.4506			25
46.2287			40
46.8912			21.7822
47.4064			14.2857
47.1673			15.3846
46.7949			19.5122
47.7941			31.9249
51.4996			20.9677
48.4177			23.2877
57.2917			36.1702
55.2147			25.7143
43.0894			19.2308
50.2525			23.6559
43.7159			25.4098
51.7787			26.087
49.5935			36.9811
40.6897			33.3333
48.1482			30.5556
48.8372			22.7273
49.0079			17.0732
48.1283			19.2308
50.1263			19.6429
46.3768			13.0435
38.0081			30
44.9941			35.2679
42.19			28.5714
39.785			25.7143
37.5587			23.5294
45.5446			37.5691
47.2868			31.4286
40.5245			31.9444
43.5556			27.2727
43.5216			22.0339
47.4926			27.2727
46.7411			36.3309
49.1379			23.5294
47.3188			39.1667
47.5107			24.1935
49.0442			32
51.6814			33.8983
48.6811			33.526
47.1507			34.6667
43.7669			37.5
48.3333			38.4615
43.29			30.0813
47.6645			22.7273
45.812			18.9189
46.9349			12.5
48.34			25
47.352			33.3333
43.5043			30.4348
45.7516			30
44.9623			32.2835
45.9534			27.5862
49.1301			28.8462
41.8367			48.3051
45.2242			20
45.0395			46.4286
46.6777			30
46.1649			37.4269
45.2416			21.4286
44.3281			22.6415
37.2222			39.1304
33.807			30
40.9468			31.1111
31.7204			36
40.9253			13.6364
42.6217			20
43.0286			30.9524
38.5572			39.5973
41.994			26.5306
45.5611			33.3333
41.5179			33.5714
41.6107			22.8571
43.4675			38.4615
42.348			46.6667
45.8775			35.2941
45.601			26.7857
46.7433			50.3546
48.9316			41
45.3488			42.1053
43.6937			41.3559
39.8148			25.8242
41.4201			46.1538
42.8769			35.2941
41.1765			37.1429
37.5661			38.0282
37.3984			15.5172
44.4444			39.7959
39.834			30.4348
46.4576			15.1515
45.0928			29.1667
46.0586			32
46.4755			23.8095
41.6667			24.6154
44.7122			28.125
44.571			33.3333
43.5052			19.0476
42.029			23.0769
41.0487			21.4286
41.1111			20
35.8974			23.0769
36.9369			23.9583
38.2768			29.4118
36.6972			26.4151
41.0391			21.7391
39.0935			27.027
41.3255			25
46			12.5
44.282			31.4286
44.357			31.8182
39.5722			25.9259
42.1053			39.3548
40.7407			17.6471
44.9275			15.7895
36.9146			13.6364
38.3634			36
41.0091			33.3333
41.1232			44.6903
39.2694			20
39.0805			31.8182
40.6307			30.7692
39.3574			23.6842
41.1905			31.0345
44.0605			25
42.0398			33.3333
45.8422			25
44.4121			15.625
43.75			24.4186
43.4457			14
44.1712			36.5385
44.4444			26.8519
43.5312			27.5862
39.9749			20
43.5776			33.871
47.2358			18.75
40.4339			26.0274
42.8962			25.7143
45.977			30.622
42.4051			34.7561
43.7002			32.1429
43.8017			23.3333
32.6087			33.8983
31.3475			46.3158
29.4872			36.2416
31.746			26.6667
34.1737			40.3315
30.4233			21.2766
30.572			28.5714
33.8889			39.2857
35.8974			33.3333
31.5069			29.1667
38.8316			16.2162
36.1905			30
38.9333			10.5263
34.5679			17.2414
40.2116			38.8889
37.4359			31.25
39.6714			23.4043
43.7182			26.1905
43.313			22.6415
43.0855			29.5455
37.2475			31.1111
43.1111			23.8095
41.006			25
37.4036			21.0526
41.4695			26.3158
42.112			46.4286
43.8398			50
45.9716			31.5789
44.5378			35.9712
43.2292			29.2308
42.8161			30.303
45.654			23.0769
43.1953			29.1925
45.9751			28.5714
41.7785			29.7297
37.6812			20
49.0395			25.7143
48.0287			31.5789
48.2505			40.5556
44.6055			41.2088
39.0134			20.5882
39.4265			25.9669
37.6499			16.6667
41.8265			18.1818
41.3959			20.8333
44.4921			17.2414
45.173			35.2941
45.2494			31.5789
40.6667			33.3333
41.5701			21.4286
39.5098			37.5
36.0934			34.2593
39.5109			17.6471
41.3377			21.5686
44.3953			13.6364
41.5792			36.4865
40.0447			37.0968
39.3537			31.3305
38.8074			30.4348
42.1615			31.7073
39.8914			36.2069
35.1713			44.4444
34.5811			25
40.5498			22.807
37.2902			17.6471
39.5183			30.7692
40.0549			34.0426
42.4684			30.1587
40.8537			26.6667
39.3021			40.8333
42.069			53.1835
44.4779			23.3333
42.1448			27.5862
41.0256			33.3333
43.0969			26.087
43.75			30.1587
36.5079			30.303
37.931			38.8626
47.2868			51.497
45.4139			29.1667
41.6667			23.6364
44.8039			34.6154
43.6813			41.1765
45.1247			37.7358
37.6712			22.7273
43.6632			28.6713
44.6237			36.3636
44.0961			27.7778
40.6103			43.9394
39.9705			27.7778
43.6412			31.8182
29.3532			30.2491
33.3333			16.3934
36.2903			27.027
25.2688			32
31.6151			33.3333
35.5556			22.2222
35.3135			34.2857
30.9524			40.9091
33.3333			18.5185
33.7302			33.3333
31.3978			24.2424
31.0606			31.3433
36.6286			27.451
37.32			27.7778
30.7018			32
32.4894			35.2941
31.7269			44.8052
34.5238			29.6296
38.1514			38.6364
38.5965			28.8793
36.6778			46.6667
41.875			33.3333
35.6364			35.2941
32.6263			22.2222
43.2413			33.8462
45.6566			12.766
43.7975			27.0833
42.2222			26.3158
37.0175			36
42.9412			39.2638
44.354			32.1429
43.6782			26.6667
44.8006			36
46.5209			13.0435
41.1569			36.3636
39.7949			26.3158
35.8696			18.75
33.3333			23.5294
43.2855			36.5169
40.6795			15.625
42.6731			42.1053
42.4812			29.1667
44.1975			34.4262
41.8381			33.3333
44.8485			23.3333
41.6667			16
43.3014			17.2414
40.873			36.8421
37.8049			18.9189
45.9948			25.8065
45.8705			17.1429
43.7882			23.8095
31.746			24
48.3956			36
46.8491			33.3333
45.8159			34.6154
46.5039			27.2727
37.6898			33.7209
42.3077			25
43.0556			15
41.7758			22.7273
40.4612			17.6471
45.7764			22.8571
45.1967			28.6689
39.4			28.0899
36.643			16.6667
45.6425			13.0435
46.2624			26.087
40.4028			24.4898
44.1392			23.5294
39.809			30.4348
44.4292			20
49.4624			19.0476
46.8288			41.0891
43.7985			31.5789
38.7597			40.678
41.4266			24.1935
40.1515			42.1941
42.3321			25.8065
42.8115			40.3846
47.2727			39.2857
45.1372			28.9474
45.5923			20
46.7596			42.4051
41.0914			28.5714
41.1036			33.3333
43.0396			18.75
43.629			39.1304
43.1988			31.6667
44.3723			38.75
44.024			31.8182
42.6056			34.6154
42.3019			36.3636
42.2989			25
36.8146			20.8333
36.6274			22.6415
32.5035			26.087
31.1828			34.2857
43.8161			29.1667
40.9791			24.5614
38.2791			36
39.7092			19.5122
42.6244			13.6364
43.3436			27.2727
40.015			11.4286
41.7687			33.8028
34.963			28.5714
36.0269			25.8065
40.6647			20.8333
37.8157			28.8136
37.3507			36.8421
33.8164			25.8065
37.5531			24.5283
37.9037			27.5
37.9909			45.9459
37.6155			47.8632
42.8268			28.5714
44.4013			25.9259
43.617			42.1053
43.401			26.25
40.0662			41.8919
43.2816			22.7273
43.2024			20.8333
38.9163			33.3333
46.6289			41.2371
42.5837			31.4286
41.8518			12.5
46.2478			25
42.2399			22.0339
43.0108			11.4286
39.0985			19.5122
41.1458			27.0833
40.6709			16
40.8583			30.5085
42.4936			26.9231
42.6997			35
46.8421			15
42.5287			35.7143
32.7536			33.3333
45.1197			23.6364
45.4406			27.2727
38.9706			28.9855
37.6577			25.3731
39.2248			32.2727
40.8805			18.1818
37.3796			36
37.9487			13.6364
48.0638			37.8947
43.3164			27.027
45.9259			33.3333
46.6667			20.8333
50.9709			29.7872
51.4047			26.3158
46.6338			21.875
44.3333			29.8701
42.4242			22.7273
51.081			20
51.4858			28.5714
51.3398			27.7419
48.8304			25.5319
44.5639			18.9189
49.3009			36.7647
44.7222			37.037
47.7355			20
37.5527			32.6087
54.4872			23.913
38.2796			32.1429
41.1765			18.5185
40.9683			19.2308
44.0741			24.1379
46.737			26.087
45.0823			27.8689
49.187			32.4324
37.9798			31.9672
41.0256			10.7143
47.8667			17.6471
47.5238			17.6471
44.3064			18.5185
38.4297			33.3333
39.5144			34.5455
38.5714			24.2424
36.036			32.4324
49.6599			26.4706
40.4558			24.3902
48.062			23.3333
51.0823			17.0213
40.3226			30.4348
32.5137			18.5185
44.005			23.5294
41.6759			49.2366
40.4167			20.8333
50			33.3333
42.3377			40
43.3225			32.3944
46.8177			35.5932
53.8058			28.5714
52.3659			41.2698
56.6138			21.7391
59.5402			22.5806
58.0128			24.4444
57.7161			24
45.1613			25
57.1111			17.3913
51.1587			28.6486
42.7822			26.3158
42			25
41.784			23.5294
55.8052			31.0345
56.2298			22.5806
48.1586			23.6842
44.8622			18.8679
42.4242			22.2222
43.6214			25.9259
42.7861			32
46.4789			22.2222
47.504			39.6154
48.0392			25
49.3333			36.3636
44.386			43.4944
45.1197			45
42.8571			22.2222
43.8301			6.25
46.4712			22.2222
43.8202			23.0769
45.3184			28.5714
46.5721			28.5714
46.7305			36
43.9252			16.6667
42.1439			25
48.7638			26.1905
49.5556			28.8889
49.5361			22.7273
48.2114			31.4815
41.2			45.0644
38.3131			28.5714
40.9357			23.5294
47.7778			31.25
46.9697			33.3333
54.2793			27.7778
49.8874			16.6667
50.3876			30.9859
45.4955			23.0769
55.2778			21.0526
49.6454			26.087
39.6396			26.3158
49.8659			36.5248
41.6957			15.3846
42.3442			36.3636
41.1141			28.5714
45.1754			29.5964
40.7792			25
39.2019			32
37.0592			18.1818
49.2645			15.7895
46.9003			11.5385
35.8998			22.2222
47.0101			26.6667
43.5484			26
45.5128			34.8485
41.8259			14.2857
42.603			18.5185
42.6718			25
47.4138			18.75
51.4749			12.5
46.0674			46.2185
46.8541			19.2308
48.4234			21.4286
39.6825			39.7727
45.2763			43.686
49.2212			20
47.4748			38.3333
48.5714			28.3019
52.2013			40
50			28.125
45.9061			44
49.015			21.4286
28.6501			28.5714
45.768			21.7391
32.2835			31.5789
41.2948			25.9259
48.2406			21.4286
39.6624			25.641
48.9943			25
49.187			40
52.5538			16
51.2694			25
48.1378			32.3529
44.206			30.9091
45.7797			23.8095
47.5289			23.5294
49.7101			29.0323
48.8978			42.8571
49.458			33.3333
53.3333			29.2683
50.7003			41.048
49.2064			21.8182
48.041			18.75
48.8251			39.2857
45.213			40.6977
48.3213			31.3433
41.3174			31.8841
28.9216			18.75
31.401			47.7444
42.8571			30.6034
44.2735			25
42.1927			22.5
43.4309			41.6667
48.1828			30.7692
52.7356			28.5714
49.3869			31.8182
47.7143			12.2807
38.8889			41.1765
49.5679			12.5
48.7972			37.5
51.7212			17.5
39.6714			30
39.3539			11.1111
44.483			43.4783
42.2932			28.5714
45.0923			26.087
48.0303			26.1538
44.5946			31.4286
43.4783			34.5455
44.4444			33.3333
42.4779			35.2941
42.5641			16.6667
39.3617			18.8679
41.453			27.2727
40.991			46.7391
46.0754			23.2143
43.5659			23.5294
43.5599			30.7692
42.5287			33.3333
40.3409			29.6296
38.0128			27.2727
41.9476			42.7562
41.1932			35.7143
44.6743			29.2683
45.3676			26.3158
43.2306			28
46.3902			41.4201
44.1441			32
39.5582			18.75
48.2545			30
46.0094			25.641
48.3578			38.4615
48.0916			35.2941
45.2544			36
35.6884			24
40.0203			21.4286
42.7243			34.6939
45.3008			39.8601
44.4106			23.3333
43.5374			37.069
36.2803			40.5172
38.1108			30.7692
36.3904			25
38.6542			28.5714
44.6667			21.9512
45.99			28.9655
45.6885			36.1111
45.2586			24
43.2334			19.2308
44.6784			22.2222
44.4645			44.1176
46.3203			30
45.9161			27.5862
45.0495			24
47.0588			24.1379
44.7668			25.9259
41.0439			33.3333
41.9628			24.4444
37.3602			24
37.578			31.5789
36.2903			28
34.0686			24.1379
36.0424			25
36.5591			17.6471
36.4167			17.2414
37.3134			25
43.0746			27.5862
44.7154			27.5
45.1172			27.2727
45.9201			23.0769
46.5046			31.6667
43.3333			20.8333
44.879			34.4828
42.4544			40.7407
37.037			20
37.8457			19.6078
45.6522			23.6842
45.3228			20
47.2603			27.7778
47.3684			36.3636
49.6925			30.9942
48.2759			33.9869
46.1378			11.1111
45.6964			31.5789
43.2768			30.7692
43.8492			26.3158
46.2766			18.1818
45.625			32.5301
45.3333			12.5
44.8522			28.4211
44.5701			16.9811
44.3089			34.9282
46.9333			31.7073
46.4135			28.9474
34.6084			28.5714
32.5203			32.6996
30.3813			25
36.5297			27.7778
35.2166			36
29.588			27.3973
32.8804			21.7391
29.9776			25
28.7524			31.9149
28.9044			22.2222
29.8541			23.0769
36.4653			19.5652
35.9673			21.4286
35.4005			34.4828
30.0855			36
28.5164			21.0526
28.5344			32.4324
35.3509			26.3158
48.3544			21.25
43.3604			22.093
42.7574			16.129
46.3386			29.2683
48.3871			26.087
50.7194			25
49.6259			23.8095
43.6451			38.0952
47.6444			44.403
50.9333			24.1379
46.7047			20
50.3294			20
50			33.3333
45.2297			38.2979
48.5893			50
48.569			23.8095
40.7173			35.9281
42.5			21.0526
47.8036
44.8485
46.5565
44.4444
48.6773
44.5833
45.8545
41.5205
39.899
41.5771
42.8571
38.1115
41.7122
46.3736
43.1193
41.1347
43.9394
44.7695
40.678
48.4245
46.7172
49.8084
45.207
45.3586
45.1641
43.1713
44.9612
42.869
45.546
45.5063
41.3019
41.0714
37.8205
42.803
44.7869
37.5404
38.5645
40.8425
41.4815
39.4203
41.958
45.0758
47.3301
46.4237
44.2211
44.8485
48.2615
42.8571
36.5217
32.0413
41.9094
41.917
38.0414
37.9762
39.1304
44.3645
43.4676
45.6722
43.5897
43.6654
39.3762
40.9722
40.2439
45.5027
41.7195
44.7368
47.1397
43.6658
51.6356
48.9177
46.9697
44.1476
45.9877
46.3104
46.0952
50.1984
49.7087
49.6599
45.0172
44.3333
52.657
48.4263
43.038
43.0328
43.8121
44.8522
47.6594
33.3333
34.4444
43.7943
39.6514
45.3532
47.0014
47.8365
45.2496
46.3289
45.4836
44.4444
45.7801
45.8333
44.8534
45.7686
48.4167
45.2265
44.0095
49.2242
47.7076
48.9112
48.2609
47.5309
46.6285
44.9786
41.0463
40.3118
46.7153
46.8719
44.2269
35.9274
46.5217
39.2739
42.6667
44.3894
42.1152
47.1193
46.1825
35.8696
46.6032
44.4139
39.8872
43.818
39.7727
44.4444
37.8049
39.8612
32.9502
47.1678
41.9608
43.8356
40.2375
45.7516
44.6667
45.6964
55.8442
51.0358
43.4641
50.1119
36.5591
46.0215
46.841
45.142
40.215
47.2917
46.124
46.7685
48.4919
50
46.1122
43.5249
46.3317
43.876
41.1483
46.3964
44.7115
46.7672
45.3642
50.7576
46.1905
46.0481
45.5604
45.0907
47.1483
44.5035
39.8809
42.602
44.7308
46.0928
45.6745
43.8236
38.8042
39.8044
46.0705
50.5342
48.6968
48.4314
49.7626
46.2366
48.1743
43.5115
43.4599
45.5399
41.886
35.7488
46.003
43.906
50
42.132
44.6281
41.0667
41.2698
45.6589
40.5858
44.2116
45.9575
50.7788
45.082
45.7672
42.2572
34.8786
43.0556
44.2786
36.5217
44.0816
41.1867
37.0518
31.2102
35.4167
33.9114
38.1632
44.6723
46.4481
44.4792
47.2107
52.213
41.4815
44.6138
45.977
46.5116
47.1655
42.1011
39.9598
43.1172
45.9288
48.0116
47.2789
42.1284
41.7722
46.5591
43.3604
46.4912
37.6289
39.7436
47.7756
44.8307
41.3121
43.8492
47.9583
49.3807
50
48.9687
46.2585
49.7416
48.3498
48.0938
48.0481
45.2874
39.5623
44.9324
42.2917
44.6246
46.6398
47.9385
49.647
48.3006
48.9633
50
50.2283
49.7006
49.5169
40.2299
26.3441
39.5534
34.0741
30.5921
28.5604
31.4199
37.1681
29.7928
34.6549
34.3035
36.4299
46.4979
44.7154
47.4957
51.2092
44.9011
45.1092
45.1138
42.4695
46.8041
47.2347
45.1499
43.2343
42.8571
39.9061
44.8243
46.7647
45.4618
43.5103
45.1587
44.7953
44.1571
45.2154
46.3918
47.318
45.5346
39.8809
45.0652
42.3573
42.1779
40.7199
46.2463
43.4568
46.8469
44.4083
40.9195
47.9759
44.5693
43.6816
38.4314
49.0978
50.2797
48.1655
46.6019
49.1803
42.5287
42.8571
42
35.9788
47.3684
48.9396
47.9452
50.8982
47.8261
35.3742
39.7129
33.6983
30.009
28.8499
32.2307
34.3434
34.6782
32.6667
26.9048
29.4276
36.8984
36.7111
36.8664
35.8333
39.5126
46.4135
44.9864
47.8411
51.9453
43.3099
40.7783
47.1545
44.0518
44.5055
44.6483
49.9055
43.0092
45.6989
43.1694
46.1895
44.2708
49.4589
46.7078
41.9913
47.3794
41.5354
47.2565
49.6241
44.6989
46.8522
39.1534
45.6835
46.5704
44.9063
44.0693
45.3454
46.1316
40.8313
39.9598
46.9595
46.0684
46.754
46.883
48.0519
45.8844
46.1612
42.4971
44.2144
46.8414
46.3343
49.1099
51.2855
44.8987
46.3687
44.6526
47.3343
46.2492
46.2931
47.8355
45.9804
47.9313
48.5748
46.5475
45.2941
44.4444
43.8455
42.3372
43.0348
40.3587
46.6302
35.9649
45.0633
40.7767
42.1495
39.7093
45.2532
40.7407
40.796
47.2764
41.5264
44.395
47.9298
46.6234
45.209
44.0719
44.1997
51.4318
47.8431
49.6192
49.1766
48.3333
49.9702
48.1953
42.9012
48.4472
45.1291
43.8597
47.929
44.8
42.0765
43.4053
41.5525
47.6584
37.0275
47.016
43.8998
40.9613
39.8422
38.0173
41.9595
36.5963
45.8486
41.3919
44.7946
46.142
43.7901
46.1008
49.6146
48.3439
47.7833
48.7515
43.2073
45.9341
45.5213
45.7859
45.8333
41.2602
45.3454
45.7594
39.785
44.0687
34.375
43.7098
44.2002
50.6289
46.2457
44.3953
43.6508
43.7879
45.1977
45.6
42.1227
48.3154
43.821
41.1523
31.4103
30.826
32.5163
38.9671
31.4208
32.9099
39.3229
44.4444
44.8969
48.0263
44.3089
43.5426
43.5417
41.716
36.379
45.277
42.0461
44.5319
44.6914
47.5362
43.8468
37.9085
40.9778
41.2568
38.9439
42.5997
43.5897
40.2717
41.3223
45.4139
36.0134
44.8672
38.6313
42.9952
38.0567
40.3001
42.5141
40.2116
40.8085
43.3209
40.9091
43.5897
42.8962
41.3978
31.3629
42.4138
30.3922
43.0245
49.8718
30.8823
45.812
43.8272
49.0741
46.4706
48.5026
47.3719
45.6973
38.4615
45
46.0441
48.5558
39.974
40.404
44.752
39.3613
55.8537
57.7558
54.7619
38.6293
41.9492
40.293
40.0466
40.0999
41.8063
39.6673
39.0833
38.5045
39.2924
35.7401
39.229
42.803
49.8765
54.5338
58.9147
58.5132
51.3725
39.8589
46.9697
50.7645
50.7895
52.0924
49.4096
43.2329
47.138
45.7516
37.6344
48.1818
46.0094
52.0468
44.7876
43.8957
46.9622
50.7659
49.7186
51.5311
46.2897
51.5707
46.6667
49.9659
47.9314
47.9073
49.9141
48.5089
46.4832
50.404
50.9901
53.2222
43.4416
41.5033
36.6667
50.2899
42.3423
35.2941
49.4302
50.6979
48.5232
40.6279
51.0288
55.5556
38.9847
41.6603
29.595
35.7265
45.2381
41.9753
[truncated: 2,819 more rows]

## Sheet: Figure 3D image
Figure 3D:

## Sheet: Figure 4D image
Figure 4D:

## Sheet: Figure 4E image
Figure 4E:

## Sheet: Figure 5A image
Figure 5A:

[truncated: 16 more sheets: Figure 5B, Figure 5D image, Figure 5D, Figure 5E image, Supplementary Figure 1B, Supplementary Figure 1D, Supplementary Figure 1E, Supplementary Figure 5 image, Supplementary Figure 6A image, Supplementary Figure 6B, Supplementary Figure 7A, Supplementary Figure 8A, Supplementary Figure 8A image, Supplementary Figure 8B image , Supplementary Figure 8C, Supplementary Figure 8C image]
